# Supplementary material for: Infection with endosymbiotic Spiroplasma disrupts tsetse (Glossina fuscipes fuscipes) metabolic and reproductive homeostasis
Source: PLoS Pathog. 2021 Sep 16;17(9):e1009539. doi: 10.1371/journal.ppat.1009539 (PMC8478229; doi:10.1371/journal.ppat.1009539)
Supplement: S1 Data — (XLSX) [file ppat.1009539.s006.xlsx]

## Sheet: sex_male_vs_female
gene	product	baseMean	female_baseMean	male_baseMean	log2FoldChange	lfcSE	stat	pvalue	padj	sex-biased
GFUI000002	shavenoid [Source:Projected from Drosophila melanogaster (FBgn0003382) FlyBase]	79.8389	156.169	3.50873	-5.06346	0.670915	-7.5471	4.45055e-14	1.06854e-12	female-biased
GFUI000004	unspecified product	0.0620928	0.124186	0	-0.224663	4.49006	-0.0500356	0.960094	NA	NA
GFUI000006	unspecified product	0.441172	0.435796	0.446547	0.941263	3.58435	0.262604	0.792856	NA	NA
GFUI000008	painless [Source:Projected from Drosophila melanogaster (FBgn0060296) FlyBase]	565.08	647.165	482.995	-0.319121	0.286395	-1.11427	0.265164	0.391405	unbiased
GFUI000009	unspecified product	2.07795	2.48813	1.66777	-0.615405	1.67782	-0.366789	0.713776	0.801722	unbiased
GFUI000010	unspecified product	49.9544	83.2529	16.6559	-2.31531	0.629288	-3.67925	0.00023392	0.000996571	female-biased
GFUI000011	Sodium channel protein [Source:UniProtKB/TrEMBL;Acc:A0A1A9X5V3]	22.9603	28.2098	17.7108	-1.56804	0.889154	-1.76352	0.077813	0.149526	unbiased
GFUI000012	unspecified product	1.24828	1.81534	0.681229	-0.413348	1.9639	-0.210473	0.833298	NA	NA
GFUI000021	unspecified product	6.43359	12.8672	0	-7.06278	4.32947	-1.63133	0.102822	0.187077	unbiased
GFUI000022	Thiamine pyrophosphate carrier protein [Source:Projected from Drosophila melanogaster (FBgn0035078) FlyBase]	336.9	413.932	259.868	-0.841325	0.417226	-2.01647	0.0437508	0.0923504	unbiased
GFUI000023	unspecified product	0.151053	0.0902416	0.211865	0.839678	4.49388	0.186849	0.851779	NA	NA
GFUI000024	unspecified product	0.905328	0.735693	1.07496	-1.00566	3.58753	-0.28032	0.779232	NA	NA
GFUI000026	unspecified product	9.73844	13.1573	6.31954	-2.00982	0.927642	-2.1666	0.0302657	0.0676277	unbiased
GFUI000036	unspecified product	0.465137	0.718409	0.211865	-0.0231355	4.15647	-0.00556614	0.995559	NA	NA
GFUI000045	unspecified product	243.649	257.671	229.627	0.0005088	0.343124	0.00148285	0.998817	0.999349	unbiased
GFUI000046	piccolo [Source:Projected from Drosophila melanogaster (FBgn0260962) FlyBase]	1667.29	2062.87	1271.72	-0.879433	0.199528	-4.40757	1.04535e-05	6.26732e-05	female-biased
GFUI000047	Coatomer subunit alpha [Source:UniProtKB/TrEMBL;Acc:A0A1A9X5W4]	4055.81	3712.61	4399.01	0.00681786	0.205087	0.0332438	0.97348	0.98337	unbiased
GFUI000048	unspecified product	2545.77	2754.91	2336.63	-0.304994	0.233172	-1.30802	0.190866	0.303886	unbiased
GFUI000049	unspecified product	2718.68	3000.25	2437.12	-0.390634	0.300522	-1.29985	0.193652	0.307346	unbiased
GFUI000050	unspecified product	43.797	72.5526	15.0413	-1.65583	1.12307	-1.47438	0.14038	0.238839	unbiased
GFUI000055	unspecified product	0	0	0	NA	NA	NA	NA	NA	NA
GFUI000059	single-minded [Source:Projected from Drosophila melanogaster (FBgn0004666) FlyBase]	64.8622	84.8551	44.8692	-0.971503	0.414993	-2.34101	0.0192314	0.0461415	female-biased
GFUI000060	40S ribosomal protein S30 [Source:UniProtKB/TrEMBL;Acc:A0A1A9X5X1]	11417.9	13277.5	9558.29	-0.517596	0.249393	-2.07543	0.0379468	0.0818751	unbiased
GFUI000061	unspecified product	79.8084	133.357	26.2601	-2.6573	0.698334	-3.8052	0.000141687	0.000642038	female-biased
GFUI000062	unspecified product	8.45989	10.3643	6.55546	-0.649903	0.821199	-0.791407	0.428707	0.55716	unbiased
GFUI000064	Kctd12-like [Source:Projected from Drosophila melanogaster (FBgn0038839) FlyBase]	11.6831	3.31851	20.0477	1.80515	1.27311	1.4179	0.156219	0.259913	unbiased
GFUI000065	Ionotropic receptor 93a [Source:Projected from Drosophila melanogaster (FBgn0259215) FlyBase]	1.4777	1.36511	1.5903	0.0767901	1.7696	0.0433939	0.965388	0.978289	unbiased
GFUI000072	unspecified product	1.69533	1.23766	2.153	0.119622	2.10136	0.0569259	0.954604	0.971574	unbiased
GFUI000074	unspecified product	0.0451208	0.0902416	0	-0.122086	4.49388	-0.0271671	0.978326	NA	NA
GFUI000075	unspecified product	0	0	0	NA	NA	NA	NA	NA	NA
GFUI000081	puckered [Source:Projected from Drosophila melanogaster (FBgn0243512) FlyBase]	3653.78	3074.36	4233.2	0.726639	0.344462	2.10949	0.0349021	0.0762738	unbiased
GFUI000082	F-box protein [Source:Projected from Drosophila melanogaster (FBgn0037760) FlyBase]	2298.33	2811.5	1785.16	-0.741638	0.177545	-4.17717	2.95153e-05	0.00015872	female-biased
GFUI000083	unspecified product	856.984	665.082	1048.89	1.11179	0.322066	3.45206	0.000556316	0.00215166	male-biased
GFUI000084	GTP-binding ADP-ribosylation factor-like protein [Source:Projected from Glossina morsitans (GMOY007520) UniProtKB/TrEMBL;Acc:D3TQV5]	1233.37	1220.84	1245.91	0.347572	0.244611	1.42092	0.15534	0.258696	unbiased
GFUI000086	unspecified product	449.478	555.852	343.104	-0.701821	0.320532	-2.18955	0.0285569	0.0645185	unbiased
GFUI000088	unspecified product	318.426	354.392	282.46	-0.30885	0.219718	-1.40567	0.159824	0.264564	unbiased
GFUI000089	FSH1 domain-containing protein [Source:UniProtKB/TrEMBL;Acc:A0A1A9X5Y9]	181.159	216.224	146.095	-0.272044	0.338517	-0.803635	0.421608	0.550377	unbiased
GFUI000090	unspecified product	5394.01	5463.13	5324.9	-0.287639	0.271421	-1.05975	0.289258	0.417702	unbiased
GFUI000100	unspecified product	2.85238	4.60093	1.10383	-4.97257	1.7502	-2.84115	0.00449514	0.0132806	female-biased
GFUI000101	unspecified product	427.313	433.383	421.243	0.300944	0.489682	0.614569	0.538839	0.657289	unbiased
GFUI000102	unspecified product	0.373123	0.746245	0	-1.28964	4.41318	-0.292225	0.770115	NA	NA
GFUI000112	unspecified product	139.603	190.014	89.1912	-1.11629	0.576874	-1.93506	0.0529825	0.108963	unbiased
GFUI000115	unspecified product	0.599574	0.124186	1.07496	-0.224599	4.49006	-0.0500214	0.960105	NA	NA
GFUI000116	unspecified product	1.17973	1.46637	0.893094	0.66832	2.13767	0.31264	0.754554	NA	NA
GFUI000117	unspecified product	7.64402	11.0175	4.27053	-2.10432	1.31623	-1.59875	0.109877	0.197123	unbiased
GFUI000126	unspecified product	0.269443	0.304205	0.234682	1.47831	4.52405	0.326767	0.743844	NA	NA
GFUI000128	unspecified product	4.45335	7.53174	1.37496	-2.52884	1.26806	-1.99425	0.0461243	0.0965936	unbiased
GFUI000139	Vacuolar protein sorting [Source:Projected from Drosophila melanogaster (FBgn0031598) FlyBase]	1084.55	1346.39	822.713	-0.724913	0.218532	-3.3172	0.000909252	0.00333224	female-biased
GFUI000141	Transcription initiation factor TFIID subunit 10 [Source:UniProtKB/TrEMBL;Acc:A0A1A9X611]	639.949	622.062	657.837	0.20272	0.268776	0.754236	0.450708	0.577634	unbiased
GFUI000144	DNA replication complex GINS protein PSF2 [Source:UniProtKB/TrEMBL;Acc:A0A1A9X614]	362.425	401.913	322.936	-0.376768	0.248488	-1.51624	0.129458	0.224091	unbiased
GFUI000145	TNF-receptor-associated factor [Source:Projected from Drosophila melanogaster (FBgn0026319) FlyBase]	549.78	713.471	386.09	-1.12211	0.501117	-2.23922	0.0251414	0.0580102	unbiased
GFUI000147	Bacchus [Source:Projected from Drosophila melanogaster (FBgn0031453) FlyBase]	6925.56	6937.27	6913.84	-0.0853235	0.298127	-0.286198	0.774726	0.84688	unbiased
GFUI000148	Transportin-Serine/Arginine rich [Source:Projected from Drosophila melanogaster (FBgn0031456) FlyBase]	1140.97	1348.75	933.187	-0.629931	0.229132	-2.7492	0.00597408	0.0170135	female-biased
GFUI000149	unspecified product	6.30183	6.12035	6.4833	-0.190456	0.984362	-0.193482	0.846582	0.897058	unbiased
GFUI000150	TBP-associated factor [Source:Projected from Drosophila melanogaster (FBgn0028398) FlyBase]	515.229	610.385	420.072	-0.637104	0.328733	-1.93806	0.0526161	0.108379	unbiased
GFUI000151	Gamma-secretase subunit Aph-1 [Source:Projected from Glossina morsitans (GMOY006347) UniProtKB/TrEMBL;Acc:D3TRK2]	568.775	507.127	630.423	0.308024	0.286345	1.07571	0.282057	0.41011	unbiased
GFUI000160	Cytochrome b5 heme-binding domain-containing protein [Source:UniProtKB/TrEMBL;Acc:A0A1A9X621]	0	0	0	NA	NA	NA	NA	NA	NA
GFUI000162	unspecified product	146.245	182.104	110.386	-1.018	0.570049	-1.78582	0.074129	0.143952	unbiased
GFUI000166	40S ribosomal protein S26 [Source:UniProtKB/TrEMBL;Acc:A0A1A9X623]	0.0629197	0.125839	0	1.78951	4.56194	0.39227	0.694859	NA	NA
GFUI000167	Alkaline phosphatase [Source:UniProtKB/TrEMBL;Acc:A0A1A9X624]	184.545	76.4491	292.641	1.37273	0.754778	1.81872	0.0689542	0.135582	unbiased
GFUI000173	unspecified product	0.457182	0.565762	0.348603	1.47681	4.28169	0.344914	0.730159	NA	NA
GFUI000181	Curly Su [Source:Projected from Drosophila melanogaster (FBgn0038511) FlyBase]	150.351	250.923	49.7787	-2.30758	0.936501	-2.46404	0.013738	0.0348157	female-biased
GFUI000182	Cupin_8 domain-containing protein [Source:UniProtKB/TrEMBL;Acc:A0A1A9X628]	4.21184	6.0235	2.40019	-3.19489	1.69379	-1.88624	0.0592624	0.119752	unbiased
GFUI000185	unspecified product	14.047	27.1098	0.984199	-4.78826	1.36333	-3.51218	0.000444447	0.00176773	female-biased
GFUI000194	unspecified product	2.28398	2.05038	2.51758	-0.963961	2.25424	-0.427621	0.668927	0.763867	unbiased
GFUI000200	unspecified product	0	0	0	NA	NA	NA	NA	NA	NA
GFUI000201	unspecified product	0	0	0	NA	NA	NA	NA	NA	NA
GFUI000209	mitochondrial transcription termination factor [Source:Projected from Drosophila melanogaster (FBgn0028530) FlyBase]	252.98	302.449	203.511	-0.597351	0.235119	-2.54063	0.0110653	0.0288899	female-biased
GFUI000210	Polypeptide N-acetylgalactosaminyltransferase [Source:UniProtKB/TrEMBL;Acc:A0A1A9X635]	755.963	785.262	726.664	-0.309559	0.307628	-1.00628	0.314282	0.444958	unbiased
GFUI000211	Cytochrome b5 [Source:Projected from Glossina morsitans (GMOY005348) UniProtKB/TrEMBL;Acc:D3TLZ4]	0	0	0	NA	NA	NA	NA	NA	NA
GFUI000212	Olig family [Source:Projected from Drosophila melanogaster (FBgn0032651) FlyBase]	0	0	0	NA	NA	NA	NA	NA	NA
GFUI000213	lethal (2) 34Fc [Source:Projected from Drosophila melanogaster (FBgn0261534) FlyBase]	15897.2	9206.86	22587.6	1.32569	0.293956	4.50982	6.48832e-06	4.09257e-05	male-biased
GFUI000216	unspecified product	245.079	447.757	42.4002	-3.43001	0.345486	-9.92807	3.14279e-23	2.01982e-21	female-biased
GFUI000217	spellchecker1 [Source:Projected from Drosophila melanogaster (FBgn0015546) FlyBase]	287.264	555.531	18.9964	-4.88057	0.326613	-14.943	1.73104e-50	4.67825e-48	female-biased
GFUI000219	unspecified product	932.32	849.228	1015.41	0.443987	0.205737	2.15803	0.0309256	0.0690292	unbiased
GFUI000220	unspecified product	18.3063	28.5126	8.10007	-1.75519	0.818067	-2.14553	0.0319104	0.070733	unbiased
GFUI000230	Like Sm [Source:Projected from Drosophila melanogaster (FBgn0261068) FlyBase]	82.6786	132.473	32.8838	-2.00556	0.469721	-4.26968	1.95756e-05	0.00010969	female-biased
GFUI000231	unspecified product	3915.72	2509.81	5321.64	1.15153	0.194154	5.931	3.0109e-09	3.56171e-08	male-biased
GFUI000232	unspecified product	249.395	331.054	167.736	-1.01392	0.353689	-2.8667	0.0041477	0.0123844	female-biased
GFUI000233	unspecified product	1694.3	1695.78	1692.83	-0.241356	0.227862	-1.05922	0.289501	0.41782	unbiased
GFUI000234	unspecified product	5.03783	7.26733	2.80834	-3.83357	2.16384	-1.77165	0.0764524	0.147395	unbiased
GFUI000235	unspecified product	3348.38	4512.78	2183.98	-1.14057	0.320209	-3.56195	0.000368104	0.00149858	female-biased
GFUI000239	unspecified product	6.04764	7.10462	4.99066	-0.646223	1.38021	-0.468206	0.639637	0.740936	unbiased
GFUI000242	unspecified product	100.389	134.41	66.3678	-0.868282	0.391302	-2.21896	0.0264896	0.0605904	unbiased
GFUI000243	cell division control protein [Source:Projected from Glossina morsitans (GMOY002095) VB Community Annotation]	260.592	182.204	338.979	0.272122	0.300508	0.90554	0.365179	0.496772	unbiased
GFUI000244	unspecified product	0.0225604	0.0451208	0	0.516601	4.52406	0.11419	0.909087	NA	NA
GFUI000246	Tudor domain-containing protein [Source:UniProtKB/TrEMBL;Acc:A0A1A9X660]	82.8957	163.205	2.58666	-6.93368	0.887144	-7.81574	5.46427e-15	1.48437e-13	female-biased
GFUI000250	unspecified product	0.424466	0.637066	0.211865	-0.486959	4.28262	-0.113706	0.909471	NA	NA
GFUI000257	dispatched [Source:Projected from Drosophila melanogaster (FBgn0029088) FlyBase]	1924.7	2256.48	1592.92	-0.71128	0.167064	-4.25753	2.067e-05	0.000115271	female-biased
GFUI000258	Heterogeneous nuclear ribonucleoprotein at 87F [Source:Projected from Drosophila melanogaster (FBgn0004237) FlyBase]	1893.68	2358.74	1428.61	-0.956881	0.289018	-3.3108	0.000930287	0.00339814	female-biased
GFUI000259	unspecified product	141.331	279.995	2.66784	-7.95667	1.06999	-7.4362	1.03622e-13	2.41098e-12	female-biased
GFUI000262	unspecified product	1.31129	2.62259	0	-3.98961	2.96687	-1.34472	0.178715	NA	NA
GFUI000266	unspecified product	2.4416	1.68787	3.19534	1.10368	1.78092	0.619722	0.535441	0.654248	unbiased
GFUI000271	unspecified product	588.823	266.837	910.808	1.89858	0.287817	6.5965	4.20989e-11	6.63263e-10	male-biased
GFUI000272	unspecified product	348.309	464.243	232.375	-0.960099	0.255761	-3.7539	0.000174107	0.000769107	female-biased
GFUI000273	barren [Source:Projected from Drosophila melanogaster (FBgn0014127) FlyBase]	18.9409	5.00744	32.8743	2.43976	0.786309	3.10281	0.00191696	0.0063497	male-biased
GFUI000280	myoglianin [Source:Projected from Glossina morsitans (GMOY011310) VB Community Annotation]	411.602	271.575	551.629	0.694279	0.468472	1.48201	0.138338	0.236088	unbiased
GFUI000288	unspecified product	2.70749	3.55469	1.8603	-0.349884	1.429	-0.244846	0.806575	0.86961	unbiased
GFUI000294	cyclic AMP-dependent transcription factor ATF-2 [Source:Projected from Glossina morsitans (GMOY009155) VB Community Annotation]	490.932	545.123	436.74	-0.191894	0.310322	-0.618369	0.536332	0.65511	unbiased
GFUI000295	unspecified product	46.3808	60.7992	31.9623	0.094014	0.708723	0.132653	0.894468	0.928745	unbiased
GFUI000296	Rab-GAP TBC domain-containing protein [Source:UniProtKB/TrEMBL;Acc:A0A1A9X685]	208.88	286.331	131.43	-1.77282	0.350404	-5.05936	4.20669e-07	3.41328e-06	female-biased
GFUI000301	Glutaminyl cyclase [Source:Projected from Glossina morsitans (GMOY009156) UniProtKB/TrEMBL;Acc:D3TP09]	582.214	522.481	641.946	0.403692	0.244507	1.65104	0.0987303	0.181261	unbiased
GFUI000306	Rab protein [Source:Projected from Glossina morsitans (GMOY008795) UniProtKB/TrEMBL;Acc:D3TLV4]	4863.99	4835.75	4892.24	0.297894	0.264544	1.12607	0.260136	0.386239	unbiased
GFUI000307	Putative Ecdysis Triggering Hormone receptor [Source:Projected from Glossina morsitans (GMOY012065) VB Community Annotation]	28.5261	29.8595	27.1927	-0.385033	0.500244	-0.76969	0.441484	0.568856	unbiased
GFUI000308	unspecified product	0.0629197	0.125839	0	1.78951	4.56194	0.39227	0.694859	NA	NA
GFUI000316	unspecified product	2.99513	2.65707	3.3332	0.170379	1.22074	0.139571	0.888999	0.924707	unbiased
GFUI000320	unspecified product	1.70629	2.75417	0.658412	-1.76567	1.8412	-0.958978	0.33757	0.468464	unbiased
GFUI000326	unspecified product	126.217	210.305	42.128	-1.8912	0.358569	-5.27431	1.33258e-07	1.18626e-06	female-biased
GFUI000327	unspecified product	818.471	858.352	778.591	-0.0531909	0.313968	-0.169415	0.86547	0.909931	unbiased
GFUI000328	unspecified product	1213.39	1360.55	1066.23	0.638616	0.40018	1.59582	0.110529	0.198124	unbiased
GFUI000330	BTB domain-containing protein [Source:UniProtKB/TrEMBL;Acc:A0A1A9X697]	1919.99	2432.13	1407.84	-0.752091	0.45682	-1.64636	0.0996894	0.182665	unbiased
GFUI000331	unspecified product	351.045	441.65	260.439	-0.689906	0.289708	-2.38138	0.0172478	0.0420814	female-biased
GFUI000334	unspecified product	3.68102	3.86754	3.49449	-2.77934	1.70889	-1.6264	0.103865	0.188585	unbiased
GFUI000346	unspecified product	1.38139	1.02939	1.73338	0.834088	2.20766	0.377815	0.705568	NA	NA
GFUI000347	unspecified product	39.8234	42.2172	37.4296	0.376788	0.815685	0.461928	0.644133	0.744752	unbiased
GFUI000348	Fibronectin type-III domain-containing protein [Source:UniProtKB/TrEMBL;Acc:A0A1A9X6A4]	19.4517	18.4241	20.4792	0.397803	1.05359	0.377571	0.705749	0.795147	unbiased
GFUI000355	unspecified product	394.02	379.639	408.401	0.000862703	0.234498	0.00367894	0.997065	0.99848	unbiased
GFUI000358	unspecified product	0.130601	0.261202	0	-0.577653	4.46558	-0.129357	0.897075	NA	NA
GFUI000359	unspecified product	1.54698	2.37742	0.716546	-2.94785	2.24929	-1.31057	0.190004	0.30288	unbiased
GFUI000372	unspecified product	0.585824	0.125839	1.04581	4.62903	4.46784	1.03608	0.300165	NA	NA
GFUI000378	unspecified product	0.239587	0.267309	0.211865	0.737021	4.49006	0.164145	0.869617	NA	NA
GFUI000380	Dipeptidase [Source:UniProtKB/TrEMBL;Acc:A0A1A9X6C4]	14.694	21.1395	8.2484	-2.10631	0.759235	-2.77425	0.00553294	0.0159467	female-biased
GFUI000387	Dihydrolipoyl dehydrogenase [Source:UniProtKB/TrEMBL;Acc:A0A1A9X6D1]	7.14653	3.35339	10.9397	7.79005	2.11358	3.68572	0.00022806	0.000974102	male-biased
GFUI000391	Amidophosphoribosyltransferase [Source:UniProtKB/TrEMBL;Acc:A0A1A9X6D4]	69.2005	29.2331	109.168	6.93662	1.98176	3.50024	0.000464841	0.00183705	male-biased
GFUI000392	unspecified product	42.4914	21.6073	63.3755	7.78453	1.62616	4.78708	1.69229e-06	1.23609e-05	male-biased
GFUI000393	unspecified product	3.84161	0.932727	6.75049	6.65416	2.25073	2.95645	0.00311208	0.0096446	male-biased
GFUI000395	unspecified product	9.73907	4.45896	15.0192	7.34662	2.0094	3.65612	0.000256063	0.00108043	male-biased
GFUI000396	unspecified product	0	0	0	NA	NA	NA	NA	NA	NA
GFUI000402	unspecified product	29.3927	9.58169	49.2037	8.82434	1.90597	4.62985	3.65923e-06	2.45814e-05	male-biased
GFUI000405	unspecified product	38.2573	14.1935	62.3212	9.8467	1.88326	5.22854	1.70858e-07	1.49448e-06	male-biased
GFUI000408	Thioredoxin reductase [Source:UniProtKB/TrEMBL;Acc:A0A1A9X6E8]	160.313	71.9259	248.701	6.59543	1.4207	4.64237	3.44436e-06	2.33164e-05	male-biased
GFUI000416	unspecified product	3.95782	0.286247	7.6294	7.45923	2.68884	2.77414	0.00553473	0.0159475	male-biased
GFUI000418	unspecified product	8.66701	2.92402	14.41	8.12627	1.92056	4.23119	2.32458e-05	0.000127876	male-biased
GFUI000424	unspecified product	1.85047	0.663765	3.03718	6.19229	2.97379	2.08229	0.0373162	0.080779	unbiased
GFUI000434	unspecified product	0	0	0	NA	NA	NA	NA	NA	NA
GFUI000438	unspecified product	46.659	12.4298	80.8881	8.82129	1.69237	5.21239	1.8642e-07	1.6185e-06	male-biased
GFUI000441	unspecified product	0.797287	0.519612	1.07496	-0.12241	4.4781	-0.0273352	0.978192	NA	NA
GFUI000442	Lactamase_B domain-containing protein [Source:UniProtKB/TrEMBL;Acc:A0A1A9X6H0]	0	0	0	NA	NA	NA	NA	NA	NA
GFUI000443	unspecified product	0	0	0	NA	NA	NA	NA	NA	NA
GFUI000446	BTB domain-containing protein [Source:UniProtKB/TrEMBL;Acc:A0A1A9X6H2]	17.3104	34.2529	0.367944	-6.29151	1.6616	-3.78642	0.000152834	0.000686977	female-biased
GFUI000457	unspecified product	1148.93	847.099	1450.76	0.6791	0.272119	2.4956	0.0125746	0.0322551	male-biased
GFUI000458	unspecified product	269.857	243.653	296.06	0.00835525	0.497375	0.0167987	0.986597	0.992151	unbiased
GFUI000459	unspecified product	69.1359	129.182	9.08953	-4.44493	0.560381	-7.93198	2.15678e-15	6.062e-14	female-biased
GFUI000462	Membrane trafficking protein [Source:Projected from Glossina morsitans (GMOY003544) UniProtKB/TrEMBL;Acc:D3TQM6]	2537.72	2207.32	2868.12	0.351008	0.371711	0.944302	0.345015	0.476423	unbiased
GFUI000463	unspecified product	1742.01	1461.61	2022.41	0.748841	0.421981	1.77458	0.0759665	0.146619	unbiased
GFUI000464	SET and MYND domain containing protein [Source:Projected from Glossina morsitans (GMOY003547) UniProtKB/TrEMBL;Acc:D3TN44]	526.118	596.461	455.775	-0.645278	0.261744	-2.4653	0.0136899	0.0347105	female-biased
GFUI000466	unspecified product	150.79	94.1653	207.415	1.25825	0.461197	2.72822	0.00636762	0.0179691	male-biased
GFUI000468	Cytochrome c oxidase subunit Va COX6 [Source:Projected from Glossina morsitans (GMOY003541) UniProtKB/TrEMBL;Acc:D3TN22]	5285.51	3218.25	7352.78	1.31998	0.34074	3.87386	0.000107125	0.00049982	male-biased
GFUI000469	unspecified product	1026.6	843.21	1209.98	0.309422	0.28391	1.08986	0.275775	0.403256	unbiased
GFUI000471	unspecified product	1688.5	1936.33	1440.67	-0.636932	0.238054	-2.67558	0.00745994	0.0205832	female-biased
GFUI000472	unspecified product	262.645	314.91	210.379	-0.470294	0.330373	-1.42352	0.154585	0.257686	unbiased
GFUI000474	unspecified product	6.40563	7.70674	5.10453	-1.78803	1.17731	-1.51874	0.128828	0.223111	unbiased
GFUI000484	unspecified product	125.337	145.723	104.951	-0.919482	0.34946	-2.63115	0.00850958	0.0230154	female-biased
GFUI000488	unspecified product	1.82943	1.03352	2.62534	1.01573	2.26407	0.448631	0.653698	0.751462	unbiased
GFUI000505	unspecified product	3.66957	1.82883	5.51031	3.81308	1.8615	2.04839	0.0405218	0.0865099	unbiased
GFUI000506	unspecified product	0	0	0	NA	NA	NA	NA	NA	NA
GFUI000515	unspecified product	8.88653	3.98514	13.7879	8.26137	1.9812	4.16989	3.04747e-05	0.000163213	male-biased
GFUI000518	unspecified product	1.32509	1.07585	1.57432	5.27335	3.1724	1.66226	0.0964613	NA	NA
GFUI000520	unspecified product	15.3201	13.995	16.6452	5.55144	1.60408	3.46082	0.000538523	0.00209139	male-biased
GFUI000521	unspecified product	2.60342	0.841456	4.36538	6.1052	2.3708	2.57517	0.0100192	0.0264998	male-biased
GFUI000522	unspecified product	2.0796	0.55521	3.60399	5.93782	2.37673	2.49831	0.0124786	0.0320472	male-biased
GFUI000523	unspecified product	5.05872	2.5465	7.57094	7.52261	2.09169	3.59642	0.000322621	0.00133298	male-biased
GFUI000525	unspecified product	0	0	0	NA	NA	NA	NA	NA	NA
GFUI000529	unspecified product	3.19647	0.715617	5.67733	6.80765	2.97526	2.28809	0.0221325	0.0520127	unbiased
GFUI000530	unspecified product	0.900709	0.286247	1.51517	5.18172	4.19792	1.23435	0.217071	NA	NA
GFUI000531	unspecified product	1.11693	0.950012	1.28385	4.50551	2.98609	1.50884	0.131341	NA	NA
GFUI000532	unspecified product	1.73281	0	3.46562	2.7514	3.31687	0.829517	0.406812	0.536511	unbiased
GFUI000545	unspecified product	0.463544	0.503357	0.423731	3.45693	4.53491	0.762293	0.445885	NA	NA
GFUI000547	unspecified product	0	0	0	NA	NA	NA	NA	NA	NA
GFUI000548	unspecified product	12.125	5.48296	18.767	7.77904	1.98741	3.91416	9.07182e-05	0.000432656	male-biased
GFUI000549	unspecified product	4.46787	1.39667	7.53908	6.80658	2.22084	3.06487	0.00217762	0.00711693	male-biased
GFUI000551	unspecified product	0.183972	0	0.367944	1.78957	4.56194	0.392283	0.694849	NA	NA
GFUI000552	unspecified product	0	0	0	NA	NA	NA	NA	NA	NA
GFUI000561	unspecified product	0	0	0	NA	NA	NA	NA	NA	NA
GFUI000564	unspecified product	40.5568	15.6814	65.4322	9.23382	2.28635	4.03868	5.37533e-05	0.000271471	male-biased
GFUI000565	unspecified product	6.95809	2.50709	11.4091	7.08778	1.96007	3.61609	0.000299088	0.00124305	male-biased
GFUI000566	unspecified product	0.91873	0.42937	1.40809	5.09952	4.45111	1.14568	0.251929	NA	NA
GFUI000570	unspecified product	0	0	0	NA	NA	NA	NA	NA	NA
GFUI000571	unspecified product	2.62021	0.789604	4.45082	6.33831	2.2016	2.87895	0.00398997	0.0119574	male-biased
GFUI000572	FAD_binding_7 domain-containing protein [Source:UniProtKB/TrEMBL;Acc:A0A1A9X6P7]	0	0	0	NA	NA	NA	NA	NA	NA
GFUI000573	unspecified product	78.7002	21.5678	135.833	8.87376	1.92927	4.59955	4.23398e-06	2.79963e-05	male-biased
GFUI000579	unspecified product	2.19768	1.50522	2.89013	5.90857	2.32609	2.54013	0.0110812	0.0289241	male-biased
GFUI000583	unspecified product	30.2264	17.6679	42.785	9.68851	1.91255	5.06575	4.06799e-07	3.31349e-06	male-biased
GFUI000585	unspecified product	0.973008	0.537925	1.40809	5.10063	4.20828	1.21205	0.225495	NA	NA
GFUI000586	unspecified product	2.61518	0.412086	4.81827	5.78325	2.01256	2.87358	0.00405846	0.0121489	male-biased
GFUI000601	unspecified product	0.638269	0.572494	0.704045	4.10692	4.49388	0.913892	0.360774	NA	NA
GFUI000603	unspecified product	34.4498	13.9655	54.9342	7.69151	1.53357	5.01543	5.2916e-07	4.22206e-06	male-biased
GFUI000609	unspecified product	0	0	0	NA	NA	NA	NA	NA	NA
GFUI000611	unspecified product	2.58847	1.11042	4.06651	6.16481	2.33437	2.64089	0.00826877	0.0224563	male-biased
GFUI000613	unspecified product	3.92835	0.85874	6.99795	6.49004	2.89221	2.24398	0.0248339	0.0573761	unbiased
GFUI000614	unspecified product	0	0	0	NA	NA	NA	NA	NA	NA
GFUI000616	unspecified product	5.36251	2.74148	7.98355	7.30321	2.21094	3.30322	0.000955812	0.00347868	male-biased
GFUI000618	unspecified product	10.7239	4.00728	17.4405	8.13145	1.86144	4.36837	1.25177e-05	7.34207e-05	male-biased
GFUI000620	unspecified product	0	0	0	NA	NA	NA	NA	NA	NA
GFUI000625	unspecified product	2.62227	2.44205	2.8025	3.07754	2.2112	1.3918	0.163984	0.270061	unbiased
GFUI000627	OmpA-like domain-containing protein [Source:UniProtKB/TrEMBL;Acc:A0A1A9X6T4]	0.352022	0	0.704045	4.10701	4.49387	0.913914	0.360762	NA	NA
GFUI000628	Flg_bbr_C domain-containing protein [Source:UniProtKB/TrEMBL;Acc:A0A1A9X6T5]	0.306243	0.143123	0.469363	3.55657	4.52973	0.785161	0.432359	NA	NA
GFUI000629	unspecified product	0.197401	0.394802	0	1.78946	4.56194	0.392259	0.694867	NA	NA
GFUI000630	unspecified product	0	0	0	NA	NA	NA	NA	NA	NA
GFUI000633	unspecified product	8.78558	2.88074	14.6904	0.5665	0.898469	0.630517	0.528356	0.648204	unbiased
GFUI000638	unspecified product	479.019	536.744	421.294	-0.291493	0.288788	-1.00937	0.312799	0.44337	unbiased
GFUI000645	unspecified product	0	0	0	NA	NA	NA	NA	NA	NA
GFUI000646	unspecified product	0	0	0	NA	NA	NA	NA	NA	NA
GFUI000648	unspecified product	2.92782	0.967296	4.88834	6.77686	2.24626	3.01695	0.00255329	0.00817239	male-biased
GFUI000659	Lipoyl synthase, mitochondrial [Source:UniProtKB/TrEMBL;Acc:A0A1A9X6U8]	2.53768	0.520641	4.55472	5.6218	2.1232	2.6478	0.00810181	0.0220711	male-biased
GFUI000660	Adenylosuccinate synthetase [Source:UniProtKB/TrEMBL;Acc:A0A1A9X6U9]	0	0	0	NA	NA	NA	NA	NA	NA
GFUI000661	Probable acetate kinase [Source:UniProtKB/TrEMBL;Acc:A0A1A9X6V0]	31.3307	16.2366	46.4248	9.54325	1.89392	5.0389	4.68215e-07	3.77581e-06	male-biased
GFUI000662	unspecified product	0	0	0	NA	NA	NA	NA	NA	NA
GFUI000670	unspecified product	0	0	0	NA	NA	NA	NA	NA	NA
GFUI000673	unspecified product	0	0	0	NA	NA	NA	NA	NA	NA
GFUI000674	unspecified product	0	0	0	NA	NA	NA	NA	NA	NA
GFUI000675	unspecified product	19.1356	15.3557	22.9154	8.59484	2.00084	4.29561	1.7421e-05	9.86129e-05	male-biased
GFUI000685	unspecified product	1002.08	1211.65	792.502	-0.615191	0.253627	-2.42557	0.0152843	0.0380026	female-biased
GFUI000686	unspecified product	556.752	857.165	256.339	-1.43362	0.290534	-4.93444	8.03806e-07	6.24327e-06	female-biased
GFUI000704	unspecified product	39.7369	58.4673	21.0064	-1.62528	0.545654	-2.97859	0.00289578	0.00910818	female-biased
GFUI000707	unspecified product	0	0	0	NA	NA	NA	NA	NA	NA
GFUI000708	unspecified product	0.375405	0.402208	0.348603	2.75123	4.46876	0.615658	0.53812	NA	NA
GFUI000709	unspecified product	183.373	277.124	89.6213	-1.62823	0.285718	-5.69874	1.20698e-08	1.26331e-07	female-biased
GFUI000717	unspecified product	6.44325	2.75647	10.13	2.4966	1.09374	2.28263	0.0224522	0.0526114	unbiased
GFUI000720	unspecified product	17.8806	19.9432	15.8181	0.0876344	0.865762	0.101222	0.919374	0.947701	unbiased
GFUI000727	unspecified product	0.297601	0.125839	0.469363	3.55657	4.52973	0.785161	0.432359	NA	NA
GFUI000728	unspecified product	0.0941221	0.188244	0	0.516573	4.52405	0.114184	0.909092	NA	NA
GFUI000729	unspecified product	0.0629197	0.125839	0	1.78951	4.56194	0.39227	0.694859	NA	NA
GFUI000736	myopic [Source:Projected from Drosophila melanogaster (FBgn0036448) FlyBase]	4257.88	4435.52	4080.24	-0.0516242	0.248019	-0.208146	0.835115	0.888714	unbiased
GFUI000737	unspecified product	1.502	3.00399	0	-2.55519	2.91496	-0.876578	0.380716	0.511634	unbiased
GFUI000738	unspecified product	0	0	0	NA	NA	NA	NA	NA	NA
GFUI000739	unspecified product	33.2709	36.0272	30.5146	-0.911477	0.665577	-1.36945	0.170857	0.279156	unbiased
GFUI000740	unspecified product	0	0	0	NA	NA	NA	NA	NA	NA
GFUI000747	unspecified product	5.2471	3.6587	6.8355	0.643053	1.13186	0.56814	0.56994	0.684798	unbiased
GFUI000752	unspecified product	726.038	366.559	1085.52	1.49104	0.420415	3.5466	0.000390241	0.00157712	male-biased
GFUI000756	unspecified product	18.2075	14.1945	22.2204	0.140357	0.706057	0.19879	0.842427	0.893818	unbiased
GFUI000757	odorant binding protein [Source:Projected from Glossina morsitans (GMOY006521) VB Community Annotation]	1070.44	2138.68	2.18597	-10.7515	4.22434	-2.54514	NA	NA	NA
GFUI000758	vacuolar peduncle [Source:Projected from Drosophila melanogaster (FBgn0003969) FlyBase]	685.697	702.202	669.193	0.0999976	0.24573	0.40694	0.684052	0.776762	unbiased
GFUI000759	odorant binding protein [Source:Projected from Glossina morsitans (GMOY006522) VB Community Annotation]	8.91725	17.4108	0.423731	-4.23439	4.30296	-0.984065	NA	NA	NA
GFUI000760	odorant binding protein [Source:Projected from Glossina morsitans (GMOY006523) VB Community Annotation]	296.629	592.343	0.91591	-8.9572	1.0281	-8.71237	2.97591e-18	1.14059e-16	female-biased
GFUI000763	unspecified product	64.045	34.4585	93.6315	1.39607	0.594804	2.34711	0.0189198	0.0455598	male-biased
GFUI000766	unspecified product	99.6464	80.3287	118.964	0.110847	0.756866	0.146456	0.883562	0.921734	unbiased
GFUI000770	unspecified product	261.384	66.2445	456.524	2.65017	0.768538	3.44832	0.000564084	0.00217782	male-biased
GFUI000777	CC2-LZ domain-containing protein [Source:UniProtKB/TrEMBL;Acc:A0A1A9XIQ1]	0	0	0	NA	NA	NA	NA	NA	NA
GFUI000778	unspecified product	0	0	0	NA	NA	NA	NA	NA	NA
GFUI000786	unspecified product	225.065	187.632	262.497	0.318317	0.31029	1.02587	0.304953	0.43447	unbiased
GFUI000787	unspecified product	0	0	0	NA	NA	NA	NA	NA	NA
GFUI000803	unspecified product	4.05715	0.85874	7.25556	6.8229	2.8796	2.36939	0.0178175	0.043291	male-biased
GFUI000804	unspecified product	11.5281	2.02586	21.0303	7.78703	2.15223	3.61813	0.000296738	0.00123426	male-biased
GFUI000806	unspecified product	0.468705	0.233365	0.704045	2.19537	4.42476	0.496156	0.619784	NA	NA
GFUI000813	unspecified product	9.45713	3.98999	14.9243	8.00591	2.17166	3.68653	0.000227333	0.000971649	male-biased
GFUI000814	unspecified product	8.69452	3.42738	13.9617	8.00679	1.99226	4.01895	5.84585e-05	0.000292709	male-biased
GFUI000815	unspecified product	22.5119	10.7158	34.3081	5.30665	1.63127	3.25308	0.0011416	0.00408019	male-biased
GFUI000817	unspecified product	10.6218	4.06901	17.1745	8.19097	2.01048	4.07414	4.6185e-05	0.000237227	male-biased
GFUI000824	unspecified product	3832.5	2604.02	5060.98	1.41226	0.42087	3.35556	0.000792042	0.00293638	male-biased
GFUI000826	Arrestin_C domain-containing protein [Source:UniProtKB/TrEMBL;Acc:A0A1A9X742]	0.308754	0.17096	0.446547	2.23465	4.49409	0.497242	0.619018	NA	NA
GFUI000827	Serine/threonine-protein phosphatase [Source:UniProtKB/TrEMBL;Acc:A0A1A9X743]	0	0	0	NA	NA	NA	NA	NA	NA
GFUI000831	Arrestin_C domain-containing protein [Source:UniProtKB/TrEMBL;Acc:A0A1A9X745]	3.29105	0.304669	6.27744	1.41112	1.63706	0.861985	0.388696	0.519181	unbiased
GFUI000838	unspecified product	2.10552	2.37019	1.84085	0.00905509	1.47383	0.0061439	0.995098	0.99699	unbiased
GFUI000840	Pellino [Source:Projected from Drosophila melanogaster (FBgn0025574) FlyBase]	1015.43	1401.64	629.211	-0.948443	0.302268	-3.13775	0.00170248	0.00574398	female-biased
GFUI000855	unspecified product	5.74939	3.72085	7.77793	1.19738	1.26838	0.944023	0.345158	0.476423	unbiased
GFUI000866	unspecified product	276.1	215.682	336.517	0.933091	0.363674	2.56573	0.0102958	0.0270549	male-biased
GFUI000873	unspecified product	4.54208	2.53784	6.54632	1.513	1.04315	1.45042	0.146942	0.247882	unbiased
GFUI000879	Histone deacetylase [Source:UniProtKB/TrEMBL;Acc:A0A1A9X753]	4.07773	7.22705	0.928412	-4.2669	1.70142	-2.50785	0.0121468	0.031364	female-biased
GFUI000881	unspecified product	0.33111	0.662219	0	-2.44765	4.36661	-0.560538	0.575113	NA	NA
GFUI000883	unspecified product	2.64242	4.02716	1.25767	-0.858258	2.10744	-0.407252	0.683823	0.77667	unbiased
GFUI000885	unspecified product	8.50741	9.21812	7.7967	-0.420462	1.06709	-0.394025	0.693562	0.784519	unbiased
GFUI000891	unspecified product	1345.24	845.872	1844.6	1.51878	0.385671	3.93801	8.2161e-05	0.000396873	male-biased
GFUI000899	unspecified product	0	0	0	NA	NA	NA	NA	NA	NA
GFUI000926	unspecified product	513.358	454.689	572.028	0.358472	0.236645	1.51481	0.12982	0.224496	unbiased
GFUI000927	unspecified product	735.941	745.773	726.108	-0.10924	0.183942	-0.593883	0.55259	0.670076	unbiased
GFUI000929	unspecified product	3561.17	4489.65	2632.68	-0.952097	0.226451	-4.20442	2.61747e-05	0.000141915	female-biased
GFUI000933	GCFC domain-containing protein [Source:UniProtKB/TrEMBL;Acc:A0A1A9X779]	0.345261	0.34192	0.348603	0.839632	4.49388	0.186839	0.851787	NA	NA
GFUI000934	GCFC domain-containing protein [Source:UniProtKB/TrEMBL;Acc:A0A1A9X780]	1.00312	0.878461	1.12778	1.20795	2.84475	0.424625	0.67111	NA	NA
GFUI000937	unspecified product	60.963	36.5328	85.3931	1.99542	0.727885	2.74139	0.00611794	0.0173435	male-biased
GFUI000938	unspecified product	0.770534	0.466106	1.07496	-1.15945	3.64398	-0.318182	0.750347	NA	NA
GFUI000940	unspecified product	0.248164	0.496329	0	-2.40375	4.3678	-0.550334	0.58209	NA	NA
GFUI000944	unspecified product	9147.99	7509.16	10786.8	0.799134	0.307471	2.59905	0.0093482	0.024957	male-biased
GFUI000945	unspecified product	0.170133	0.340266	0	-1.16343	4.42077	-0.263174	0.792417	NA	NA
GFUI000949	unspecified product	0	0	0	NA	NA	NA	NA	NA	NA
GFUI000956	unspecified product	0.117341	0	0.234682	2.7513	4.56194	0.603098	0.546443	NA	NA
GFUI000958	unspecified product	1993.51	1425.6	2561.42	0.87201	0.257031	3.39262	0.000692281	0.00261622	male-biased
GFUI000960	Jagunal [Source:Projected from Glossina morsitans (GMOY011642) UniProtKB/TrEMBL;Acc:D3TSD3]	1589.94	1785.5	1394.37	-0.344042	0.226165	-1.5212	0.128209	0.222185	unbiased
GFUI000961	unspecified product	77.8639	76.9188	78.8091	0.201082	0.486899	0.412985	0.679618	0.773394	unbiased
GFUI000966	unspecified product	5.35509	3.08443	7.62576	7.38696	2.08254	3.54709	0.000389512	0.00157478	male-biased
GFUI000967	unspecified product	8.46818	2.34668	14.5897	8.19021	2.1647	3.78353	0.000154618	0.000693479	male-biased
GFUI000971	unspecified product	38.1386	8.90549	67.3717	9.81849	1.81381	5.4132	6.19085e-08	5.82603e-07	male-biased
GFUI000974	unspecified product	0	0	0	NA	NA	NA	NA	NA	NA
GFUI000975	unspecified product	1829.22	2080.83	1577.6	-0.311201	0.269499	-1.15474	0.248197	0.372596	unbiased
GFUI000981	unspecified product	6.36103	10.151	2.57102	-1.74502	1.08776	-1.60423	0.108664	0.19568	unbiased
GFUI000987	immediate early response erythropoietin 4-like protein [Source:Projected from Glossina morsitans (GMOY005356) VB Community Annotation]	665.668	886.192	445.144	-1.17314	0.256003	-4.58254	4.5937e-06	3.00917e-05	female-biased
GFUI000988	unspecified product	993.104	1154.82	831.393	-0.40535	0.227353	-1.78291	0.0746011	0.144646	unbiased
GFUI000989	unspecified product	1.73872	3.26557	0.211865	-3.70366	2.38507	-1.55285	0.120459	0.211535	unbiased
GFUI000990	unspecified product	0.800678	0.526393	1.07496	-0.0905251	3.28266	-0.0275767	0.978	NA	NA
GFUI000994	unspecified product	1.31098	0.133245	2.48871	4.59853	3.33623	1.37836	0.168093	NA	NA
GFUI001006	unspecified product	0	0	0	NA	NA	NA	NA	NA	NA
GFUI001012	unspecified product	0.0846532	0.169306	0	-0.801011	4.44645	-0.180146	0.857038	NA	NA
GFUI001013	Tetraspanin [Source:UniProtKB/TrEMBL;Acc:A0A1A9X7B8]	0	0	0	NA	NA	NA	NA	NA	NA
GFUI001014	Tetraspanin [Source:UniProtKB/TrEMBL;Acc:A0A1A9X7B8]	0	0	0	NA	NA	NA	NA	NA	NA
GFUI001015	unspecified product	0	0	0	NA	NA	NA	NA	NA	NA
GFUI001017	unspecified product	1.9966	2.49451	1.49869	-1.58521	2.04351	-0.77573	0.437909	0.56487	unbiased
GFUI001021	no extended memory [Source:Projected from Drosophila melanogaster (FBgn0261673) FlyBase]	0	0	0	NA	NA	NA	NA	NA	NA
GFUI001022	unspecified product	0	0	0	NA	NA	NA	NA	NA	NA
GFUI001031	unspecified product	0	0	0	NA	NA	NA	NA	NA	NA
GFUI001034	unspecified product	79.7845	42.5965	116.972	2.05019	0.50415	4.06663	4.76988e-05	0.000244407	male-biased
GFUI001036	unspecified product	266.679	217.282	316.075	0.343381	0.228841	1.50052	0.133478	0.229542	unbiased
GFUI001037	unspecified product	0.312465	0.0451208	0.579809	1.47839	4.52405	0.326783	0.743832	NA	NA
GFUI001038	unspecified product	0	0	0	NA	NA	NA	NA	NA	NA
GFUI001039	unspecified product	0	0	0	NA	NA	NA	NA	NA	NA
GFUI001043	unspecified product	0	0	0	NA	NA	NA	NA	NA	NA
GFUI001047	unspecified product	43.0751	33.3946	52.7555	0.670584	0.434205	1.54439	0.122493	0.214109	unbiased
GFUI001051	unspecified product	20.6548	27.468	13.8416	-1.49122	0.649539	-2.29581	0.0216865	0.0511012	unbiased
GFUI001054	unspecified product	0.195338	0.390675	0	-0.224763	4.49006	-0.050058	0.960076	NA	NA
GFUI001058	unspecified product	0.319726	0.639452	0	-2.40377	4.36779	-0.550341	0.582086	NA	NA
GFUI001067	unspecified product	0	0	0	NA	NA	NA	NA	NA	NA
GFUI001068	unspecified product	0	0	0	NA	NA	NA	NA	NA	NA
GFUI001077	unspecified product	2.45703	1.88844	3.02563	-0.597445	1.8633	-0.320638	0.748484	0.827289	unbiased
GFUI001080	unspecified product	0	0	0	NA	NA	NA	NA	NA	NA
GFUI001082	unspecified product	0	0	0	NA	NA	NA	NA	NA	NA
GFUI001084	unspecified product	0.758611	0.259548	1.25767	1.65857	3.47089	0.477851	0.632756	NA	NA
GFUI001093	unspecified product	156.486	156.619	156.352	0.172126	0.248308	0.693193	0.488188	0.611201	unbiased
GFUI001095	unspecified product	1.18399	0.823656	1.54433	-0.372226	2.4814	-0.150006	0.88076	NA	NA
GFUI001099	unspecified product	520.897	546.45	495.343	-0.0234983	0.278432	-0.0843952	0.932742	0.955775	unbiased
GFUI001114	unspecified product	0.161803	0.323607	0	-0.977445	4.43319	-0.220483	0.825495	NA	NA
GFUI001120	unspecified product	30.1044	29.2836	30.9252	-0.243586	0.483003	-0.504316	0.61404	0.72063	unbiased
GFUI001122	unspecified product	72.2612	78.1069	66.4155	-0.16961	0.360439	-0.470566	0.637951	0.739714	unbiased
GFUI001129	unspecified product	0	0	0	NA	NA	NA	NA	NA	NA
GFUI001131	unspecified product	0	0	0	NA	NA	NA	NA	NA	NA
GFUI001134	unspecified product	0.183972	0	0.367944	1.78957	4.56194	0.392283	0.694849	NA	NA
GFUI001136	unspecified product	0	0	0	NA	NA	NA	NA	NA	NA
GFUI001137	unspecified product	0	0	0	NA	NA	NA	NA	NA	NA
GFUI001138	PHR domain-containing protein [Source:UniProtKB/TrEMBL;Acc:A0A1A9X7H3]	156.911	119.823	193.999	0.526881	0.392439	1.34258	0.179408	0.290069	unbiased
GFUI001139	unspecified product	2.33308	4.21961	0.446547	-2.92186	1.90614	-1.53287	0.125308	0.218233	unbiased
GFUI001147	unspecified product	1.67015	1.5488	1.79151	-1.61605	2.24351	-0.720324	0.471325	0.596228	unbiased
GFUI001153	unspecified product	177.291	234.995	119.586	-1.00832	0.613929	-1.6424	0.100507	0.18385	unbiased
GFUI001155	unspecified product	186.994	210.696	163.292	-0.461571	0.251396	-1.83603	0.0663535	0.131435	unbiased
GFUI001162	unspecified product	2.12078	1.09097	3.1506	1.31453	1.70395	0.771457	0.440436	0.567733	unbiased
GFUI001169	Phosphoglycerate kinase [Source:UniProtKB/TrEMBL;Acc:A0A1A9X7I2]	0.192694	0.385387	0	-1.44857	4.40447	-0.328886	0.742242	NA	NA
GFUI001171	Tubulin beta chain [Source:UniProtKB/TrEMBL;Acc:A0A1A9X7I3]	0.423731	0	0.847462	4.38266	4.47899	0.978492	0.327831	NA	NA
GFUI001173	unspecified product	76.234	51.6258	100.842	1.49062	0.575346	2.59083	0.00957445	0.0255053	male-biased
GFUI001177	unspecified product	2.74381	0.509573	4.97805	2.35512	1.61288	1.46019	0.144238	0.244142	unbiased
GFUI001179	unspecified product	0	0	0	NA	NA	NA	NA	NA	NA
GFUI001181	unspecified product	2580.42	1324.47	3836.38	1.64065	0.35383	4.63684	3.53779e-06	2.39139e-05	male-biased
GFUI001183	unspecified product	60.0546	20.5258	99.5834	2.12639	0.581893	3.65427	0.000257914	0.00108751	male-biased
GFUI001186	unspecified product	11.0454	9.56775	12.5231	0.0886049	0.786598	0.112643	0.910313	0.940196	unbiased
GFUI001188	LAM_G_DOMAIN domain-containing protein [Source:UniProtKB/TrEMBL;Acc:A0A1A9X7J2]	0.360941	0.721882	0	-2.2663	4.3537	-0.520546	0.602683	NA	NA
GFUI001189	zf-CCHC_6 domain-containing protein [Source:UniProtKB/TrEMBL;Acc:A0A1A9X7J3]	8.43393	14.3758	2.49208	-3.88327	1.30791	-2.96907	0.00298703	0.00933391	female-biased
GFUI001196	unspecified product	259.841	257.199	262.482	-0.1677	0.264763	-0.633397	0.526474	0.646515	unbiased
GFUI001197	unspecified product	4.19675	2.01009	6.3834	1.83491	1.15714	1.58573	0.1128	0.200999	unbiased
GFUI001203	unspecified product	305.988	352.656	259.319	-0.479593	0.369697	-1.29726	0.194543	0.308343	unbiased
GFUI001206	unspecified product	3.31398	3.90804	2.71992	-1.284	2.17314	-0.59085	0.554621	0.671689	unbiased
GFUI001209	unspecified product	0	0	0	NA	NA	NA	NA	NA	NA
GFUI001210	unspecified product	0	0	0	NA	NA	NA	NA	NA	NA
GFUI001213	unspecified product	112.955	104.146	121.763	-0.00191712	0.299712	-0.00639654	0.994896	0.996977	unbiased
GFUI001221	unspecified product	0	0	0	NA	NA	NA	NA	NA	NA
GFUI001222	unspecified product	0	0	0	NA	NA	NA	NA	NA	NA
GFUI001224	unspecified product	355.76	46.2822	665.237	4.89891	0.847516	5.78032	7.45594e-09	8.15203e-08	male-biased
GFUI001235	Ribosomal protein S6 kinase II [Source:Projected from Drosophila melanogaster (FBgn0262866) FlyBase]	2238.57	1573.48	2903.66	1.17866	0.208783	5.64538	1.64819e-08	1.69482e-07	male-biased
GFUI001237	unspecified product	83.297	96.5651	70.0288	-0.0660726	0.584713	-0.113	0.910031	0.940088	unbiased
GFUI001242	unspecified product	1.1984	0.946704	1.45009	1.71275	2.64228	0.648208	0.516851	NA	NA
GFUI001255	unspecified product	1272.91	1106.63	1439.19	0.335318	0.201938	1.6605	0.096814	0.17831	unbiased
GFUI001256	unspecified product	70.0392	70.2142	69.8642	0.508961	0.372285	1.36713	0.171585	0.279998	unbiased
GFUI001259	unspecified product	4.48258	5.084	3.88117	0.0786461	1.04023	0.0756042	0.939734	0.960192	unbiased
GFUI001265	unspecified product	2.08734	3.12887	1.04581	-1.49296	1.93531	-0.771433	0.440451	0.567733	unbiased
GFUI001266	unspecified product	0.0715617	0.143123	0	1.78951	4.56194	0.39227	0.694859	NA	NA
GFUI001271	unspecified product	0	0	0	NA	NA	NA	NA	NA	NA
GFUI001272	unspecified product	0	0	0	NA	NA	NA	NA	NA	NA
GFUI001276	unspecified product	74.4747	44.2227	104.727	1.57765	0.556745	2.83371	0.0046011	0.01355	male-biased
GFUI001297	unspecified product	0.58715	0.962434	0.211865	-1.95182	3.80502	-0.51296	0.607979	NA	NA
GFUI001321	unspecified product	0.414942	0.125839	0.704045	4.10698	4.49388	0.913907	0.360766	NA	NA
GFUI001326	unspecified product	2234.3	1962.45	2506.14	0.199605	0.287165	0.695089	0.486999	0.610269	unbiased
GFUI001330	unspecified product	0.188759	0.377518	0	1.78947	4.56194	0.392259	0.694866	NA	NA
GFUI001340	Gamma-glutamylcysteine synthetase [Source:Projected from Glossina morsitans (GMOY001205) UniProtKB/TrEMBL;Acc:D3TN86]	3010.7	2511.66	3509.75	0.805286	0.289703	2.77969	0.00544101	0.0157162	male-biased
GFUI001342	CS domain-containing protein [Source:UniProtKB/TrEMBL;Acc:A0A1A9X7N2]	1008.13	1191.52	824.743	-0.482814	0.226167	-2.13477	0.0327801	0.0723262	unbiased
GFUI001343	PLDc_2 domain-containing protein [Source:UniProtKB/TrEMBL;Acc:A0A1A9X7N3]	2735.27	2641.15	2829.4	0.149461	0.161297	0.926621	0.354123	0.485997	unbiased
GFUI001344	unspecified product	583.908	581.758	586.057	-0.0329555	0.284564	-0.115811	0.907803	0.938695	unbiased
GFUI001346	mediator of RNA polymerase II transcription subunit 10	838.634	875.953	801.315	-0.201278	0.269155	-0.747817	0.454571	0.581042	unbiased
GFUI001351	unspecified product	0	0	0	NA	NA	NA	NA	NA	NA
GFUI001352	unspecified product	45.6585	49.804	41.5129	-0.522249	0.711411	-0.734102	0.462887	0.588585	unbiased
GFUI001355	unspecified product	6342.3	5715.04	6969.56	0.169035	0.243962	0.692874	0.488389	0.611283	unbiased
GFUI001373	unspecified product	1162.63	1429.54	895.715	-0.716661	0.167467	-4.27942	1.87385e-05	0.000105391	female-biased
GFUI001376	unspecified product	0.671376	1.34275	0	-3.31469	3.51699	-0.942478	0.345948	NA	NA
GFUI001384	unspecified product	7.85513	12.0027	3.7076	-1.12144	1.00598	-1.11478	0.264945	0.391219	unbiased
GFUI001385	unspecified product	6.65533	9.19296	4.1177	-1.27266	1.01652	-1.25197	0.21058	0.328671	unbiased
GFUI001386	unspecified product	27.8496	32.3449	23.3543	0.118044	0.539471	0.218815	0.826794	0.883636	unbiased
GFUI001387	unspecified product	21.2295	22.2058	20.2533	0.378367	0.667765	0.566617	0.570974	0.68582	unbiased
GFUI001399	unspecified product	95.0425	102.883	87.2024	0.149171	0.404187	0.369065	0.712079	0.800225	unbiased
GFUI001401	unspecified product	306.335	523.355	89.3145	-2.69125	0.435021	-6.18649	6.15183e-10	8.14576e-09	female-biased
GFUI001402	Bub1-related kinase [Source:Projected from Drosophila melanogaster (FBgn0263855) FlyBase]	380.448	693.067	67.8283	-3.19098	0.311794	-10.2343	1.39233e-24	1.01208e-22	female-biased
GFUI001404	unspecified product	0.283025	0.331368	0.234682	1.47831	4.52405	0.326766	0.743845	NA	NA
GFUI001405	unspecified product	6.27857	5.55834	6.9988	0.805924	0.944231	0.853524	0.393369	0.523565	unbiased
GFUI001406	unspecified product	0.129774	0.259548	0	-1.44854	4.40447	-0.328879	0.742247	NA	NA
GFUI001416	diacetyl reductase/L-xylulose reductase [Source:Projected from Glossina morsitans (GMOY008573) VB Community Annotation]	277.096	197.685	356.507	0.581125	0.455159	1.27675	0.201691	0.317951	unbiased
GFUI001418	sulfite oxidase [Source:Projected from Glossina morsitans (GMOY008572) VB Community Annotation]	2448.27	1129.42	3767.13	1.85973	0.314919	5.90541	3.51777e-09	4.1197e-08	male-biased
GFUI001421	unspecified product	329.109	402.808	255.41	-0.502025	0.327219	-1.53422	0.124976	0.217799	unbiased
GFUI001422	Chromo domain-containing protein [Source:UniProtKB/TrEMBL;Acc:A0A1A9X7R0]	3317.18	3372.44	3261.93	0.301078	0.362882	0.829686	0.406716	0.536452	unbiased
GFUI001423	unspecified product	268.448	288.334	248.562	-0.14196	0.410045	-0.346206	0.729188	0.813162	unbiased
GFUI001424	unspecified product	1315.09	1331.37	1298.81	0.244294	0.341356	0.715658	0.474203	0.598789	unbiased
GFUI001427	unspecified product	0.483965	0.270725	0.697205	0.693689	4.33387	0.160062	0.872832	NA	NA
GFUI001430	unspecified product	0.0629197	0.125839	0	1.78951	4.56194	0.39227	0.694859	NA	NA
GFUI001431	unspecified product	0.196164	0.392329	0	1.78946	4.56194	0.392259	0.694867	NA	NA
GFUI001432	unspecified product	0.124186	0.248371	0	-1.33832	4.41041	-0.303446	0.76155	NA	NA
GFUI001436	unspecified product	0	0	0	NA	NA	NA	NA	NA	NA
GFUI001437	unspecified product	0.233053	0.466106	0	-1.16346	4.42077	-0.263179	0.792412	NA	NA
GFUI001463	unspecified product	1788.86	1467.54	2110.17	0.732437	0.433258	1.69054	0.0909255	0.16944	unbiased
GFUI001476	Hypothetical conserved protein [Source:Projected from Glossina morsitans (GMOY008317) UniProtKB/TrEMBL;Acc:D3TRA5]	391.782	376.678	406.886	0.215906	0.267456	0.807257	0.419518	0.548397	unbiased
GFUI001477	unspecified product	423.751	590.069	257.433	-1.08994	0.288275	-3.78091	0.000156258	0.000699048	female-biased
GFUI001479	Sulfiredoxin [Source:UniProtKB/TrEMBL;Acc:A0A1A9X7S4]	54.8266	65.1295	44.5236	-0.417036	0.481449	-0.86621	0.386375	0.516848	unbiased
GFUI001480	GTP-binding protein H-ray [Source:Projected from Glossina morsitans (GMOY003585) UniProtKB/TrEMBL;Acc:D3TP47]	1143.61	1211.44	1075.77	0.140759	0.163794	0.859368	0.390137	0.520219	unbiased
GFUI001481	Rho GTPase activating protein at 5A [Source:Projected from Drosophila melanogaster (FBgn0029778) FlyBase]	211.952	310.749	113.155	-1.28729	0.357889	-3.5969	0.000322037	0.0013315	female-biased
GFUI001482	Serine/threonine-protein phosphatase [Source:UniProtKB/TrEMBL;Acc:A0A1A9X7S7]	825.405	783.686	867.124	0.000604659	0.17533	0.00344869	0.997248	0.99848	unbiased
GFUI001484	Actin-related protein [Source:Projected from Drosophila melanogaster (FBgn0030877) FlyBase]	399.356	463.86	334.852	-0.325839	0.303408	-1.07393	0.282855	0.411155	unbiased
GFUI001485	Methoprene tolerant protein [Source:Projected from Glossina morsitans (GMOY003587) UniProtKB/TrEMBL;Acc:R4IJP6]	708.985	804.412	613.558	-0.272648	0.244567	-1.11482	0.264928	0.391219	unbiased
GFUI001486	unspecified product	1115.45	1253.4	977.501	-0.369126	0.217629	-1.69612	0.0898629	0.16777	unbiased
GFUI001487	unspecified product	849.367	237.591	1461.14	2.6351	1.18394	2.2257	0.0260342	0.0597515	unbiased
GFUI001488	methuselah-like [Source:Projected from Drosophila melanogaster (FBgn0030766) FlyBase]	616.871	612.701	621.041	-0.135615	0.278816	-0.486396	0.626687	0.730996	unbiased
GFUI001489	unspecified product	2447.83	1795.7	3099.96	1.08463	0.279337	3.88288	0.000103226	0.000483733	male-biased
GFUI001490	unspecified product	128.604	111.387	145.821	0.866377	0.384126	2.25545	0.024105	0.0559495	unbiased
GFUI001492	UMA domain-containing protein [Source:UniProtKB/TrEMBL;Acc:A0A1A9X7T6]	661.438	596.14	726.737	0.687668	0.267361	2.57206	0.0101096	0.0267062	male-biased
GFUI001497	unspecified product	90.8936	85.2251	96.5621	0.130422	0.38416	0.3395	0.734233	0.816675	unbiased
GFUI001501	unspecified product	163.616	267.075	60.1563	-2.18068	0.271169	-8.04176	8.85571e-16	2.57133e-14	female-biased
GFUI001503	Fatty acyl-CoA reductase [Source:UniProtKB/TrEMBL;Acc:A0A1A9X7U0]	1322.84	1186.71	1458.97	0.359662	0.273075	1.31708	0.187811	0.300155	unbiased
GFUI001505	Urb2 domain-containing protein [Source:UniProtKB/TrEMBL;Acc:A0A1A9X7U2]	1156.13	1667.7	644.575	-1.46935	0.306749	-4.79008	1.66715e-06	1.22026e-05	female-biased
GFUI001506	mitochondrial ribosomal protein L38 [Source:Projected from Glossina morsitans (GMOY008320) VB Community Annotation]	682.643	806.026	559.26	-0.374065	0.291835	-1.28177	0.199924	0.315638	unbiased
GFUI001507	Death related ced-3/Nedd2-like caspase [Source:Projected from Drosophila melanogaster (FBgn0020381) FlyBase]	600.975	796.588	405.362	-0.901108	0.271638	-3.31731	0.000908896	0.00333209	female-biased
GFUI001513	unspecified product	5924.33	2688.48	9160.18	1.28471	0.672679	1.90984	0.056154	0.114484	unbiased
GFUI001514	SVWC domain-containing protein [Source:UniProtKB/TrEMBL;Acc:A0A1A9X7U7]	418.234	140.808	695.66	2.68837	0.447354	6.0095	1.86102e-09	2.2729e-08	male-biased
GFUI001515	Secreted peptide [Source:Projected from Glossina morsitans (GMOY007077) UniProtKB/TrEMBL;Acc:D3TRX2]	33652.9	14272.1	53033.7	12.2161	2.10269	5.80977	6.25589e-09	6.97747e-08	male-biased
GFUI001517	Kinesin-like protein [Source:UniProtKB/TrEMBL;Acc:A0A1A9X7V0]	235.358	281.911	188.805	-0.580597	0.322026	-1.80295	0.0713964	0.139545	unbiased
GFUI001518	unspecified product	0.225604	0.451208	0	-2.2683	4.37168	-0.518862	0.603857	NA	NA
GFUI001519	CDK2-associated protein [Source:Projected from Drosophila melanogaster (FBgn0030269) FlyBase]	132.073	143.593	120.553	-0.400144	0.454676	-0.880064	0.378825	0.509576	unbiased
GFUI001522	unspecified product	5.46845	5.85815	5.07874	-0.909443	0.961965	-0.945402	0.344454	0.476012	unbiased
GFUI001526	unspecified product	19.8629	25.736	13.9899	-0.783832	0.651404	-1.2033	0.228861	0.350967	unbiased
GFUI001531	unspecified product	0	0	0	NA	NA	NA	NA	NA	NA
GFUI001536	unspecified product	86.2509	62.6792	109.823	-1.95847	0.557853	-3.51073	0.000446881	0.00177674	female-biased
GFUI001537	ventral nervous system defective [Source:Projected from Drosophila melanogaster (FBgn0261930) FlyBase]	169.112	66.1387	272.085	5.03634	1.24168	4.05606	4.99065e-05	0.000254482	male-biased
GFUI001539	unspecified product	15.3132	12.1662	18.4602	-3.2239	0.97681	-3.30044	0.000965346	0.00350611	female-biased
GFUI001552	cg32772 [Source:Projected from Glossina morsitans (GMOY002449) VB Community Annotation]	654.867	860.338	449.396	-0.828394	0.296259	-2.79618	0.00517112	0.0150313	female-biased
GFUI001564	unspecified product	827.731	746.49	908.972	0.383647	0.255993	1.49866	0.133962	0.230147	unbiased
GFUI001565	unspecified product	522.29	458.924	585.657	1.01004	0.456616	2.21202	0.0269656	0.0614922	unbiased
GFUI001566	COMM domain-containing protein [Source:UniProtKB/TrEMBL;Acc:A0A1A9X7W4]	1828.33	1873.05	1783.61	-0.0669547	0.268342	-0.249512	0.802965	0.867136	unbiased
GFUI001568	embryonic lethal abnormal vision [Source:Projected from Drosophila melanogaster (FBgn0260400) FlyBase]	798.86	1097.87	499.845	-1.29474	0.232686	-5.56431	2.63193e-08	2.63694e-07	female-biased
GFUI001569	unspecified product	1.85648	1.76053	1.95242	0.477561	2.14909	0.222215	0.824146	0.882083	unbiased
GFUI001583	unspecified product	276.377	190.356	362.399	1.45515	0.533184	2.72917	0.00634943	0.0179226	male-biased
GFUI001586	Non-specific serine/threonine protein kinase [Source:UniProtKB/TrEMBL;Acc:A0A1A9X7W8]	5271.36	3563.05	6979.68	1.12536	0.232592	4.83834	1.30925e-06	9.75918e-06	male-biased
GFUI001587	Rabphilin [Source:Projected from Drosophila melanogaster (FBgn0030230) FlyBase]	49.8461	42.3455	57.3466	0.502989	0.446351	1.12689	0.259788	0.385875	unbiased
GFUI001588	unspecified product	2259.34	2194.54	2324.14	0.230179	0.308498	0.746128	0.45559	0.581981	unbiased
GFUI001589	Transport and Golgi organization [Source:Projected from Drosophila melanogaster (FBgn0052675) FlyBase]	2418.38	2385.6	2451.16	-0.0830479	0.237486	-0.349696	0.726567	0.811317	unbiased
GFUI001590	silver [Source:Projected from Drosophila melanogaster (FBgn0004648) FlyBase]	11911.6	3253.76	20569.5	2.73124	0.292424	9.34	9.63334e-21	4.88151e-19	male-biased
GFUI001591	DUF2040 domain-containing protein [Source:UniProtKB/TrEMBL;Acc:A0A1A9X7X3]	99.4812	117.443	81.5197	-0.709264	0.392731	-1.80598	0.0709215	0.138862	unbiased
GFUI001592	unspecified product	757.329	890.49	624.167	-0.534366	0.206745	-2.58466	0.00974743	0.0258916	female-biased
GFUI001593	Exosomal 3'-5' exoribonuclease complex subunit Rrp4 [Source:Projected from Glossina morsitans (GMOY009838) UniProtKB/TrEMBL;Acc:D3TQI0]	348.953	496.869	201.037	-1.35927	0.342304	-3.97095	7.15854e-05	0.000350935	female-biased
GFUI001598	unspecified product	8.55129	7.47973	9.62285	0.247365	0.887122	0.27884	0.780368	0.850802	unbiased
GFUI001603	unspecified product	300.719	225.625	375.812	1.03788	0.30311	3.42411	0.000616805	0.00236397	male-biased
GFUI001605	unspecified product	19.144	22.4441	15.8439	-0.600331	0.632569	-0.949036	0.342602	0.474199	unbiased
GFUI001606	unspecified product	17.2165	7.34494	27.088	2.32755	0.867212	2.68394	0.00727593	0.0201493	male-biased
GFUI001612	unspecified product	1.32877	0.552736	2.10479	4.63495	2.61909	1.76968	0.0767808	NA	NA
GFUI001623	unspecified product	0.0629197	0.125839	0	1.78951	4.56194	0.39227	0.694859	NA	NA
GFUI001626	unspecified product	0	0	0	NA	NA	NA	NA	NA	NA
GFUI001627	unspecified product	0	0	0	NA	NA	NA	NA	NA	NA
GFUI001628	unspecified product	0	0	0	NA	NA	NA	NA	NA	NA
GFUI001664	unspecified product	1308.98	1452.79	1165.17	-0.452282	0.282509	-1.60095	0.109388	0.196582	unbiased
GFUI001665	unspecified product	153.309	83.9446	222.673	2.20423	0.67544	3.2634	0.00110085	0.00395061	male-biased
GFUI001668	Gamma-aminobutyric acid receptor associated protein [Source:Projected from Glossina morsitans (GMOY001732) UniProtKB/TrEMBL;Acc:D3TLZ5]	9962.26	7956.4	11968.1	1.00578	0.29785	3.37681	0.000733329	0.00274966	male-biased
GFUI001677	unspecified product	0.111743	0.223486	0	-0.122111	4.49388	-0.0271727	0.978322	NA	NA
GFUI001678	unspecified product	2.08335	1.38415	2.78255	1.869	1.68666	1.10811	0.267816	0.394132	unbiased
GFUI001681	sex-lethal	464.112	609.27	318.955	-1.0287	0.346687	-2.96723	0.00300501	0.00937342	female-biased
GFUI001696	technical knockout [Source:Projected from Drosophila melanogaster (FBgn0003714) FlyBase]	225.671	284.325	167.018	-0.511393	0.413785	-1.23589	0.216499	0.336068	unbiased
GFUI001697	Mediator complex subunit [Source:Projected from Drosophila melanogaster (FBgn0040339) FlyBase]	294.014	382.529	205.498	-0.966437	0.40093	-2.41049	0.0159313	0.0393153	female-biased
GFUI001700	unspecified product	3708.18	1689.18	5727.17	1.9638	0.259495	7.56778	3.79658e-14	9.26295e-13	male-biased
GFUI001701	Cytochrome P450-4d2 [Source:Projected from Drosophila melanogaster (FBgn0011576) FlyBase]	1887.79	746.356	3029.23	2.24917	0.270831	8.3047	1.00074e-16	3.21578e-15	male-biased
GFUI001702	unspecified product	2.38153	3.36529	1.39778	-0.784619	1.39002	-0.564466	0.572437	0.687167	unbiased
GFUI001703	Cytochrome P450-4ae1 [Source:Projected from Drosophila melanogaster (FBgn0015036) FlyBase]	375.834	232.594	519.075	1.56304	0.306867	5.09356	3.51411e-07	2.89365e-06	male-biased
GFUI001704	cytochrome P450-4d2 [Source:Projected from Glossina morsitans (GMOY006211) VB Community Annotation]	564.033	315.919	812.147	1.88201	0.326496	5.76427	8.20141e-09	8.8619e-08	male-biased
GFUI001705	NADH dehydrogenase (ubiquinone) B14.5 A subunit [Source:Projected from Drosophila melanogaster (FBgn0025839) FlyBase]	1363.07	927.482	1798.67	0.934633	0.302581	3.08887	0.0020092	0.00661717	male-biased
GFUI001708	unspecified product	0.301313	0	0.602625	2.75133	4.56194	0.603104	0.546439	NA	NA
GFUI001716	unspecified product	1.78946	1.54207	2.03685	1.1331	1.68812	0.671222	0.502079	0.623605	unbiased
GFUI001717	unspecified product	219.978	1.27647	438.68	9.25116	0.927306	9.97639	1.93374e-23	1.29819e-21	male-biased
GFUI001719	Actin-related protein [Source:Projected from Drosophila melanogaster (FBgn0031050) FlyBase]	618.363	596.684	640.042	0.27328	0.275005	0.993726	0.320356	0.451592	unbiased
GFUI001722	unspecified product	1.7021	1.39734	2.00685	3.0947	2.35433	1.31447	0.188686	0.301138	unbiased
GFUI001723	40S ribosomal protein S19	11700.7	14198.2	9203.28	-0.731641	0.269594	-2.71386	0.00665049	0.0186575	female-biased
GFUI001725	unspecified product	879.529	1143.83	615.23	-0.715823	0.299377	-2.39105	0.0168005	0.0411515	female-biased
GFUI001726	unspecified product	268.805	307.434	230.176	-0.366804	0.356664	-1.02843	0.303747	0.433032	unbiased
GFUI001728	BRD4_CDT domain-containing protein [Source:UniProtKB/TrEMBL;Acc:A0A1A9X820]	1328.95	1397.21	1260.69	-0.128849	0.222891	-0.578081	0.56321	0.678969	unbiased
GFUI001746	AAA+-type ATPase [Source:Projected from Glossina morsitans (GMOY003613) UniProtKB/TrEMBL;Acc:D3TM40]	1855.46	1858.08	1852.84	0.195953	0.196065	0.999427	0.317588	0.448515	unbiased
GFUI001748	Open rectifier K[+] channel [Source:Projected from Drosophila melanogaster (FBgn0017561) FlyBase]	498.341	135.003	861.678	2.64487	0.404998	6.53057	6.55199e-11	1.00375e-09	male-biased
GFUI001749	unspecified product	17.6165	29.5069	5.72619	-2.1391	1.64193	-1.3028	0.192645	0.306117	unbiased
GFUI001750	Alternative splicing factor SRP20/9G8 [Source:Projected from Glossina morsitans (GMOY000584) UniProtKB/TrEMBL;Acc:D3TN42]	628.338	693.791	562.884	-0.327226	0.31448	-1.04053	0.298092	0.426979	unbiased
GFUI001751	unspecified product	241.294	240.377	242.211	0.341489	0.532164	0.641699	0.521069	0.641728	unbiased
GFUI001753	Non-SMC element [Source:Projected from Drosophila melanogaster (FBgn0032251) FlyBase]	219.554	237.72	201.387	0.00819492	0.322355	0.025422	0.979718	0.987495	unbiased
GFUI001754	ubiquitin like [Source:Projected from Drosophila melanogaster (FBgn0022224) FlyBase]	261.267	344.513	178.022	-0.780912	0.474484	-1.64581	0.0998023	0.182751	unbiased
GFUI001758	unspecified product	4.23535	6.45433	2.01638	-1.46562	1.58623	-0.923966	0.355504	0.487448	unbiased
GFUI001764	unspecified product	204.134	114.314	293.954	1.94558	0.286283	6.79599	1.07569e-11	1.88963e-10	male-biased
GFUI001770	unspecified product	0.0715617	0.143123	0	1.78951	4.56194	0.39227	0.694859	NA	NA
GFUI001785	unspecified product	0.174301	0	0.348603	2.7513	4.56194	0.603098	0.546443	NA	NA
GFUI001786	unspecified product	0	0	0	NA	NA	NA	NA	NA	NA
GFUI001803	unspecified product	0.603333	0.359204	0.847462	2.46668	3.90916	0.630999	0.528041	NA	NA
GFUI001813	Translocon-associated complex TRAP delta subunit [Source:Projected from Glossina morsitans (GMOY010752) UniProtKB/TrEMBL;Acc:D3TNK3]	3529.11	3658.84	3399.37	-0.428966	0.43334	-0.989906	0.32222	0.453776	unbiased
GFUI001819	unspecified product	0.896374	0.717784	1.07496	-1.15938	3.63155	-0.319252	0.749535	NA	NA
GFUI001825	unspecified product	0.537482	0	1.07496	1.78959	4.56194	0.392286	0.694847	NA	NA
GFUI001837	unspecified product	315.727	478.166	153.288	-1.52092	0.336517	-4.51959	6.19602e-06	3.92934e-05	female-biased
GFUI001838	unspecified product	12.5388	14.9933	10.0842	-0.892841	0.8045	-1.10981	0.267081	0.393406	unbiased
GFUI001840	unspecified product	50.9955	55.1308	46.8601	-0.221146	0.457735	-0.483131	0.629003	0.73277	unbiased
GFUI001841	unspecified product	0	0	0	NA	NA	NA	NA	NA	NA
GFUI001842	unspecified product	0	0	0	NA	NA	NA	NA	NA	NA
GFUI001850	unspecified product	98.9485	103.009	94.888	0.0334103	0.417263	0.0800702	0.936181	0.958075	unbiased
GFUI001852	unspecified product	3.13892	3.95166	2.32619	-0.746642	1.56458	-0.477214	0.63321	0.736323	unbiased
GFUI001853	unspecified product	0.229484	0.458969	0	-1.76315	4.38972	-0.401653	0.687939	NA	NA
GFUI001854	unspecified product	0.719815	1.43963	0	-3.63249	4.34502	-0.836012	0.403148	NA	NA
GFUI001867	tRNA-splicing ligase RtcB homolog [Source:UniProtKB/TrEMBL;Acc:A0A1A9X854]	6973.66	3829.3	10118	2.58427	0.494982	5.22093	1.78027e-07	1.55074e-06	male-biased
GFUI001868	Chromodomain-helicase-DNA-binding protein [Source:Projected from Drosophila melanogaster (FBgn0250786) FlyBase]	6579.89	6635.05	6524.74	-0.333266	0.271835	-1.22599	0.220203	0.340663	unbiased
GFUI001869	unspecified product	822.586	1093.87	551.305	-1.084	0.206167	-5.25785	1.45748e-07	1.28767e-06	female-biased
GFUI001870	unspecified product	224.857	431.737	17.976	-4.29292	0.438346	-9.79346	1.20117e-22	7.3181e-21	female-biased
GFUI001871	okra [Source:Projected from Drosophila melanogaster (FBgn0002989) FlyBase]	380.673	267.788	493.557	1.0095	0.683726	1.47647	0.139819	0.238112	unbiased
GFUI001872	unspecified product	12.2835	11.1246	13.4423	0.475951	1.10904	0.429157	0.667809	0.763003	unbiased
GFUI001873	Tubulin gamma chain [Source:UniProtKB/TrEMBL;Acc:A0A1A9X860]	358.551	480.256	236.847	-0.883831	0.241732	-3.65624	0.000255941	0.00108043	female-biased
GFUI001874	unspecified product	361.517	370.674	352.36	0.0109962	0.303612	0.0362181	0.971108	0.981915	unbiased
GFUI001876	Exonuclease domain-containing protein [Source:UniProtKB/TrEMBL;Acc:A0A1A9X863]	718.238	419.734	1016.74	1.87482	0.795753	2.35603	0.0184713	0.0447147	male-biased
GFUI001880	unspecified product	0.324923	0.180483	0.469363	0.789636	4.40003	0.179462	0.857575	NA	NA
GFUI001882	unspecified product	1.01773	0.725814	1.30964	-0.107831	2.67556	-0.0403024	0.967852	NA	NA
GFUI001900	unspecified product	0.889836	0.541449	1.23822	0.0998042	3.35079	0.0297853	0.976238	NA	NA
GFUI001904	unspecified product	547.366	400.631	694.102	0.518232	0.286889	1.80639	0.0708577	0.138766	unbiased
GFUI001905	unspecified product	0.191867	0.383734	0	-2.00238	4.38041	-0.457122	0.647584	NA	NA
GFUI001913	unspecified product	680.186	799.964	560.408	-0.5409	0.350928	-1.54134	0.123234	0.21519	unbiased
GFUI001914	Rhodopsin [Source:Projected from Drosophila melanogaster (FBgn0014019) FlyBase]	6.51111	8.9505	4.07172	-2.76908	1.49022	-1.85816	0.063146	0.126292	unbiased
GFUI001920	unspecified product	53.5954	64.2726	42.9182	-0.778859	0.5699	-1.36666	0.171732	0.280151	unbiased
GFUI001921	Fibronectin type-III domain-containing protein [Source:UniProtKB/TrEMBL;Acc:A0A1A9X872]	28.0376	32.933	23.1421	-0.340562	0.44691	-0.762038	0.446037	0.573103	unbiased
GFUI001935	unspecified product	0	0	0	NA	NA	NA	NA	NA	NA
GFUI001936	unspecified product	84.0235	96.3474	71.6996	-0.360919	0.360325	-1.00165	0.316513	0.447312	unbiased
GFUI001937	Ig-like domain-containing protein [Source:UniProtKB/TrEMBL;Acc:A0A1A9X875]	57.6818	70.5975	44.766	-0.581644	0.440046	-1.32178	0.186241	0.298099	unbiased
GFUI001938	Ig-like domain-containing protein [Source:UniProtKB/TrEMBL;Acc:A0A1A9X876]	17.4496	19.4828	15.4164	-1.08037	0.764682	-1.41283	0.157706	0.261891	unbiased
GFUI001950	COesterase domain-containing protein [Source:UniProtKB/TrEMBL;Acc:A0A1A9X877]	2.55236	4.63535	0.469363	-2.80888	2.10657	-1.33339	0.182404	0.293876	unbiased
GFUI001951	unspecified product	0	0	0	NA	NA	NA	NA	NA	NA
GFUI001961	unspecified product	211.562	149.987	273.137	0.595753	0.287336	2.07337	0.0381381	0.0822541	unbiased
GFUI001963	BTB domain-containing protein [Source:UniProtKB/TrEMBL;Acc:A0A1A9X882]	142.518	200.261	84.7756	-1.33583	0.441685	-3.02439	0.00249137	0.0080058	female-biased
GFUI001964	unspecified product	0.211463	0.188244	0.234682	1.47833	4.52405	0.326772	0.74384	NA	NA
GFUI001965	unspecified product	0.886577	0.958663	0.814491	-1.144	2.20477	-0.518875	0.603848	NA	NA
GFUI001971	unspecified product	10.9296	11.3456	10.5135	0.403962	0.827251	0.488318	0.625324	0.730242	unbiased
GFUI001974	unspecified product	0	0	0	NA	NA	NA	NA	NA	NA
GFUI001977	unspecified product	230.817	276.727	184.906	-0.52152	0.328437	-1.58789	0.112312	0.200503	unbiased
GFUI001978	U3 small nucleolar RNA-associated protein 6 homolog	1480.65	1716.02	1245.27	-0.267459	0.245949	-1.08746	0.276835	0.40447	unbiased
GFUI001979	unspecified product	2388.17	1670.47	3105.88	1.1051	0.307643	3.59214	0.000327968	0.00135136	male-biased
GFUI001981	unspecified product	3.10464	2.95121	3.25807	0.17877	1.26416	0.141414	0.887543	0.92383	unbiased
GFUI001989	unspecified product	477.303	608.942	345.664	-0.782055	0.229409	-3.409	0.000652007	0.00248361	female-biased
GFUI001993	unspecified product	9.97212	8.36869	11.5755	-0.163945	0.784023	-0.209108	0.834364	0.888393	unbiased
GFUI001994	Heterochromatin Protein 1b [Source:Projected from Drosophila melanogaster (FBgn0030082) FlyBase]	645.246	809.591	480.9	-0.726411	0.347042	-2.09315	0.0363359	0.0789975	unbiased
GFUI001996	unspecified product	2.02282	3.57627	0.469363	-2.24715	1.99184	-1.12818	0.259243	0.385282	unbiased
GFUI002002	unspecified product	62.9014	50.4763	75.3264	0.286656	0.46509	0.616346	0.537666	0.656435	unbiased
GFUI002003	unspecified product	0	0	0	NA	NA	NA	NA	NA	NA
GFUI002014	unspecified product	3380.82	2364.13	4397.5	1.05868	0.22152	4.77915	1.76042e-06	1.28052e-05	male-biased
GFUI002015	pleiotropic regulator [Source:Projected from Glossina morsitans (GMOY006161) VB Community Annotation]	567.191	716.127	418.256	-0.905802	0.246789	-3.67036	0.000242213	0.00102982	female-biased
GFUI002016	Serine/threonine-protein phosphatase [Source:UniProtKB/TrEMBL;Acc:A0A1A9X8A3]	7739.78	7750.62	7728.94	0.0711807	0.20849	0.34141	0.732795	0.815616	unbiased
GFUI002017	unspecified product	4621.4	5293.12	3949.69	-0.456775	0.260622	-1.75263	0.0796657	0.152419	unbiased
GFUI002018	unspecified product	2.02526	1.74031	2.31021	0.596314	1.82798	0.326214	0.744262	0.824091	unbiased
GFUI002019	unspecified product	0.904838	0.734713	1.07496	-1.8979	2.97413	-0.638137	0.523385	NA	NA
GFUI002022	unspecified product	44.7156	62.6191	26.8121	-1.08526	0.476278	-2.27863	0.0226888	0.0530597	unbiased
GFUI002029	PAM2 domain-containing protein [Source:UniProtKB/TrEMBL;Acc:A0A1A9X8B1]	3.59547	0	7.19094	6.71584	2.15437	3.11732	0.00182506	0.00608932	male-biased
GFUI002034	C-type lectin 27kD [Source:Projected from Drosophila melanogaster (FBgn0031629) FlyBase]	621.758	958.956	284.561	-1.31718	0.780904	-1.68674	0.091654	0.170557	unbiased
GFUI002042	RWD domain-containing protein [Source:UniProtKB/TrEMBL;Acc:A0A1A9X8B3]	314.54	332.694	296.386	0.211371	0.380029	0.556197	0.578076	0.691121	unbiased
GFUI002044	unspecified product	40.2185	78.9446	1.49236	-6.0743	0.944563	-6.4308	1.26933e-10	1.86854e-09	female-biased
GFUI002047	barrier to autointegration factor [Source:Projected from Drosophila melanogaster (FBgn0031977) FlyBase]	1540.04	1735.23	1344.85	-0.206632	0.414124	-0.498962	0.617806	0.723922	unbiased
GFUI002051	unspecified product	74.4089	107.886	40.9322	-1.07919	0.39693	-2.71883	0.00655125	0.018433	female-biased
GFUI002052	unspecified product	1.03008	1.40176	0.658412	-0.0180309	2.07371	-0.008695	0.993062	NA	NA
GFUI002053	unspecified product	0.865761	1.09593	0.635596	1.19599	3.55762	0.336177	0.736738	NA	NA
GFUI002056	Transglutaminase [Source:Projected from Drosophila melanogaster (FBgn0031975) FlyBase]	695.369	327.758	1062.98	2.14621	0.331616	6.47196	9.67366e-11	1.4485e-09	male-biased
GFUI002057	small glutamine-rich tetratricopeptide containing protein [Source:Projected from Drosophila melanogaster (FBgn0032640) FlyBase]	1309.65	1595.32	1023.99	-0.58797	0.328849	-1.78796	0.0737819	0.143427	unbiased
GFUI002058	unspecified product	0.51445	0.44909	0.579809	-0.808381	3.99737	-0.202228	0.839738	NA	NA
GFUI002063	varicose [Source:Projected from Drosophila melanogaster (FBgn0250785) FlyBase]	1155.31	1201.73	1108.89	-0.0817195	0.257814	-0.316971	0.751265	0.829319	unbiased
GFUI002064	unspecified product	0.0902416	0.180483	0	-0.977416	4.43319	-0.220477	0.8255	NA	NA
GFUI002067	unspecified product	4527.95	2533.69	6522.21	1.54431	0.213179	7.24421	4.34972e-13	9.33728e-12	male-biased
GFUI002069	unspecified product	0.289905	0	0.579809	2.75133	4.56194	0.603104	0.546439	NA	NA
GFUI002070	unspecified product	0.912437	0.251679	1.57319	3.55854	4.18409	0.850493	0.395051	NA	NA
GFUI002075	unspecified product	233.296	130.188	336.404	1.05921	0.277384	3.81859	0.000134218	0.000612143	male-biased
GFUI002077	unspecified product	42171.8	27063.8	57279.9	1.10912	0.316713	3.50196	0.000461843	0.00182863	male-biased
GFUI002078	unspecified product	1048.67	679.13	1418.2	0.986503	0.328592	3.00221	0.00268025	0.00851087	male-biased
GFUI002080	unspecified product	479.685	233.783	725.586	1.64528	0.400703	4.10597	4.02624e-05	0.000209377	male-biased
GFUI002081	unspecified product	1436.63	1051.18	1822.09	0.749749	0.328816	2.28015	0.0225988	0.052908	unbiased
GFUI002085	unspecified product	4.73848	2.43661	7.04035	2.71881	1.24256	2.18808	0.0286639	0.0646822	unbiased
GFUI002088	unspecified product	1.01816	0.430044	1.60628	3.95576	3.02835	1.30624	0.19147	NA	NA
GFUI002090	Muscle-specific protein 300 kDa [Source:Projected from Drosophila melanogaster (FBgn0261836) FlyBase]	120633	91357.9	149909	0.65291	0.280292	2.32939	0.0198383	0.0473925	male-biased
GFUI002093	unspecified product	1.60356	1.49954	1.70758	0.573116	1.97802	0.289742	0.772014	0.844991	unbiased
GFUI002097	unspecified product	0.504134	0.17096	0.837307	2.28336	4.10621	0.556076	0.578159	NA	NA
GFUI002101	unspecified product	139.07	142.964	135.177	-0.539648	0.352695	-1.53007	0.126	0.219184	unbiased
GFUI002109	unspecified product	0.86163	1.00671	0.716546	2.75121	4.50171	0.611147	0.541102	NA	NA
GFUI002121	unspecified product	333.114	662.018	4.21016	-6.74749	0.522383	-12.9167	3.6212e-38	5.96366e-36	female-biased
GFUI002122	unspecified product	27.8693	28.6943	27.0443	-0.11373	0.590779	-0.192508	0.847344	0.897679	unbiased
GFUI002130	unspecified product	0.256986	0.0902416	0.423731	1.5454	4.46644	0.346002	0.729341	NA	NA
GFUI002138	unspecified product	68.5709	24.1966	112.945	1.77944	0.353965	5.02715	4.97821e-07	3.98711e-06	male-biased
GFUI002141	unspecified product	184.735	250.529	118.941	-1.45984	0.305964	-4.77129	1.83049e-06	1.32601e-05	female-biased
GFUI002145	prenyl protease type I [Source:Projected from Drosophila melanogaster (FBgn0034176) FlyBase]	1815.47	1867.42	1763.51	-0.0936006	0.290041	-0.322716	0.746911	0.825897	unbiased
GFUI002157	unspecified product	5.95825	10.0494	1.86714	-2.20276	1.10888	-1.98647	0.0469813	0.0981338	unbiased
GFUI002159	unspecified product	0	0	0	NA	NA	NA	NA	NA	NA
GFUI002164	unspecified product	0	0	0	NA	NA	NA	NA	NA	NA
GFUI002165	unspecified product	98.5583	88.0409	109.076	0.526132	0.307866	1.70896	0.0874575	0.164343	unbiased
GFUI002167	unspecified product	0.582952	1.1659	0	-2.9766	3.76824	-0.789917	0.429576	NA	NA
GFUI002170	Putative peroxiredoxin [Source:Projected from Glossina morsitans (GMOY009173) UniProtKB/TrEMBL;Acc:Q694A7]	1867.81	897.916	2837.7	2.23878	0.33553	6.67237	2.517e-11	4.12584e-10	male-biased
GFUI002173	unspecified product	0.0629197	0.125839	0	1.78951	4.56194	0.39227	0.694859	NA	NA
GFUI002182	unspecified product	3.08043	4.95562	1.20525	-3.20219	1.6767	-1.90982	0.056156	0.114484	unbiased
GFUI002207	unspecified product	0.832049	1.00568	0.658412	2.09068	3.08034	0.678718	0.497317	NA	NA
GFUI002211	COesterase domain-containing protein [Source:UniProtKB/TrEMBL;Acc:A0A1A9X8I2]	3.16135	5.18243	1.14028	-2.44314	1.39442	-1.75209	0.0797581	0.152568	unbiased
GFUI002212	unspecified product	1.97156	2.86815	1.07496	-3.9601	2.688	-1.47325	0.140684	0.239201	unbiased
GFUI002213	COesterase domain-containing protein [Source:UniProtKB/TrEMBL;Acc:A0A1A9X8I4]	2.69356	2.83578	2.55134	0.568925	1.38848	0.409748	0.681991	0.774984	unbiased
GFUI002214	unspecified product	0.264543	0.180483	0.348603	-0.0156564	4.43319	-0.00353163	0.997182	NA	NA
GFUI002228	Translocase of inner membrane 9b [Source:Projected from Drosophila melanogaster (FBgn0027358) FlyBase]	175.634	236.458	114.81	-0.982165	0.314176	-3.12616	0.00177102	0.00593721	female-biased
GFUI002229	Tetraspanin [Source:UniProtKB/TrEMBL;Acc:A0A1A9X8I7]	858.46	1124.14	592.782	-0.906473	0.210292	-4.31055	1.62851e-05	9.28814e-05	female-biased
GFUI002230	S-(hydroxymethyl)glutathione dehydrogenase [Source:UniProtKB/TrEMBL;Acc:A0A1A9X8I8]	2263.5	1855.93	2671.07	0.568102	0.230367	2.46608	0.0136602	0.0346541	male-biased
GFUI002232	unspecified product	350.302	433.759	266.845	-0.734749	0.354824	-2.07074	0.0383829	0.0826806	unbiased
GFUI002233	unspecified product	2.24627	3.19271	1.29983	-0.677369	1.55997	-0.43422	0.664128	0.760034	unbiased
GFUI002234	unspecified product	4.1621	4.27479	4.04941	-1.22739	1.34383	-0.91335	0.361059	0.49282	unbiased
GFUI002235	unspecified product	0.391288	0.782576	0	-2.4038	4.36779	-0.550347	0.582081	NA	NA
GFUI002245	unspecified product	4.24676	5.57042	2.9231	-0.565281	1.22488	-0.461497	0.644442	0.745028	unbiased
GFUI002247	unspecified product	5.0345	4.77406	5.29494	0.762767	1.54037	0.495185	0.62047	0.726478	unbiased
GFUI002250	unspecified product	2721.05	2975.68	2466.43	-0.452636	0.158644	-2.85316	0.00432873	0.0128557	female-biased
GFUI002251	unspecified product	319.409	260.879	377.939	0.443867	0.378171	1.17372	0.240507	0.36385	unbiased
GFUI002252	moira [Source:Projected from Drosophila melanogaster (FBgn0002783) FlyBase]	1355.22	1179.12	1531.32	0.480539	0.181118	2.65319	0.00797359	0.021795	male-biased
GFUI002253	unspecified product	4420.28	5672.45	3168.11	-1.13257	0.260264	-4.35164	1.35124e-05	7.86421e-05	female-biased
GFUI002255	Nuclear factor Y-box C [Source:Projected from Drosophila melanogaster (FBgn0029905) FlyBase]	932.242	1063.88	800.6	-0.380053	0.32487	-1.16986	0.242057	0.36546	unbiased
GFUI002256	unspecified product	7.56503	6.1959	8.93417	0.607874	1.28749	0.47214	0.636827	0.739142	unbiased
GFUI002258	unspecified product	0.0629197	0.125839	0	1.78951	4.56194	0.39227	0.694859	NA	NA
GFUI002263	unspecified product	0.156215	0.31243	0	-0.801041	4.44645	-0.180153	0.857033	NA	NA
GFUI002273	unspecified product	12.6671	18.1543	7.17999	-1.75488	1.30736	-1.3423	0.179498	0.290081	unbiased
GFUI002277	unspecified product	1.12979	1.22974	1.02983	-0.314694	1.98275	-0.158716	0.873893	NA	NA
GFUI002279	unspecified product	0.889949	1.7799	0	-2.23887	2.71276	-0.825311	0.409195	NA	NA
GFUI002281	unspecified product	109.448	218.895	0	-10.7635	2.22562	-4.8362	1.32347e-06	9.85129e-06	female-biased
GFUI002285	Activator of SUMO [Source:Projected from Drosophila melanogaster (FBgn0029512) FlyBase]	1205.29	1451.76	958.826	-0.653642	0.240284	-2.72029	0.00652245	0.0183618	female-biased
GFUI002286	unspecified product	609.569	580.762	638.377	-0.00949636	0.191122	-0.0496875	0.960371	0.975833	unbiased
GFUI002288	aluminum tubes [Source:Projected from Drosophila melanogaster (FBgn0038535) FlyBase]	12143.5	11028.9	13258	0.361645	0.255756	1.41403	0.157354	0.261513	unbiased
GFUI002290	unspecified product	683.255	764.575	601.935	-0.367148	0.198289	-1.85159	0.0640854	0.127855	unbiased
GFUI002292	unspecified product	1837.17	1687.71	1986.62	0.845194	0.345007	2.44978	0.0142942	0.0359058	male-biased
GFUI002293	WD_REPEATS_REGION domain-containing protein [Source:UniProtKB/TrEMBL;Acc:A0A1A9X8M2]	120.479	107.674	133.284	0.000652221	0.505228	0.00129094	0.99897	0.999349	unbiased
GFUI002294	unspecified product	1.96291	3.07836	0.847462	-1.7989	2.37921	-0.756093	0.449593	0.576556	unbiased
GFUI002297	unspecified product	5.88949	5.08882	6.69017	2.15133	1.20149	1.79055	0.0733654	0.142756	unbiased
GFUI002300	unspecified product	0.950507	0.392793	1.50822	0.971254	2.43925	0.398177	0.6905	NA	NA
GFUI002303	unspecified product	0.174301	0	0.348603	2.7513	4.56194	0.603098	0.546443	NA	NA
GFUI002313	unspecified product	1331.29	1071.92	1590.66	0.669054	0.23684	2.82492	0.00472926	0.0138771	male-biased
GFUI002314	unspecified product	1.02791	1.58645	0.469363	0.212189	3.01662	0.0703399	0.943923	NA	NA
GFUI002326	unspecified product	2.70815	2.41696	2.99934	-1.16729	1.78204	-0.655029	0.512449	0.633796	unbiased
GFUI002338	SET and MYND domain containing%2C class 4%2C member [Source:Projected from Drosophila melanogaster (FBgn0036282) FlyBase]	1201.23	897.924	1504.55	0.856425	0.313018	2.73602	0.00621864	0.0176053	male-biased
GFUI002342	unspecified product	67.2489	73.1071	61.3908	-0.835134	0.380833	-2.19291	0.0283136	0.0640673	unbiased
GFUI002355	unspecified product	0.371015	0.530164	0.211865	0.383682	4.45377	0.0861477	0.931349	NA	NA
GFUI002358	unspecified product	1.73197	1.80866	1.65527	-0.250303	1.65544	-0.1512	0.879818	0.919597	unbiased
GFUI002364	unspecified product	3.31853	5.00808	1.62898	-1.52806	1.391	-1.09853	0.271972	0.398802	unbiased
GFUI002365	Inhibitor of growth protein [Source:UniProtKB/TrEMBL;Acc:A0A1A9X8P3]	950.907	1108.52	793.292	-0.398319	0.242779	-1.64067	0.100867	0.184412	unbiased
GFUI002368	unspecified product	0	0	0	NA	NA	NA	NA	NA	NA
GFUI002371	unspecified product	0.32424	0.436615	0.211865	-0.636225	4.39707	-0.144693	0.884954	NA	NA
GFUI002373	Cytochrome b5 [Source:Projected from Drosophila melanogaster (FBgn0264294) FlyBase]	4865.19	3530.05	6200.34	0.945289	0.280457	3.37053	0.00075023	0.00280306	male-biased
GFUI002374	unspecified product	0.105933	0	0.211865	2.7513	4.56194	0.603098	0.546443	NA	NA
GFUI002379	no circadian temperature entrainment [Source:Projected from Drosophila melanogaster (FBgn0261710) FlyBase]	5064.87	5499.53	4630.21	-0.328832	0.209894	-1.56666	0.117195	0.207115	unbiased
GFUI002381	unspecified product	1634.4	1219.52	2049.27	1.06152	0.274589	3.86587	0.000110696	0.000515342	male-biased
GFUI002383	unspecified product	3622.59	2676.5	4568.68	0.884148	0.38702	2.2845	0.0223422	0.052412	unbiased
GFUI002388	unspecified product	7.99489	12.7705	3.21928	-1.67972	0.866469	-1.93858	0.0525525	0.108307	unbiased
GFUI002389	unspecified product	0.229484	0.458969	0	-1.76315	4.38972	-0.401653	0.687939	NA	NA
GFUI002391	unspecified product	0.1484	0.296799	0	0.516549	4.52405	0.114178	0.909096	NA	NA
GFUI002401	unspecified product	0	0	0	NA	NA	NA	NA	NA	NA
GFUI002409	unspecified product	0.187105	0.374211	0	-1.33835	4.41041	-0.303453	0.761545	NA	NA
GFUI002410	unspecified product	156.394	96.7057	216.081	2.12684	0.547202	3.88676	0.000101593	0.000476755	male-biased
GFUI002411	unspecified product	0.427767	0.855533	0	-2.6416	4.36179	-0.605624	0.544764	NA	NA
GFUI002412	unspecified product	0	0	0	NA	NA	NA	NA	NA	NA
GFUI002420	Maelstrom-like protein [Source:Projected from Glossina morsitans (GMOY004564) UniProtKB/TrEMBL;Acc:D3TMT1]	1937.74	1945.47	1930.02	-0.0603379	0.261941	-0.230349	0.81782	0.877157	unbiased
GFUI002422	Putative rRNA methyltransferase [Source:UniProtKB/TrEMBL;Acc:A0A1A9X8R9]	1710.66	2239.05	1182.26	-1.03543	0.378739	-2.73388	0.00625928	0.0176966	female-biased
GFUI002423	CXXC finger protein [Source:Projected from Drosophila melanogaster (FBgn0030121) FlyBase]	290.685	469.367	112.003	-1.8316	0.286687	-6.38885	1.67135e-10	2.40328e-09	female-biased
GFUI002424	FHA domain-containing protein [Source:UniProtKB/TrEMBL;Acc:A0A1A9X8S1]	1025.13	1173.21	877.046	-0.238044	0.275262	-0.86479	0.387154	0.517464	unbiased
GFUI002425	unspecified product	1195.06	1506.81	883.3	-0.781362	0.317421	-2.4616	0.0138319	0.0349626	female-biased
GFUI002426	unspecified product	506.276	575.687	436.866	-0.327746	0.210223	-1.55904	0.118987	0.20951	unbiased
GFUI002428	unspecified product	936.033	771.057	1101.01	0.209903	0.325545	0.644773	0.519074	0.639936	unbiased
GFUI002429	unspecified product	118.433	41.1636	195.702	2.37512	0.429637	5.52821	3.23517e-08	3.17737e-07	male-biased
GFUI002431	C2H2-type Zn-finger protein [Source:Projected from Glossina morsitans (GMOY004567) UniProtKB/TrEMBL;Acc:D3TS25]	504.408	604.917	403.899	-0.518024	0.233481	-2.2187	0.0265074	0.060618	unbiased
GFUI002432	1-acyl-sn-glycerol-3-phosphate acyltransferase [Source:UniProtKB/TrEMBL;Acc:A0A1A9X8S8]	445.267	492.178	398.357	-0.288591	0.270275	-1.06777	0.285625	0.41404	unbiased
GFUI002434	unspecified product	979.696	857.552	1101.84	0.42399	0.371313	1.14187	0.253509	0.37866	unbiased
GFUI002435	unspecified product	982.618	923.071	1042.16	0.267544	0.217003	1.2329	0.217611	0.337248	unbiased
GFUI002436	unspecified product	28.617	22.3665	34.8676	0.335532	0.500258	0.670719	0.5024	0.623919	unbiased
GFUI002443	unspecified product	618.393	529.385	707.402	0.306659	0.378892	0.809358	0.418309	0.546952	unbiased
GFUI002444	Phosphopantothenoylcysteine synthetase [Source:Projected from Drosophila melanogaster (FBgn0261285) FlyBase]	1672.42	1421.33	1923.5	0.692695	0.215243	3.21821	0.00128995	0.00453505	male-biased
GFUI002445	Histone deacetylase [Source:UniProtKB/TrEMBL;Acc:A0A1A9X8T7]	6533.64	3376.67	9690.62	2.06158	0.178565	11.5453	7.79777e-31	9.3396e-29	male-biased
GFUI002446	Glucosidase 2 alpha subunit [Source:Projected from Drosophila melanogaster (FBgn0027588) FlyBase]	4742.92	4070.07	5415.78	0.471168	0.33357	1.4125	0.157803	0.262011	unbiased
GFUI002447	TBP-associated factor [Source:Projected from Drosophila melanogaster (FBgn0022724) FlyBase]	238.897	309.287	168.507	-0.87219	0.273669	-3.18702	0.00143746	0.00498711	female-biased
GFUI002448	Integrin beta [Source:UniProtKB/TrEMBL;Acc:A0A1A9X8U0]	3787.86	3366.54	4209.18	0.687875	0.196519	3.5003	0.000464741	0.00183705	male-biased
GFUI002449	Tektin [Source:UniProtKB/TrEMBL;Acc:A0A1A9X8U1]	2.45801	2.78235	2.13366	0.423391	1.71789	0.24646	0.805326	0.868796	unbiased
GFUI002450	discontinuous actin hexagon [Source:Projected from Drosophila melanogaster (FBgn0015926) FlyBase]	207.148	360.288	54.0078	-2.7174	0.367598	-7.3923	1.44306e-13	3.29314e-12	female-biased
GFUI002451	unspecified product	1004.06	1054.62	953.51	0.0869297	0.26197	0.331831	0.740017	0.821202	unbiased
GFUI002453	unspecified product	231.05	314.812	147.288	-0.895066	0.293354	-3.05115	0.0022797	0.00740692	female-biased
GFUI002456	D-aspartate oxidase [Source:Projected from Glossina morsitans (GMOY012146) VB Community Annotation]	871.22	396.092	1346.35	2.16907	0.397671	5.45443	4.91289e-08	4.70317e-07	male-biased
GFUI002470	unspecified product	5.26276	6.37548	4.15004	-1.25472	1.07312	-1.16922	0.242313	0.365795	unbiased
GFUI002471	unspecified product	0.387799	0.775599	0	-0.224834	4.49006	-0.0500737	0.960064	NA	NA
GFUI002472	unspecified product	0	0	0	NA	NA	NA	NA	NA	NA
GFUI002506	unspecified product	0.187105	0.374211	0	-1.33835	4.41041	-0.303453	0.761545	NA	NA
GFUI002509	BACK domain-containing protein [Source:UniProtKB/TrEMBL;Acc:A0A1A9X8W7]	0	0	0	NA	NA	NA	NA	NA	NA
GFUI002511	unspecified product	0	0	0	NA	NA	NA	NA	NA	NA
GFUI002514	26S proteasome regulatory complex subunit RPN8/PSMD7 [Source:Projected from Glossina morsitans (GMOY005744) UniProtKB/TrEMBL;Acc:D3TM99]	2104.86	2437.54	1772.18	-0.470291	0.295676	-1.59056	0.111708	0.19973	unbiased
GFUI002524	Protein-lysine N-methyltransferase [Source:UniProtKB/TrEMBL;Acc:A0A1A9X8X5]	234.084	276.049	192.118	-0.59447	0.235573	-2.5235	0.0116192	0.0301716	female-biased
GFUI002528	unspecified product	35.3245	70.649	0	-7.31054	1.53163	-4.77304	1.81464e-06	1.31724e-05	female-biased
GFUI002530	Anoctamin [Source:UniProtKB/TrEMBL;Acc:A0A1A9X8X8]	30.2869	58.5405	2.03337	-4.42486	0.838809	-5.27517	1.3263e-07	1.18167e-06	female-biased
GFUI002532	unspecified product	309.23	578.691	39.768	-3.66647	0.373879	-9.80656	1.05509e-22	6.54154e-21	female-biased
GFUI002533	vasa intronic gene [Source:Projected from Drosophila melanogaster (FBgn0024183) FlyBase]	2467.4	2224.62	2710.18	0.558205	0.280938	1.98693	0.0469297	0.0980453	unbiased
GFUI002536	unspecified product	2.61952	5.02717	0.211865	-3.23148	2.07666	-1.5561	0.119684	0.210456	unbiased
GFUI002540	unspecified product	0	0	0	NA	NA	NA	NA	NA	NA
GFUI002542	unspecified product	0	0	0	NA	NA	NA	NA	NA	NA
GFUI002547	Septin [Source:Projected from Drosophila melanogaster (FBgn0026361) FlyBase]	344.69	521.34	168.04	-1.61572	0.360435	-4.48269	7.37071e-06	4.616e-05	female-biased
GFUI002549	Nucleoporin 214kD [Source:Projected from Drosophila melanogaster (FBgn0010660) FlyBase]	1604.38	2240.38	968.376	-1.21934	0.224603	-5.42887	5.67111e-08	5.38015e-07	female-biased
GFUI002556	unspecified product	0	0	0	NA	NA	NA	NA	NA	NA
GFUI002579	unspecified product	1372.24	1339.56	1404.92	-0.312349	0.217429	-1.43655	0.150845	0.252687	unbiased
GFUI002580	unspecified product	0.835002	1.06738	0.602625	-1.20639	2.65797	-0.453877	0.649918	NA	NA
GFUI002588	unspecified product	7.91843	7.27718	8.55967	0.809514	1.0216	0.792395	0.428131	0.556686	unbiased
GFUI002591	unspecified product	76.0623	5.35265	146.772	5.16371	0.440236	11.7294	9.00831e-32	1.14395e-29	male-biased
GFUI002592	unspecified product	0	0	0	NA	NA	NA	NA	NA	NA
GFUI002593	unspecified product	0.537482	0	1.07496	1.78959	4.56194	0.392286	0.694847	NA	NA
GFUI002594	unspecified product	0.0629197	0.125839	0	1.78951	4.56194	0.39227	0.694859	NA	NA
GFUI002596	unspecified product	0	0	0	NA	NA	NA	NA	NA	NA
GFUI002597	unspecified product	0	0	0	NA	NA	NA	NA	NA	NA
GFUI002608	unspecified product	0.250852	0.501704	0	-0.224791	4.49006	-0.0500642	0.960071	NA	NA
GFUI002609	unspecified product	0	0	0	NA	NA	NA	NA	NA	NA
GFUI002656	unspecified product	1.6792	3.3584	0	-4.1839	2.24173	-1.86638	0.0619889	0.124458	unbiased
GFUI002658	unspecified product	0	0	0	NA	NA	NA	NA	NA	NA
GFUI002660	unspecified product	1.04423	1.8766	0.211865	-2.86403	2.40919	-1.18879	0.234521	NA	NA
GFUI002663	unspecified product	0	0	0	NA	NA	NA	NA	NA	NA
GFUI002664	unspecified product	1.86034	2.29712	1.42357	-2.77514	2.03127	-1.36621	0.171873	0.280251	unbiased
GFUI002669	unspecified product	1.28906	0.949032	1.62909	2.71895	2.31826	1.17284	0.24086	NA	NA
GFUI002670	Synaptosomal-associated protein [Source:UniProtKB/TrEMBL;Acc:A0A1A9X923]	1262.92	1416.38	1109.46	-0.302382	0.473964	-0.637985	0.523483	0.643892	unbiased
GFUI002671	unspecified product	165.653	153.074	178.233	0.3117	0.255625	1.21936	0.222707	0.34378	unbiased
GFUI002672	mannose-6-phosphate isomerase [Source:Projected from Glossina morsitans (GMOY000851) VB Community Annotation]	850.899	748.791	953.007	0.276282	0.234191	1.17973	0.238106	0.361255	unbiased
GFUI002673	unspecified product	628.215	568.505	687.924	0.277894	0.354316	0.784311	0.432858	0.560826	unbiased
GFUI002678	dopamine N-acetyltransferase	509.589	290.457	728.721	1.3264	0.36071	3.67718	0.000235822	0.00100427	male-biased
GFUI002679	DnaJ-like-60 [Source:Projected from Drosophila melanogaster (FBgn0260775) FlyBase]	482.643	435.995	529.29	0.419652	0.227133	1.84761	0.0646594	0.128781	unbiased
GFUI002681	unspecified product	21.2795	11.5743	30.9847	1.68032	0.77495	2.16829	0.0301367	0.0674325	unbiased
GFUI002688	unspecified product	191.454	382.908	0	-11.7466	4.32794	-2.71413	NA	NA	NA
GFUI002689	Ecdysone-dependent gene 84A [Source:Projected from Drosophila melanogaster (FBgn0000552) FlyBase]	1.35846	1.4301	1.28683	-2.7732	2.83351	-0.978715	0.327721	NA	NA
GFUI002690	unspecified product	170.466	327.147	13.7855	-5.12315	1.32841	-3.85659	0.000114977	0.000534331	female-biased
GFUI002691	proboscipedia [Source:Projected from Glossina morsitans (GMOY003131) VB Community Annotation]	0.428261	0.507919	0.348603	-1.44329	4.36776	-0.330442	0.741066	NA	NA
GFUI002693	unspecified product	179.286	355.944	2.62681	-6.72116	2.02463	-3.3197	NA	NA	NA
GFUI002697	unspecified product	0.10804	0.216081	0	-0.122111	4.49388	-0.0271727	0.978322	NA	NA
GFUI002709	Amalgam [Source:Projected from Drosophila melanogaster (FBgn0000071) FlyBase]	454.605	891.99	17.2202	-5.18881	0.569479	-9.1115	8.12477e-20	3.6286e-18	female-biased
GFUI002710	zerknuellt [Source:Projected from Glossina morsitans (GMOY002389) VB Community Annotation]	0	0	0	NA	NA	NA	NA	NA	NA
GFUI002711	unspecified product	0.10804	0.216081	0	-0.122111	4.49388	-0.0271727	0.978322	NA	NA
GFUI002713	unspecified product	0	0	0	NA	NA	NA	NA	NA	NA
GFUI002720	proboscipedia [Source:Projected from Glossina morsitans (GMOY003804) VB Community Annotation]	0.282108	0.564217	0	-2.56929	4.36351	-0.588813	0.555987	NA	NA
GFUI002727	unspecified product	79.3098	157.688	0.931887	-7.10748	0.911316	-7.79915	6.23279e-15	1.67471e-13	female-biased
GFUI002728	unspecified product	42.7917	85.5834	0	-8.6663	1.2818	-6.76104	1.37e-11	2.33276e-10	female-biased
GFUI002729	sex combs reduced [Source:Projected from Glossina morsitans (GMOY001707) VB Community Annotation]	0.645308	1.07875	0.211865	-1.64787	3.82892	-0.430374	0.666924	NA	NA
GFUI002740	fushi tarazu [Source:Projected from Glossina morsitans (GMOY006912) VB Community Annotation]	0.125012	0.250025	0	-0.224715	4.49006	-0.0500473	0.960085	NA	NA
GFUI002741	unspecified product	0.124186	0.248371	0	-1.33832	4.41041	-0.303446	0.76155	NA	NA
GFUI002746	sex combs reduced [Source:Projected from Glossina morsitans (GMOY009947) VB Community Annotation]	2.07751	4.15502	0	-4.62851	2.70262	-1.7126	0.0867864	0.163344	unbiased
GFUI002759	unspecified product	1.25671	2.08968	0.423731	-2.01336	2.20919	-0.911355	0.362108	NA	NA
GFUI002760	antennapedia [Source:Projected from Glossina morsitans (GMOY012124) VB Community Annotation]	39.9182	39.4275	40.4088	-0.450237	0.491794	-0.915498	0.35993	0.491726	unbiased
GFUI002761	unspecified product	11.1797	12.4956	9.86377	-0.258904	0.711226	-0.364025	0.715839	0.802927	unbiased
GFUI002763	unspecified product	0.169306	0.338613	0	-1.81517	4.38757	-0.413709	0.679088	NA	NA
GFUI002764	unspecified product	0.324889	0.437914	0.211865	-0.722773	4.39312	-0.164524	0.869319	NA	NA
GFUI002784	unspecified product	5.89155	8.6321	3.15099	-1.72931	1.04399	-1.65644	0.0976322	0.179464	unbiased
GFUI002788	unspecified product	0	0	0	NA	NA	NA	NA	NA	NA
GFUI002790	unspecified product	0	0	0	NA	NA	NA	NA	NA	NA
GFUI002795	unspecified product	2.72543	4.16404	1.28683	-3.89489	1.88087	-2.07079	0.038378	0.0826806	unbiased
GFUI002801	unspecified product	0.0629197	0.125839	0	1.78951	4.56194	0.39227	0.694859	NA	NA
GFUI002805	Nucleoporin 62kD [Source:Projected from Drosophila melanogaster (FBgn0034118) FlyBase]	1151.62	1303.86	999.379	-0.627641	0.392343	-1.59973	0.109659	0.196867	unbiased
GFUI002806	WD40 repeat protein [Source:Projected from Glossina morsitans (GMOY010805) UniProtKB/TrEMBL;Acc:D3TP25]	1101.93	1299.06	904.808	-0.376475	0.20048	-1.87787	0.0603991	0.121606	unbiased
GFUI002807	unspecified product	131.571	104.069	159.074	0.838069	0.276472	3.0313	0.00243507	0.00784754	male-biased
GFUI002808	unspecified product	0.0225604	0.0451208	0	0.516601	4.52406	0.11419	0.909087	NA	NA
GFUI002811	jun-related antigen [Source:Projected from Glossina morsitans (GMOY013058) VB Community Annotation]	1503.06	1362.62	1643.5	0.826336	0.342456	2.41297	0.0158233	0.0391221	male-biased
GFUI002821	scavenger receptor acting in neural tissue and majority of rhodopsin is absent [Source:Projected from Drosophila melanogaster (FBgn0025697) FlyBase]	1720.27	1987.48	1453.05	-0.247479	0.282909	-0.874765	0.381702	0.512567	unbiased
GFUI002824	unspecified product	19.7295	22.7079	16.7511	-1.63117	0.957769	-1.7031	0.0885499	0.165923	unbiased
GFUI002825	Neurospecific receptor kinase [Source:Projected from Drosophila melanogaster (FBgn0020391) FlyBase]	385.791	431.876	339.705	-0.656273	0.207258	-3.16645	0.0015431	0.0052892	female-biased
GFUI002830	unspecified product	0.152102	0.304205	0	0.516548	4.52405	0.114178	0.909097	NA	NA
GFUI002831	unspecified product	2.51464	4.07806	0.951228	-2.22575	1.55711	-1.42941	0.152887	0.255417	unbiased
GFUI002832	unspecified product	0.0715617	0.143123	0	1.78951	4.56194	0.39227	0.694859	NA	NA
GFUI002833	unspecified product	0	0	0	NA	NA	NA	NA	NA	NA
GFUI002834	unspecified product	2.00683	4.01366	0	-4.68571	2.71566	-1.72544	0.0844483	0.15979	unbiased
GFUI002839	sex-specific enzyme [Source:Projected from Drosophila melanogaster (FBgn0038398) FlyBase]	157.522	34.2836	280.761	2.66352	0.648417	4.10773	3.99574e-05	0.000208078	male-biased
GFUI002840	unspecified product	274.394	393.379	155.408	-1.01033	0.591296	-1.70868	0.0875107	0.164398	unbiased
GFUI002841	Serine/threonine-protein phosphatase [Source:UniProtKB/TrEMBL;Acc:A0A1A9X978]	1215.95	1454.88	977.01	-0.50437	0.201189	-2.50694	0.0121781	0.0314369	female-biased
GFUI002843	unspecified product	605.148	563.031	647.264	-0.0746423	0.325162	-0.229554	0.818438	0.877552	unbiased
GFUI002844	unspecified product	2.64583	2.79957	2.49208	-1.54797	1.83855	-0.841955	0.399813	0.529667	unbiased
GFUI002845	unspecified product	9.54688	2.12399	16.9698	3.02575	0.948516	3.18998	0.00142283	0.00494449	male-biased
GFUI002853	PDZ domain-containing protein [Source:UniProtKB/TrEMBL;Acc:A0A1A9X985]	728.17	774.012	682.328	-0.076388	0.245007	-0.311779	0.755209	0.83219	unbiased
GFUI002857	unspecified product	5.94855	4.74	7.15709	1.1799	1.09408	1.07844	0.280835	0.409204	unbiased
GFUI002858	Factor interacting with poly(A) polymerase [Source:Projected from Drosophila melanogaster (FBgn0037255) FlyBase]	809.089	1050.58	567.602	-0.715704	0.304903	-2.34732	0.0189092	0.0455446	female-biased
GFUI002860	unspecified product	19.9482	36.9732	2.9231	-2.98814	0.87555	-3.41288	0.000642811	0.00245479	female-biased
GFUI002861	unspecified product	433.119	497.656	368.581	-0.530185	0.258009	-2.05491	0.0398882	0.0854168	unbiased
GFUI002862	unspecified product	8.14985	8.93042	7.36927	-1.73621	1.44364	-1.20267	0.229105	0.35121	unbiased
GFUI002863	unspecified product	0.582602	0.0902416	1.07496	-0.122051	4.49388	-0.0271593	0.978333	NA	NA
GFUI002864	Fatty acid-binding protein FABP [Source:Projected from Glossina morsitans (GMOY011451) UniProtKB/TrEMBL;Acc:D3TLL9]	6644.19	7333.29	5955.08	-0.317727	0.567529	-0.559842	0.575587	0.689475	unbiased
GFUI002865	unspecified product	0.117341	0	0.234682	2.7513	4.56194	0.603098	0.546443	NA	NA
GFUI002866	Hypothetical conserved protein [Source:Projected from Glossina morsitans (GMOY011449) UniProtKB/TrEMBL;Acc:D3TMV5]	534.301	583.01	485.591	-0.202597	0.329678	-0.61453	0.538865	0.657289	unbiased
GFUI002871	scheggia [Source:Projected from Drosophila melanogaster (FBgn0037912) FlyBase]	2350.85	1556.81	3144.88	1.23413	0.293265	4.20826	2.5735e-05	0.000139962	male-biased
GFUI002872	DUF3453 domain-containing protein [Source:UniProtKB/TrEMBL;Acc:A0A1A9X997]	1.0221	0.36661	1.67759	0.761638	2.69848	0.282247	0.777754	NA	NA
GFUI002877	DNA replication complex GINS protein SLD5 [Source:UniProtKB/TrEMBL;Acc:A0A1A9X999]	762.147	836.65	687.644	-0.519533	0.225942	-2.29941	0.0214819	0.0507098	unbiased
GFUI002889	unspecified product	0.255534	0.143123	0.367944	1.78954	4.56194	0.392275	0.694855	NA	NA
GFUI002894	nicotinic Acetylcholine Receptor alpha2 [Source:Projected from Drosophila melanogaster (FBgn0000039) FlyBase]	102.422	55.9506	148.893	1.17532	0.479035	2.4535	0.0141472	0.0356044	male-biased
GFUI002895	unspecified product	0.537482	0	1.07496	1.78959	4.56194	0.392286	0.694847	NA	NA
GFUI002896	unspecified product	0	0	0	NA	NA	NA	NA	NA	NA
GFUI002897	unspecified product	0.0902416	0.180483	0	-0.977416	4.43319	-0.220477	0.8255	NA	NA
GFUI002898	unspecified product	0	0	0	NA	NA	NA	NA	NA	NA
GFUI002904	unspecified product	0	0	0	NA	NA	NA	NA	NA	NA
GFUI002911	unspecified product	2.15701	1.12822	3.18581	1.10425	1.67288	0.660091	0.509196	0.630957	unbiased
GFUI002918	unspecified product	0	0	0	NA	NA	NA	NA	NA	NA
GFUI002924	unspecified product	20.8317	8.80789	32.8554	1.5253	0.903853	1.68755	0.0914977	0.170296	unbiased
GFUI002925	unspecified product	7.27807	4.27261	10.2835	1.07149	1.19935	0.89339	0.371648	0.502911	unbiased
GFUI002931	unspecified product	0.376691	0.753382	0	-0.224831	4.49006	-0.0500731	0.960064	NA	NA
GFUI002936	unspecified product	162.292	291.221	33.3622	-3.19326	0.66089	-4.83176	1.35333e-06	1.00664e-05	female-biased
GFUI002937	unspecified product	12.6671	22.2066	3.12768	-2.71258	1.16933	-2.31978	0.020353	0.0484026	female-biased
GFUI002941	unspecified product	0	0	0	NA	NA	NA	NA	NA	NA
GFUI002943	unspecified product	11.6028	21.4495	1.75619	-3.57842	1.666	-2.14792	0.0317202	0.0704596	unbiased
GFUI002944	unspecified product	3.47717	0	6.95435	7.06933	2.18005	3.24274	0.00118385	0.0042126	male-biased
GFUI002945	unspecified product	0.117341	0	0.234682	2.7513	4.56194	0.603098	0.546443	NA	NA
GFUI002957	unspecified product	10.3912	20.4337	0.348603	-4.56264	2.06141	-2.21336	0.0268731	0.061308	unbiased
GFUI002958	unspecified product	0.537362	0.377518	0.697205	4.02889	4.49862	0.895583	0.370475	NA	NA
GFUI002959	unspecified product	0	0	0	NA	NA	NA	NA	NA	NA
GFUI002960	unspecified product	10.5186	13.3163	7.72097	-2.39441	1.57029	-1.52482	0.127304	0.220978	unbiased
GFUI002961	unspecified product	25.7641	51.5282	0	-7.41293	1.67489	-4.42591	9.60354e-06	5.82066e-05	female-biased
GFUI002963	unspecified product	5.55176	5.81639	5.28713	-0.75354	1.27717	-0.590007	0.555186	0.672218	unbiased
GFUI002964	unspecified product	0.727442	1.45488	0	-3.09393	3.01005	-1.02787	0.304013	NA	NA
GFUI002984	unspecified product	3.39258	4.11732	2.66784	-1.4079	1.44718	-0.972856	0.330625	0.462664	unbiased
GFUI003002	unspecified product	1183.81	1241.55	1126.07	-0.183867	0.218117	-0.842975	0.399242	0.529259	unbiased
GFUI003007	unspecified product	0	0	0	NA	NA	NA	NA	NA	NA
GFUI003008	unspecified product	1.90345	0	3.8069	6.53491	3.12892	2.08855	0.0367479	0.0796796	unbiased
GFUI003009	unspecified product	60.7012	51.4612	69.9411	0.713269	0.384383	1.85562	0.0635078	0.126871	unbiased
GFUI003010	unspecified product	8.72089	10.8054	6.63641	-0.949481	0.951367	-0.998017	0.318271	0.449163	unbiased
GFUI003013	unspecified product	44.2291	83.7038	4.7544	-9.3156	1.37328	-6.78346	1.17332e-11	2.03669e-10	female-biased
GFUI003015	unspecified product	0	0	0	NA	NA	NA	NA	NA	NA
GFUI003016	BTB domain-containing protein [Source:UniProtKB/TrEMBL;Acc:A0A1A9X9F4]	155.227	178.642	131.812	-0.44529	0.710276	-0.626926	0.530708	0.65035	unbiased
GFUI003017	unspecified product	2672.34	1800.71	3543.98	1.10004	0.275385	3.99456	6.48142e-05	0.000320724	male-biased
GFUI003018	unspecified product	12.5372	18.622	6.45246	-0.998619	0.734761	-1.35911	0.174113	0.283071	unbiased
GFUI003024	unspecified product	1.80661	2.56058	1.05265	0.202231	2.62461	0.0770521	0.938582	0.959707	unbiased
GFUI003032	proliferation disrupter [Source:Projected from Drosophila melanogaster (FBgn0014269) FlyBase]	266.364	421.563	111.165	-2.00365	0.266286	-7.52442	5.29544e-14	1.26562e-12	female-biased
GFUI003033	unspecified product	24.7558	49.5116	0	-9.01756	1.47546	-6.11169	9.85829e-10	1.261e-08	female-biased
GFUI003034	unspecified product	8.37797	16.7559	0	-6.98951	4.32955	-1.61437	0.106447	0.192444	unbiased
GFUI003035	serrano [Source:Projected from Drosophila melanogaster (FBgn0034408) FlyBase]	578.759	651.887	505.631	-0.471661	0.29478	-1.60004	0.109589	0.196842	unbiased
GFUI003036	unspecified product	0.174301	0	0.348603	2.7513	4.56194	0.603098	0.546443	NA	NA
GFUI003039	unspecified product	0	0	0	NA	NA	NA	NA	NA	NA
GFUI003043	unspecified product	0.0451208	0.0902416	0	-0.122086	4.49388	-0.0271671	0.978326	NA	NA
GFUI003044	unspecified product	0.501749	0.768817	0.234682	0.80915	3.43075	0.235852	0.813548	NA	NA
GFUI003045	unspecified product	0	0	0	NA	NA	NA	NA	NA	NA
GFUI003052	F-box domain-containing protein [Source:UniProtKB/TrEMBL;Acc:A0A1A9X9G9]	0.344796	0.689592	0	-1.68458	4.39312	-0.383458	0.70138	NA	NA
GFUI003053	unspecified product	0	0	0	NA	NA	NA	NA	NA	NA
GFUI003054	unspecified product	0.0629197	0.125839	0	1.78951	4.56194	0.39227	0.694859	NA	NA
GFUI003063	unspecified product	5.01451	3.49181	6.5372	1.33951	1.70784	0.78433	0.432847	0.560826	unbiased
GFUI003080	Epoxide hydrolase [Source:UniProtKB/TrEMBL;Acc:A0A1A9X9H3]	1190.03	1123.39	1256.68	-0.023249	0.399329	-0.0582203	0.953573	0.970891	unbiased
GFUI003081	unspecified product	138.178	266.407	9.94819	-4.50379	0.430401	-10.4642	1.26194e-25	1.02314e-23	female-biased
GFUI003082	unspecified product	472.466	11.4452	933.487	6.0379	0.356951	16.9152	3.47524e-64	1.22097e-61	male-biased
GFUI003083	Methionyl-tRNA synthetase [Source:Projected from Drosophila melanogaster (FBgn0034401) FlyBase]	1690.8	2005.93	1375.68	-0.902275	0.198719	-4.54046	5.61327e-06	3.60316e-05	female-biased
GFUI003084	unspecified product	186.295	227.741	144.849	-0.738102	0.267316	-2.76115	0.00575977	0.0164743	female-biased
GFUI003085	pawn [Source:Projected from Drosophila melanogaster (FBgn0003174) FlyBase]	211.605	367.46	55.7513	-2.96424	0.644486	-4.59939	4.23737e-06	2.80012e-05	female-biased
GFUI003086	Epoxide hydrolase [Source:UniProtKB/TrEMBL;Acc:A0A1A9X9H9]	4996.25	2722.31	7270.19	0.805741	0.393235	2.04901	0.0404615	0.0864698	unbiased
GFUI003087	unspecified product	777.929	536.929	1018.93	1.76615	0.449773	3.92675	8.61009e-05	0.000413441	male-biased
GFUI003088	unspecified product	338.716	259.128	418.304	1.12029	0.47325	2.36723	0.017922	0.0435149	male-biased
GFUI003103	PfkB domain-containing protein [Source:UniProtKB/TrEMBL;Acc:A0A1A9X9I5]	723.268	501.913	944.623	1.18298	0.410105	2.88457	0.00391944	0.0117695	male-biased
GFUI003104	unspecified product	0.895547	0.716131	1.07496	-1.80616	3.54177	-0.509959	0.61008	NA	NA
GFUI003105	Odorant receptor [Source:Projected from Glossina morsitans (GMOY012254) UniProtKB/TrEMBL;Acc:A0A1B0GFY1]	0	0	0	NA	NA	NA	NA	NA	NA
GFUI003106	Inner centromere protein [Source:Projected from Drosophila melanogaster (FBgn0260991) FlyBase]	670.981	1317.03	24.9355	-6.23548	1.08074	-5.76965	7.94373e-09	8.6223e-08	female-biased
GFUI003107	unspecified product	210.949	160.193	261.704	1.31316	0.45145	2.90875	0.00362875	0.0110095	male-biased
GFUI003110	unspecified product	2.43229	2.60902	2.25555	0.307293	1.92199	0.159883	0.872973	0.915172	unbiased
GFUI003116	Growth arrest and DNA damage-inducible [Source:Projected from Drosophila melanogaster (FBgn0033153) FlyBase]	463.029	364.576	561.483	0.863301	0.470394	1.83527	0.0664653	0.131533	unbiased
GFUI003123	BTB domain-containing protein [Source:UniProtKB/TrEMBL;Acc:A0A1A9X9J3]	0.311149	0.410432	0.211865	0.736968	4.49006	0.164133	0.869626	NA	NA
GFUI003124	unspecified product	18.1468	30.533	5.76054	-1.99577	1.08494	-1.83952	0.0658388	0.130617	unbiased
GFUI003125	unspecified product	81.0706	107.127	55.0146	-0.725206	0.794472	-0.912816	0.36134	0.493012	unbiased
GFUI003128	unspecified product	0.0620928	0.124186	0	-0.224663	4.49006	-0.0500356	0.960094	NA	NA
GFUI003131	unspecified product	0	0	0	NA	NA	NA	NA	NA	NA
GFUI003136	unspecified product	12.9728	17.2557	8.68998	-0.974622	0.978241	-0.996301	0.319104	0.450128	unbiased
GFUI003138	unspecified product	2.80252	5.1813	0.423731	-2.84692	2.24121	-1.27026	0.203993	0.320813	unbiased
GFUI003152	unspecified product	0.224554	0.214427	0.234682	-0.201644	4.42077	-0.0456129	0.963619	NA	NA
GFUI003153	unspecified product	0.0846532	0.169306	0	-0.801011	4.44645	-0.180146	0.857038	NA	NA
GFUI003162	unspecified product	507.294	232.095	782.494	2.34504	0.339826	6.90071	5.17418e-12	9.72119e-11	male-biased
GFUI003164	NADH-ubiquinone oxidoreductase NDUFS8/23 kDa subunit [Source:Projected from Glossina morsitans (GMOY000701) UniProtKB/TrEMBL;Acc:D3TSE8]	1265.78	781.194	1750.37	1.35741	0.264431	5.1333	2.84698e-07	2.37775e-06	male-biased
GFUI003166	Actin-related protein 2/3 complex subunit 3 [Source:UniProtKB/TrEMBL;Acc:A0A1A9X9K9]	964.179	999.607	928.751	0.0344971	0.298708	0.115488	0.908059	0.938695	unbiased
GFUI003171	unspecified product	0.918051	0.536272	1.29983	2.61832	2.81736	0.929353	0.352706	NA	NA
GFUI003173	Peptidylglycine-alpha-hydroxylating monooxygenase [Source:Projected from Drosophila melanogaster (FBgn0283509) FlyBase]	1087.85	624.217	1551.48	1.13808	0.358233	3.17693	0.00148844	0.00513022	male-biased
GFUI003174	unspecified product	23.9305	25.4563	22.4047	0.377138	0.554823	0.679745	0.496666	0.618632	unbiased
GFUI003176	unspecified product	4.62058	2.43968	6.80147	1.38283	1.43799	0.961641	0.33623	0.467343	unbiased
GFUI003181	Plasma membrane glycoprotein CD36 [Source:Projected from Glossina morsitans (GMOY010881) UniProtKB/TrEMBL;Acc:Q2PQQ5]	10611	7409.22	13812.7	1.29456	0.262733	4.92728	8.33805e-07	6.44777e-06	male-biased
GFUI003182	unspecified product	6.54789	4.16771	8.92806	0.723394	0.96198	0.751985	0.45206	0.579156	unbiased
GFUI003183	unspecified product	7249.13	2894.09	11604.2	2.1204	0.469398	4.51728	6.26397e-06	3.96292e-05	male-biased
GFUI003189	unspecified product	2.41149	1.56203	3.26094	0.896039	1.80045	0.497675	0.618713	0.724824	unbiased
GFUI003194	unspecified product	84.554	30.2944	138.814	2.22948	0.582945	3.82451	0.000131031	0.000599423	male-biased
GFUI003196	chemosensory protein 3	2431.99	648.289	4215.7	3.33832	0.441683	7.55818	4.08753e-14	9.90404e-13	male-biased
GFUI003201	Myb_DNA-bind_5 domain-containing protein [Source:UniProtKB/TrEMBL;Acc:A0A1A9X9M5]	84.0399	153.01	15.0695	-3.04038	0.42015	-7.23642	4.60683e-13	9.82914e-12	female-biased
GFUI003202	unspecified product	86.7781	33.2087	140.348	1.54239	0.686365	2.24718	0.0246284	0.0569886	unbiased
GFUI003204	unspecified product	641.912	773.831	509.993	-0.468826	0.239605	-1.95666	0.0503876	0.1044	unbiased
GFUI003205	unspecified product	219.942	83.3112	356.574	1.83139	0.652894	2.80504	0.00503099	0.0146523	male-biased
GFUI003206	unspecified product	8.5816	9.76987	7.39333	-0.354731	1.13577	-0.312328	0.754791	0.831991	unbiased
GFUI003207	Protein kinase [Source:Projected from Glossina morsitans (GMOY010893) VB Community Annotation]	1070.03	1098.84	1041.21	-0.172356	0.196136	-0.878758	0.379532	0.510369	unbiased
GFUI003211	Glutathione S transferase E12 [Source:Projected from Drosophila melanogaster (FBgn0027590) FlyBase]	1052.63	625.808	1479.45	0.94994	0.32091	2.96015	0.00307491	0.00954063	male-biased
GFUI003212	unspecified product	0.695404	0.315846	1.07496	-1.76308	4.38972	-0.401638	0.68795	NA	NA
GFUI003216	unspecified product	261.898	255.947	267.85	0.14897	0.371512	0.400984	0.688432	0.780475	unbiased
GFUI003221	mapmodulin [Source:Projected from Glossina morsitans (GMOY003715) VB Community Annotation]	287.977	384.104	191.85	-1.13034	0.268784	-4.20539	2.60632e-05	0.000141455	female-biased
GFUI003222	Leucine-rich repeat [Source:Projected from Drosophila melanogaster (FBgn0033212) FlyBase]	3006.83	1950.7	4062.96	1.27233	0.220731	5.76417	8.20609e-09	8.8619e-08	male-biased
GFUI003223	unspecified product	1301.2	1641.17	961.232	-0.844594	0.172262	-4.90295	9.44072e-07	7.21575e-06	female-biased
GFUI003224	Putative Rab5-interacting protein [Source:Projected from Glossina morsitans (GMOY003714) UniProtKB/TrEMBL;Acc:D3TQV0]	750.327	888.394	612.26	-0.611832	0.371642	-1.64629	0.0997032	0.182665	unbiased
GFUI003228	unspecified product	0.0715617	0.143123	0	1.78951	4.56194	0.39227	0.694859	NA	NA
GFUI003233	unspecified product	0.458063	0.567524	0.348603	-0.80141	4.38972	-0.182565	0.855139	NA	NA
GFUI003235	unspecified product	0.26649	0.532979	0	1.78945	4.56194	0.392256	0.694869	NA	NA
GFUI003236	unspecified product	957.8	721.195	1194.41	0.830575	0.485331	1.71136	0.0870149	0.163687	unbiased
GFUI003238	unspecified product	0.197401	0.394802	0	1.78946	4.56194	0.392259	0.694867	NA	NA
GFUI003252	PAN2-PAN3 deadenylation complex catalytic subunit PAN2 [Source:UniProtKB/TrEMBL;Acc:A0A1A9X9Q1]	1093.15	1073.71	1112.6	0.0691496	0.158294	0.436843	0.662225	0.758432	unbiased
GFUI003253	stambha A [Source:Projected from Drosophila melanogaster (FBgn0086784) FlyBase]	969.599	1053.89	885.312	-0.669502	0.368127	-1.81867	0.0689614	0.135582	unbiased
GFUI003254	F-box domain-containing protein [Source:UniProtKB/TrEMBL;Acc:A0A1A9X9Q3]	2512.69	2409.35	2616.03	0.199942	0.189691	1.05404	0.291864	0.420253	unbiased
GFUI003255	germ cell-less [Source:Projected from Drosophila melanogaster (FBgn0005695) FlyBase]	1420.34	1690.42	1150.27	-0.1375	0.190028	-0.723577	0.469325	0.594411	unbiased
GFUI003262	unspecified product	0.1484	0.296799	0	0.516549	4.52405	0.114178	0.909096	NA	NA
GFUI003268	Citrate synthase [Source:UniProtKB/TrEMBL;Acc:A0A1A9X9Q7]	11.3258	22.6515	0	-6.45665	1.45094	-4.44999	8.58759e-06	5.28699e-05	female-biased
GFUI003270	hiiragi [Source:Projected from Drosophila melanogaster (FBgn0015949) FlyBase]	1131.99	1343.21	920.76	-0.547136	0.174645	-3.13285	0.0017312	0.00582738	female-biased
GFUI003271	unspecified product	813.125	688.644	937.607	0.709256	0.288622	2.45738	0.0139953	0.0352727	male-biased
GFUI003272	unspecified product	75.1772	147.692	2.66229	-5.22048	0.580256	-8.99685	2.32282e-19	9.87197e-18	female-biased
GFUI003273	unspecified product	121.071	157.519	84.624	-1.1415	0.387354	-2.94692	0.00320955	0.00990453	female-biased
GFUI003275	centrosomin's beautiful sister [Source:Projected from Drosophila melanogaster (FBgn0086757) FlyBase]	1105.4	1312.19	898.603	-0.577028	0.18368	-3.14148	0.00168097	0.00568779	female-biased
GFUI003276	unspecified product	288.207	429.117	147.298	-1.51118	0.252421	-5.98673	2.14101e-09	2.59382e-08	female-biased
GFUI003278	Dihydropteridine reductase [Source:Projected from Drosophila melanogaster (FBgn0035964) FlyBase]	0.874671	0.0451208	1.70422	4.06908	3.3114	1.22881	0.219143	NA	NA
GFUI003282	unspecified product	6.17881	6.87533	5.48229	-3.83335	1.37789	-2.78204	0.00540184	0.0156287	female-biased
GFUI003283	Phosphatidylinositol glycan anchor biosynthesis class M [Source:Projected from Drosophila melanogaster (FBgn0034649) FlyBase]	182.362	164.059	200.665	0.386015	0.3855	1.00134	0.316664	0.447405	unbiased
GFUI003284	unspecified product	1.02514	1.83842	0.211865	-2.49805	2.4755	-1.00911	0.312922	NA	NA
GFUI003285	unspecified product	358.914	536.028	181.799	-1.29842	0.469302	-2.7667	0.0056627	0.0162452	female-biased
GFUI003286	unspecified product	0.614562	0.43745	0.791675	2.19109	3.39231	0.645899	0.518345	NA	NA
GFUI003292	unspecified product	0.129542	0.259084	0	1.78948	4.56194	0.392263	0.694864	NA	NA
GFUI003293	unspecified product	9.93948	17.5653	2.31369	-1.97896	1.31327	-1.50689	0.13184	0.227262	unbiased
GFUI003294	Lysozyme [Source:UniProtKB/TrEMBL;Acc:A0A1A9X9S5]	1.75637	0.559982	2.95276	2.87582	2.00254	1.43608	0.150978	0.25283	unbiased
GFUI003297	unspecified product	0.0629197	0.125839	0	1.78951	4.56194	0.39227	0.694859	NA	NA
GFUI003320	unspecified product	0.992651	1.9853	0	-3.6871	3.99449	-0.923048	0.355982	NA	NA
GFUI003321	unspecified product	0.324121	0.648243	0	-1.54583	4.39957	-0.351358	0.72532	NA	NA
GFUI003322	unspecified product	1.11575	1.36123	0.870278	0.107773	1.99388	0.054052	0.956894	NA	NA
GFUI003323	unspecified product	8.16405	7.19265	9.13544	0.423037	0.875196	0.483362	0.628838	0.73277	unbiased
GFUI003326	unspecified product	1013.17	1484.81	541.531	-1.49596	0.223954	-6.67976	2.39338e-11	3.9416e-10	female-biased
GFUI003327	unspecified product	0.841	1.07937	0.602625	-1.58806	3.07575	-0.516318	0.605633	NA	NA
GFUI003329	unspecified product	3.75623	5.1658	2.34666	-0.174924	1.20714	-0.144907	0.884784	0.922416	unbiased
GFUI003330	unspecified product	10.2474	10.1148	10.3801	0.770645	0.66968	1.15077	0.249829	0.374459	unbiased
GFUI003346	unspecified product	582.669	754.978	410.36	-0.985698	0.317451	-3.10504	0.00190253	0.00630585	female-biased
GFUI003347	unspecified product	0.218308	0.436615	0	-1.59798	4.39708	-0.36342	0.716291	NA	NA
GFUI003351	unspecified product	0.842141	1.68428	0	-2.93866	4.24968	-0.6915	0.489251	NA	NA
GFUI003357	unspecified product	0.639151	1.06644	0.211865	-0.488595	3.20505	-0.152445	0.878836	NA	NA
GFUI003362	unspecified product	0	0	0	NA	NA	NA	NA	NA	NA
GFUI003364	unspecified product	0	0	0	NA	NA	NA	NA	NA	NA
GFUI003373	unspecified product	5.40143	7.90936	2.89349	-0.952295	1.18122	-0.806195	0.42013	0.549061	unbiased
GFUI003375	unspecified product	58.1156	98.0718	18.1594	-2.42739	0.558145	-4.34903	1.36738e-05	7.94499e-05	female-biased
GFUI003382	unspecified product	39.6192	72.4769	6.7615	-3.38329	0.616898	-5.48436	4.14964e-08	3.99426e-07	female-biased
GFUI003383	unspecified product	16.4138	21.5014	11.3261	-0.275798	0.922993	-0.298808	0.765086	0.840088	unbiased
GFUI003390	unspecified product	6418.73	7358.84	5478.61	-0.565883	0.195052	-2.90118	0.00371755	0.011224	female-biased
GFUI003392	Splicing factor [Source:Projected from Drosophila melanogaster (FBgn0025571) FlyBase]	610.2	676.941	543.459	-0.520824	0.237243	-2.19532	0.0281408	0.0637329	unbiased
GFUI003393	pyrroline-5-carboxylate reductase [Source:Projected from Glossina morsitans (GMOY002635) VB Community Annotation]	1100.29	1401.91	798.672	-0.74707	0.242164	-3.08498	0.00203567	0.00669245	female-biased
GFUI003395	h6-like-homeobox [Source:Projected from Glossina morsitans (GMOY008488) VB Community Annotation]	0.484039	0.968078	0	-2.22782	3.32032	-0.670964	0.502244	NA	NA
GFUI003402	unspecified product	1.20391	1.72659	0.681229	-0.977524	2.81163	-0.347672	0.728087	NA	NA
GFUI003403	DUF4485 domain-containing protein [Source:UniProtKB/TrEMBL;Acc:A0A1A9X9X7]	0.179434	0.124186	0.234682	0.737073	4.49006	0.164157	0.869608	NA	NA
GFUI003407	unspecified product	0.0451208	0.0902416	0	-0.122086	4.49388	-0.0271671	0.978326	NA	NA
GFUI003408	unspecified product	0	0	0	NA	NA	NA	NA	NA	NA
GFUI003410	unspecified product	0.602539	1.20508	0	-2.44812	3.7123	-0.659462	0.509599	NA	NA
GFUI003422	slouch [Source:Projected from Glossina morsitans (GMOY004988) VB Community Annotation]	4.55555	5.38999	3.72111	-0.912916	1.12132	-0.814141	0.415564	0.54457	unbiased
GFUI003424	unspecified product	0.0854801	0.17096	0	0.516573	4.52405	0.114184	0.909092	NA	NA
GFUI003425	unspecified product	0.124186	0.248371	0	-1.33832	4.41041	-0.303446	0.76155	NA	NA
GFUI003426	unspecified product	96.0291	191.263	0.79515	-7.32638	0.888903	-8.24204	1.69301e-16	5.34262e-15	female-biased
GFUI003428	unspecified product	0.0225604	0.0451208	0	0.516601	4.52406	0.11419	0.909087	NA	NA
GFUI003438	unspecified product	1.09144	0.873231	1.30964	-1.62949	2.92037	-0.557974	0.576862	NA	NA
GFUI003439	unspecified product	0	0	0	NA	NA	NA	NA	NA	NA
GFUI003448	unspecified product	22.922	26.9837	18.8603	0.248421	0.705959	0.351892	0.724919	0.810249	unbiased
GFUI003451	unspecified product	0.685054	0.295146	1.07496	-0.788476	3.77106	-0.209086	0.834381	NA	NA
GFUI003461	unspecified product	3.29474	5.09079	1.49869	-2.5558	1.61743	-1.58016	0.114071	0.202887	unbiased
GFUI003463	unspecified product	55.1681	57.5228	52.8134	-0.370744	0.428022	-0.86618	0.386392	0.516848	unbiased
GFUI003473	crooked legs [Source:Projected from Glossina morsitans (GMOY009464) VB Community Annotation]	295.866	427.645	164.087	-1.33335	0.285089	-4.67697	2.91138e-06	2.02548e-05	female-biased
GFUI003475	unspecified product	233.539	325.818	141.26	-1.00195	0.264812	-3.78362	0.000154566	0.000693479	female-biased
GFUI003478	unspecified product	132.409	193.807	71.0101	-1.25663	0.304951	-4.12077	3.77607e-05	0.000197126	female-biased
GFUI003479	Mothers against decapentaplegic homolog [Source:UniProtKB/TrEMBL;Acc:A0A1A9XA07]	728.969	760.993	696.944	0.184378	0.197993	0.931232	0.351733	0.483347	unbiased
GFUI003480	unspecified product	108.086	139.278	76.8942	-0.695296	0.436848	-1.59162	0.11147	0.199371	unbiased
GFUI003481	unspecified product	626.103	825.234	426.973	-0.851447	0.244436	-3.48331	0.000495264	0.00194272	female-biased
GFUI003482	unspecified product	504.123	626.347	381.9	-0.877717	0.255631	-3.43353	0.000595777	0.00229011	female-biased
GFUI003483	Vacuolar H+-ATPase v1 sector subunit D [Source:Projected from Glossina morsitans (GMOY009457) UniProtKB/TrEMBL;Acc:D3TLR6]	620.478	467.084	773.871	0.858729	0.281462	3.05096	0.00228113	0.00740927	male-biased
GFUI003489	unspecified product	2.50517	1.4914	3.51894	2.68129	2.02707	1.32274	0.18592	0.297734	unbiased
GFUI003490	unspecified product	3.61616	3.18525	4.04706	-0.533168	1.29229	-0.412575	0.679918	0.773568	unbiased
GFUI003494	unspecified product	836.368	340.672	1332.06	2.65051	0.525836	5.04057	4.64144e-07	3.74872e-06	male-biased
GFUI003495	bip2 [Source:Projected from Glossina morsitans (GMOY009470) VB Community Annotation]	2934.22	3145.58	2722.86	0.118883	0.371787	0.31976	0.74915	0.827572	unbiased
GFUI003497	unspecified product	503.064	663.928	342.199	-0.709224	0.236136	-3.00346	0.00266932	0.00848706	female-biased
GFUI003498	slipper [Source:Projected from Drosophila melanogaster (FBgn0030018) FlyBase]	2397.04	2365.47	2428.61	0.386384	0.322838	1.19683	0.231371	0.353736	unbiased
GFUI003499	odorant receptor [Source:Projected from Glossina morsitans (GMOY013231) VB Community Annotation]	0.685054	0.295146	1.07496	-0.788476	3.77106	-0.209086	0.834381	NA	NA
GFUI003500	Odorant receptor [Source:UniProtKB/TrEMBL;Acc:A0A1A9XA20]	0.490072	0.377518	0.602625	2.75125	4.56194	0.603087	0.546451	NA	NA
GFUI003502	unspecified product	99.0421	98.2668	99.8174	0.239433	0.388818	0.615798	0.538028	0.656642	unbiased
GFUI003504	Kin17_mid domain-containing protein [Source:UniProtKB/TrEMBL;Acc:A0A1A9XA23]	607.995	645.659	570.332	0.00488276	0.3011	0.0162164	0.987062	0.992334	unbiased
GFUI003511	tnf-receptor-associated factor [Source:Projected from Glossina morsitans (GMOY009472) VB Community Annotation]	314.963	432.491	197.435	-0.962504	0.239783	-4.01406	5.96835e-05	0.000298418	female-biased
GFUI003520	unspecified product	498.146	393.674	602.618	0.469245	0.34716	1.35167	0.176482	0.28626	unbiased
GFUI003521	unspecified product	12.8508	10.9989	14.7027	0.161767	0.945926	0.171015	0.864212	0.909152	unbiased
GFUI003523	PDZ domain-containing protein [Source:UniProtKB/TrEMBL;Acc:A0A1A9XA27]	1.03246	0.143123	1.9218	4.29066	3.34186	1.28391	0.199172	NA	NA
GFUI003536	unspecified product	206.869	213.972	199.767	0.161062	0.436984	0.368576	0.712444	0.80055	unbiased
GFUI003537	unspecified product	1395.34	1049.9	1740.79	1.12287	0.296802	3.78322	0.00015481	0.00069375	male-biased
GFUI003538	unspecified product	147.383	116.054	178.711	1.12287	0.304477	3.68788	0.000226129	0.000967288	male-biased
GFUI003539	ovo [Source:Projected from Glossina morsitans (GMOY008199) VB Community Annotation]	0.351989	0.25743	0.446547	1.49332	4.45987	0.334834	0.73775	NA	NA
GFUI003540	Acyl-CoA synthetase [Source:Projected from Glossina morsitans (GMOY007917) UniProtKB/TrEMBL;Acc:R4IJP7]	1559.62	1004.46	2114.77	1.45073	0.239759	6.05078	1.44144e-09	1.78319e-08	male-biased
GFUI003546	unspecified product	1.6608	0.554694	2.76691	1.951	2.02492	0.963496	0.335299	0.466541	unbiased
GFUI003548	unspecified product	0.206532	0.0451208	0.367944	0.516625	4.52406	0.114195	0.909083	NA	NA
GFUI003553	PAS domain-containing protein [Source:UniProtKB/TrEMBL;Acc:A0A1A9XA37]	0.161803	0.323607	0	-0.977445	4.43319	-0.220483	0.825495	NA	NA
GFUI003557	unspecified product	0.0620928	0.124186	0	-0.224663	4.49006	-0.0500356	0.960094	NA	NA
GFUI003564	Myb_DNA-bind_5 domain-containing protein [Source:UniProtKB/TrEMBL;Acc:A0A1A9XA41]	295.998	397.824	194.172	-0.85975	0.24341	-3.53211	0.000412264	0.00165534	female-biased
GFUI003566	unspecified product	2.76869	3.00886	2.52853	-0.707925	1.57818	-0.448571	0.653741	0.751462	unbiased
GFUI003568	unspecified product	1.93497	3.65808	0.211865	-3.21082	2.03329	-1.57912	0.114307	0.203239	unbiased
GFUI003574	unspecified product	0	0	0	NA	NA	NA	NA	NA	NA
GFUI003575	unspecified product	0.0902416	0.180483	0	-0.977416	4.43319	-0.220477	0.8255	NA	NA
GFUI003580	Putative Pigment Dispersing Factor Receptor [Source:Projected from Glossina morsitans (GMOY007422) VB Community Annotation]	223.501	152.568	294.433	0.851174	0.422283	2.01565	0.0438365	0.0924628	unbiased
GFUI003587	unspecified product	1.79741	0.796298	2.79852	1.53222	1.86407	0.821976	0.411091	0.540851	unbiased
GFUI003592	unspecified product	0.312465	0.0451208	0.579809	1.47839	4.52405	0.326783	0.743832	NA	NA
GFUI003593	unspecified product	0.187932	0.375864	0	-0.224759	4.49006	-0.0500571	0.960077	NA	NA
GFUI003610	unspecified product	2887.36	2633.04	3141.68	0.699644	0.475838	1.47034	0.14147	0.240344	unbiased
GFUI003611	unspecified product	183.571	195.412	171.73	-0.134438	0.505837	-0.265772	0.790414	0.858597	unbiased
GFUI003618	unspecified product	3809.31	2885.5	4733.11	1.08155	0.46888	2.30666	0.0210737	0.0499027	male-biased
GFUI003619	unspecified product	2720.18	2354.63	3085.72	0.566131	0.509066	1.1121	0.266096	0.392424	unbiased
GFUI003620	PINc domain-containing protein [Source:UniProtKB/TrEMBL;Acc:A0A1A9XA55]	606.614	791.523	421.706	-0.96107	0.186632	-5.14954	2.61127e-07	2.19831e-06	female-biased
GFUI003621	unspecified product	3206.27	2497.01	3915.53	0.928397	0.498016	1.86419	0.062295	0.124827	unbiased
GFUI003623	unspecified product	263.443	250.991	275.894	0.371684	0.596533	0.623073	0.533237	0.652463	unbiased
GFUI003624	unspecified product	69.2304	75.2113	63.2494	0.0602593	0.529736	0.113753	0.909433	0.939656	unbiased
GFUI003629	unspecified product	4563.64	3544.39	5582.89	0.533172	0.170475	3.12757	0.00176256	0.00591259	male-biased
GFUI003630	unspecified product	18036.1	21626.6	14445.6	-0.656439	0.235427	-2.78829	0.00529868	0.0153682	female-biased
GFUI003631	Casein kinase Ialpha [Source:Projected from Glossina morsitans (GMOY011765) VB Community Annotation]	4887.39	4090.41	5684.36	0.490266	0.154673	3.16969	0.00152602	0.00523577	male-biased
GFUI003634	Short-chain alcohol dehydrogenase/3-hydroxyacyl-CoA dehydrogenase [Source:Projected from Glossina morsitans (GMOY011770) UniProtKB/TrEMBL;Acc:D3TLT8]	5121.35	4071.27	6171.43	0.524585	0.270816	1.93705	0.0527389	0.108589	unbiased
GFUI003635	methylmalonate-semialdehyde dehydrogenase [Source:Projected from Glossina morsitans (GMOY011771) VB Community Annotation]	15675.3	9815.26	21535.4	1.18445	0.270425	4.37995	1.18707e-05	6.99761e-05	male-biased
GFUI003636	transcriptional Adaptor [Source:Projected from Drosophila melanogaster (FBgn0030891) FlyBase]	699.36	917.987	480.732	-0.790731	0.31557	-2.50572	0.0122201	0.0315183	female-biased
GFUI003639	unspecified product	0.678913	1.35783	0	0.510261	3.70908	0.137571	0.89058	NA	NA
GFUI003644	unspecified product	9825.64	10161.4	9489.93	-0.139364	0.152884	-0.911571	0.361995	0.49365	unbiased
GFUI003645	Leucine-rich pentatricopeptide repeat containing [Source:Projected from Drosophila melanogaster (FBgn0027794) FlyBase]	1262.85	1473.11	1052.59	-0.526013	0.186274	-2.82386	0.00474491	0.0139136	female-biased
GFUI003646	Checkpoint suppressor 1-like [Source:Projected from Drosophila melanogaster (FBgn0029504) FlyBase]	5313.81	5431.07	5196.55	0.320053	0.454371	0.704388	0.481191	0.605005	unbiased
GFUI003647	O-fucosyltransferase [Source:Projected from Drosophila melanogaster (FBgn0027791) FlyBase]	133.92	167.76	100.08	-0.667934	0.328956	-2.03046	0.0423096	0.0898716	unbiased
GFUI003648	unspecified product	882.258	894.979	869.536	-0.135071	0.18822	-0.717625	0.472988	0.597614	unbiased
GFUI003656	Protein yippee-like [Source:UniProtKB/TrEMBL;Acc:A0A1A9XA74]	485.045	487.947	482.144	0.48352	0.426466	1.13379	0.256885	0.382457	unbiased
GFUI003663	unspecified product	8.19085	6.57411	9.8076	0.517299	0.859305	0.601996	0.547177	0.665195	unbiased
GFUI003664	unspecified product	0.24318	0.251679	0.234682	2.75124	4.56194	0.603085	0.546452	NA	NA
GFUI003667	unspecified product	1.22018	0.547093	1.89327	2.11622	2.65889	0.795901	0.426089	NA	NA
GFUI003668	unspecified product	0.0225604	0.0451208	0	0.516601	4.52406	0.11419	0.909087	NA	NA
GFUI003675	unspecified product	115.188	109.204	121.172	0.0095098	0.382913	0.0248354	0.980186	0.987714	unbiased
GFUI003677	unspecified product	5.03708	5.07379	5.00037	0.274248	1.34073	0.204551	0.837923	0.890473	unbiased
GFUI003679	unspecified product	930.045	913.761	946.329	0.405646	0.242127	1.67534	0.0938668	0.173815	unbiased
GFUI003692	unspecified product	0.0620928	0.124186	0	-0.224663	4.49006	-0.0500356	0.960094	NA	NA
GFUI003696	unspecified product	0.0715617	0.143123	0	1.78951	4.56194	0.39227	0.694859	NA	NA
GFUI003703	unspecified product	0.383304	0.531926	0.234682	-1.15704	4.37639	-0.264383	0.791485	NA	NA
GFUI003715	unspecified product	0.156864	0.313728	0	-0.977445	4.43319	-0.220483	0.825495	NA	NA
GFUI003717	unspecified product	0.677846	1.35569	0	-3.69492	4.21619	-0.876364	0.380832	NA	NA
GFUI003720	unspecified product	0.125839	0.251679	0	1.78949	4.56194	0.392264	0.694863	NA	NA
GFUI003733	Innexin [Source:UniProtKB/TrEMBL;Acc:A0A1A9XA92]	1.60195	2.96922	0.234682	-3.26162	2.1316	-1.53013	0.125986	0.219184	unbiased
GFUI003734	Innexin [Source:UniProtKB/TrEMBL;Acc:A0A1A9XA93]	55.8674	47.5319	64.2029	0.251969	0.52106	0.483571	0.628691	0.732765	unbiased
GFUI003735	Innexin [Source:UniProtKB/TrEMBL;Acc:A0A1A9XA94]	15.6136	15.3788	15.8485	0.794563	0.869628	0.913681	0.360884	0.492646	unbiased
GFUI003736	unspecified product	1.9362	3.42586	0.446547	-3.19543	2.32735	-1.37299	0.169754	0.277588	unbiased
GFUI003754	papillote [Source:Projected from Drosophila melanogaster (FBgn0250871) FlyBase]	1090.09	984.983	1195.19	0.560037	0.356283	1.57189	0.115977	0.205375	unbiased
GFUI003755	unspecified product	0.296107	0.592214	0	-1.76317	4.38972	-0.40166	0.687934	NA	NA
GFUI003769	unspecified product	6.1399	12.2798	0	-0.225066	4.49005	-0.0501255	NA	NA	NA
GFUI003770	unspecified product	0.840008	0.907682	0.772334	1.78888	3.1041	0.576297	0.564414	NA	NA
GFUI003777	unspecified product	1.41217	2.00985	0.814491	-2.07451	1.8892	-1.09809	0.272166	0.398976	unbiased
GFUI003795	unspecified product	1216.01	1309.9	1122.12	-0.816964	0.258539	-3.15992	0.00157812	0.00539344	female-biased
GFUI003797	unspecified product	1097.46	1206.86	988.058	-0.338882	0.211653	-1.60112	0.109351	0.196582	unbiased
GFUI003799	unspecified product	1.17106	0.26649	2.07564	5.63232	3.20828	1.75556	0.0791638	NA	NA
GFUI003803	unspecified product	2.18087	4.36174	0	-4.43534	2.21073	-2.00627	0.044827	0.0943255	unbiased
GFUI003805	unspecified product	4.91425	2.98992	6.83857	1.91572	1.18201	1.62073	0.105076	0.190358	unbiased
GFUI003810	unspecified product	266.584	258.129	275.038	0.0499182	0.356174	0.140151	0.88854	0.924503	unbiased
GFUI003811	WD_REPEATS_REGION domain-containing protein [Source:UniProtKB/TrEMBL;Acc:A0A1A9XAB2]	472.2	562.871	381.528	-0.625529	0.266527	-2.34696	0.0189274	0.0455675	female-biased
GFUI003812	unspecified product	1340.6	835.065	1846.13	1.16883	0.253752	4.6062	4.10093e-06	2.7219e-05	male-biased
GFUI003813	mulet [Source:Projected from Drosophila melanogaster (FBgn0265512) FlyBase]	2487.71	1828.27	3147.16	1.03426	0.328417	3.14923	0.00163703	0.00556391	male-biased
GFUI003815	unspecified product	13.6441	9.50421	17.784	0.796299	0.840527	0.94738	0.343445	0.474991	unbiased
GFUI003816	unspecified product	0.389188	0.410432	0.367944	-0.224729	4.49006	-0.0500502	0.960082	NA	NA
GFUI003819	unspecified product	0.130601	0.261202	0	-0.577653	4.46558	-0.129357	0.897075	NA	NA
GFUI003824	Synaptobrevin [Source:Projected from Drosophila melanogaster (FBgn0003660) FlyBase]	2679.28	2053.35	3305.2	0.817764	0.308312	2.65239	0.0079923	0.0218362	male-biased
GFUI003828	unspecified product	13.0005	25.5545	0.446547	-5.35511	1.39023	-3.85195	0.000117181	0.000542419	female-biased
GFUI003829	unspecified product	4.88407	5.35252	4.41562	0.441534	1.4865	0.29703	0.766444	0.841118	unbiased
GFUI003837	Histone-lysine N-methyltransferase [Source:UniProtKB/TrEMBL;Acc:A0A1A9XAC3]	1089.74	1524.63	654.855	-1.27354	0.263029	-4.84181	1.28661e-06	9.62444e-06	female-biased
GFUI003839	Egg-derived tyrosine phosphatase [Source:Projected from Drosophila melanogaster (FBgn0027506) FlyBase]	3192.09	3540.06	2844.11	-0.18746	0.234926	-0.797952	0.424898	0.55351	unbiased
GFUI003841	unspecified product	6.49067	8.35863	4.62272	-1.02738	1.26921	-0.809462	0.418249	0.546941	unbiased
GFUI003842	unspecified product	0.287643	0.575285	0	-0.977489	4.43319	-0.220493	0.825487	NA	NA
GFUI003843	Eukaryotic translation initiation factor 5A [Source:UniProtKB/TrEMBL;Acc:A0A1A9XAC9]	12558.5	16091.4	9025.7	-1.02477	0.341952	-2.99683	0.00272804	0.00863211	female-biased
GFUI003844	unspecified product	0.627136	1.25427	0	-3.56813	4.31665	-0.826597	0.408465	NA	NA
GFUI003845	unspecified product	0	0	0	NA	NA	NA	NA	NA	NA
GFUI003849	unspecified product	449.417	521.184	377.649	-0.467854	0.305118	-1.53336	0.125188	0.21806	unbiased
GFUI003856	unspecified product	4.37606	3.56433	5.18779	0.246627	1.22404	0.201487	0.840318	0.892208	unbiased
GFUI003857	unspecified product	0	0	0	NA	NA	NA	NA	NA	NA
GFUI003859	S-methyl-5'-thioadenosine phosphorylase [Source:UniProtKB/TrEMBL;Acc:A0A1A9XAD6]	1857.46	2613.88	1101.05	-1.36754	0.418205	-3.27002	0.0010754	0.00387246	female-biased
GFUI003861	unspecified product	18.3992	36.2379	0.560468	-5.77409	1.25211	-4.6115	3.99779e-06	2.66015e-05	female-biased
GFUI003862	Guanylate cyclase [Source:UniProtKB/TrEMBL;Acc:A0A1A9XAD8]	1.3987	1.26985	1.52756	1.01223	2.31173	0.437866	0.661483	0.75783	unbiased
GFUI003866	unspecified product	0	0	0	NA	NA	NA	NA	NA	NA
GFUI003867	unspecified product	0.133655	0.267309	0	-0.224715	4.49006	-0.0500473	0.960085	NA	NA
GFUI003870	26S proteasome alpha 3 subunit	1678.51	2015.25	1341.77	-0.44218	0.321471	-1.37549	0.168979	0.27665	unbiased
GFUI003871	unspecified product	422.4	465.735	379.065	-0.575529	0.234882	-2.45029	0.014274	0.0358806	female-biased
GFUI003876	unspecified product	0.341861	0.471858	0.211865	-0.853443	4.38756	-0.194514	0.845773	NA	NA
GFUI003877	unspecified product	3.50799	1.21846	5.79752	0.225775	1.74846	0.129128	0.897257	0.930816	unbiased
GFUI003878	unspecified product	0.332763	0.665527	0	-1.54584	4.39957	-0.351361	0.725318	NA	NA
GFUI003884	unspecified product	1.74907	1.91478	1.58335	-0.181997	1.92545	-0.0945217	0.924695	0.950764	unbiased
GFUI003891	unspecified product	0.3061	0.377518	0.234682	2.75122	4.56194	0.603081	0.546455	NA	NA
GFUI003892	unspecified product	1.61235	0.520641	2.70406	5.25659	2.94296	1.78616	0.0740738	0.143888	unbiased
GFUI003899	DUF4821 domain-containing protein [Source:UniProtKB/TrEMBL;Acc:A0A1A9XAF7]	4.63625	8.34061	0.931887	-2.44046	2.1572	-1.13131	0.257925	0.383811	unbiased
GFUI003904	unspecified product	0.0620928	0.124186	0	-0.224663	4.49006	-0.0500356	0.960094	NA	NA
GFUI003908	unspecified product	0	0	0	NA	NA	NA	NA	NA	NA
GFUI003915	unspecified product	5.11102	9.85409	0.367944	-3.54101	2.10547	-1.68181	0.0926051	0.171993	unbiased
GFUI003917	unspecified product	0.987364	1.97473	0	-3.78909	4.34327	-0.872407	0.382986	NA	NA
GFUI003926	unspecified product	6.53242	6.11783	6.94701	0.232524	1.04773	0.221931	0.824368	0.882115	unbiased
GFUI003928	unspecified product	1.24401	2.13942	0.348603	-1.96599	2.75766	-0.712921	0.475895	NA	NA
GFUI003930	COP9 signalosome subunit [Source:Projected from Drosophila melanogaster (FBgn0261437) FlyBase]	980.234	1018.72	941.753	-0.218856	0.298626	-0.732874	0.463635	0.589329	unbiased
GFUI003931	unspecified product	12.1677	13.3441	10.9914	0.333728	0.731951	0.455942	0.648431	0.74813	unbiased
GFUI003934	unspecified product	13.1739	15.6516	10.6962	-0.775655	0.697167	-1.11258	0.265889	0.392272	unbiased
GFUI003935	unspecified product	1494.04	1817.69	1170.38	-0.781158	0.248951	-3.13779	0.00170224	0.00574398	female-biased
GFUI003943	Mediator complex subunit [Source:Projected from Drosophila melanogaster (FBgn0040020) FlyBase]	546.189	697.277	395.1	-0.868912	0.262172	-3.31428	0.000918795	0.00336487	female-biased
GFUI003944	Pyruvate dehydrogenase E1 component subunit beta [Source:UniProtKB/TrEMBL;Acc:A0A1A9XAH0]	8.44786	13.9047	2.99105	-2.41665	1.03378	-2.33768	0.0194038	0.0465338	female-biased
GFUI003949	unspecified product	0.186278	0.372557	0	-1.938	4.38277	-0.442187	0.658354	NA	NA
GFUI003965	unspecified product	119.042	86.5046	151.579	1.03512	0.432802	2.39167	0.0167721	0.0410921	male-biased
GFUI003966	unspecified product	47.0541	34.951	59.1571	0.771864	0.463922	1.66378	0.0961563	0.177276	unbiased
GFUI003972	unspecified product	0.260464	0.286247	0.234682	2.75124	4.56194	0.603084	0.546453	NA	NA
GFUI003983	WW domain-containing protein [Source:UniProtKB/TrEMBL;Acc:A0A1A9XAH9]	374.172	481.212	267.131	-0.632219	0.297297	-2.12656	0.0334569	0.0735577	unbiased
GFUI003984	DNA-binding protein SATB [Source:UniProtKB/TrEMBL;Acc:A0A1A9XAI0]	321.162	234.91	407.414	0.910145	0.351596	2.58861	0.0096365	0.0256357	male-biased
GFUI003986	Inosine-5'-monophosphate dehydrogenase [Source:UniProtKB/TrEMBL;Acc:A0A1A9XAI2]	6471.73	5689.59	7253.86	0.324914	0.19908	1.63208	0.102663	0.186853	unbiased
GFUI003989	unspecified product	1.93957	2.23418	1.64496	1.2089	2.34578	0.515352	0.606307	0.714579	unbiased
GFUI003991	unspecified product	0.211865	0	0.423731	3.45702	4.53491	0.762313	0.445873	NA	NA
GFUI003992	Ubiquitin-related modifier 1 homolog [Source:UniProtKB/TrEMBL;Acc:A0A1A9XAI5]	41.6222	62.368	20.8764	-1.32486	0.540902	-2.44936	0.0143111	0.0359398	female-biased
GFUI003997	Lactamase_B domain-containing protein [Source:UniProtKB/TrEMBL;Acc:A0A1A9XAI7]	540.888	579.233	502.543	-0.217646	0.258781	-0.841045	0.400323	0.530209	unbiased
GFUI003999	unspecified product	2458.56	2381.47	2535.65	0.0521859	0.241893	0.215739	0.829191	0.885478	unbiased
GFUI004001	cg11085 [Source:Projected from Glossina morsitans (GMOY008102) VB Community Annotation]	0.939713	0.947538	0.931887	4.43602	2.97424	1.49148	0.135835	NA	NA
GFUI004009	Apoptosis and caspase activation inhibitor [Source:Projected from Drosophila melanogaster (FBgn0030410) FlyBase]	84.8514	141.445	28.258	-1.85122	0.471031	-3.93015	8.48914e-05	0.000408837	female-biased
GFUI004012	meiotic [Source:Projected from Drosophila melanogaster (FBgn0002707) FlyBase]	206.756	301.046	112.466	-1.47932	0.305728	-4.83869	1.30695e-06	9.74892e-06	female-biased
GFUI004013	unspecified product	1831.48	2719.98	942.981	-1.37066	0.201439	-6.80433	1.01521e-11	1.80443e-10	female-biased
GFUI004014	Phosphoinositide phospholipase C [Source:UniProtKB/TrEMBL;Acc:A0A1A9XAJ6]	625.16	358.577	891.743	0.918595	0.285626	3.21608	0.00129956	0.00456426	male-biased
GFUI004015	unspecified product	664.666	501.539	827.793	0.907731	0.403888	2.24748	0.0246093	0.0569569	unbiased
GFUI004016	39S ribosomal protein L33, mitochondrial	220.929	234.047	207.811	-0.543508	0.418635	-1.29829	0.194189	0.30792	unbiased
GFUI004028	unspecified product	21.2104	37.9985	4.4223	0.571948	1.54826	0.369413	NA	NA	NA
GFUI004029	unspecified product	0.178366	0.356731	0	-0.122134	4.49388	-0.0271778	0.978318	NA	NA
GFUI004041	unspecified product	76.3033	152.607	0	-5.62082	2.4444	-2.29947	0.0214784	0.0507098	unbiased
GFUI004042	unspecified product	6.47625	5.96638	6.98612	2.88299	2.00093	1.44082	0.149635	0.251259	unbiased
GFUI004062	unspecified product	0	0	0	NA	NA	NA	NA	NA	NA
GFUI004073	unspecified product	822.517	802.318	842.716	-0.0134346	0.483477	-0.0277874	0.977832	0.985975	unbiased
GFUI004074	unspecified product	19.2881	21.2865	17.2896	-0.655937	0.703937	-0.931812	0.351433	0.483061	unbiased
GFUI004077	unspecified product	0.330656	0.449446	0.211865	-0.0157127	4.43319	-0.00354434	0.997172	NA	NA
GFUI004092	unspecified product	16.7315	32.6256	0.837307	-5.38542	1.22612	-4.39226	1.12177e-05	6.65177e-05	female-biased
GFUI004105	unspecified product	1.27578	1.87034	0.681229	-0.515319	1.90319	-0.270766	0.786571	NA	NA
GFUI004112	unspecified product	0.0629197	0.125839	0	1.78951	4.56194	0.39227	0.694859	NA	NA
GFUI004131	unspecified product	135.69	85.7777	185.603	1.32296	0.480296	2.75446	0.00587886	0.016774	male-biased
GFUI004133	unspecified product	31.3349	34.9789	27.6908	-0.0379035	0.638535	-0.0593601	0.952665	0.97047	unbiased
GFUI004138	unspecified product	45.6484	74.9746	16.3223	-2.74355	0.478844	-5.72952	1.00714e-08	1.06793e-07	female-biased
GFUI004140	unspecified product	17550.7	16794.5	18306.9	0.155433	0.234112	0.663926	0.506738	0.628503	unbiased
GFUI004148	unspecified product	0.174301	0	0.348603	2.7513	4.56194	0.603098	0.546443	NA	NA
GFUI004153	Odorant binding protein [Source:Projected from Glossina morsitans (GMOY005548) UniProtKB/TrEMBL;Acc:D2EB91]	0	0	0	NA	NA	NA	NA	NA	NA
GFUI004154	unspecified product	1002.91	753.221	1252.59	0.542155	0.225304	2.40633	0.0161139	0.0397194	male-biased
GFUI004156	odorant binding protein [Source:Projected from Glossina morsitans (GMOY005549) VB Community Annotation]	47.6726	40.1509	55.1943	-0.384614	0.851055	-0.451926	0.651322	0.749938	unbiased
GFUI004158	unspecified product	13.6334	7.26636	20.0003	1.46675	0.777584	1.88629	0.059256	0.119752	unbiased
GFUI004185	unspecified product	0	0	0	NA	NA	NA	NA	NA	NA
GFUI004186	SAICAR_synt domain-containing protein [Source:UniProtKB/TrEMBL;Acc:A0A1A9XAN7]	0	0	0	NA	NA	NA	NA	NA	NA
GFUI004196	unspecified product	0	0	0	NA	NA	NA	NA	NA	NA
GFUI004197	unspecified product	0	0	0	NA	NA	NA	NA	NA	NA
GFUI004205	Cyclic nucleotide-binding domain-containing protein [Source:UniProtKB/TrEMBL;Acc:A0A1A9XAP2]	7.43098	13.0734	1.78854	-3.16457	1.12984	-2.8009	0.00509599	0.0148252	female-biased
GFUI004206	unspecified product	0.0225604	0.0451208	0	0.516601	4.52406	0.11419	0.909087	NA	NA
GFUI004212	Innexin [Source:UniProtKB/TrEMBL;Acc:A0A1A9XAP4]	94.1994	188.164	0.234682	-9.34062	1.46611	-6.37101	1.87782e-10	2.67101e-09	female-biased
GFUI004213	Innexin [Source:UniProtKB/TrEMBL;Acc:A0A1A9XAP5]	4.46851	8.22048	0.716546	-4.89133	1.6324	-2.9964	0.00273189	0.0086417	female-biased
GFUI004216	unspecified product	0	0	0	NA	NA	NA	NA	NA	NA
GFUI004217	unspecified product	0.0629197	0.125839	0	1.78951	4.56194	0.39227	0.694859	NA	NA
GFUI004220	unspecified product	0.237814	0.475629	0	-1.88619	4.38474	-0.430172	0.667071	NA	NA
GFUI004221	unspecified product	30.0341	28.8306	31.2375	-0.160046	0.465027	-0.344164	0.730723	0.814146	unbiased
GFUI004225	unspecified product	0	0	0	NA	NA	NA	NA	NA	NA
GFUI004226	unspecified product	0.129774	0.259548	0	-1.44854	4.40447	-0.328879	0.742247	NA	NA
GFUI004231	unspecified product	0.452475	0.556347	0.348603	-0.723746	4.11905	-0.175707	0.860524	NA	NA
GFUI004232	unspecified product	1.79104	3.3474	0.234682	-2.71622	2.48865	-1.09144	0.275078	0.402405	unbiased
GFUI004233	unspecified product	0.314573	0.261202	0.367944	-0.577651	4.46558	-0.129356	0.897076	NA	NA
GFUI004238	stall [Source:Projected from Drosophila melanogaster (FBgn0086408) FlyBase]	1137.44	600.711	1674.16	1.23979	0.419644	2.95439	0.00313285	0.00970613	male-biased
GFUI004239	unspecified product	2227.22	4219.33	235.099	-4.09505	0.347366	-11.7888	4.45625e-32	5.79863e-30	female-biased
GFUI004240	DDE_Tnp_1_7 domain-containing protein [Source:UniProtKB/TrEMBL;Acc:A0A1A9XAR1]	168.582	205.647	131.518	-0.770541	0.299791	-2.57026	0.0101621	0.0267816	female-biased
GFUI004241	unspecified product	98.5408	44.6066	152.475	1.79166	0.67856	2.64038	0.00828131	0.0224846	male-biased
GFUI004249	Na/phosphate cotransporter [Source:Projected from Glossina morsitans (GMOY001513) VB Community Annotation]	1607.15	647.369	2566.94	2.70932	0.235835	11.4882	1.51293e-30	1.79172e-28	male-biased
GFUI004250	unspecified product	52.6251	43.4563	61.7939	0.377058	0.517422	0.728724	0.46617	0.591624	unbiased
GFUI004251	unspecified product	2507.71	686.641	4328.78	3.89419	0.639298	6.09135	1.11959e-09	1.42004e-08	male-biased
GFUI004252	unspecified product	3252.77	952.48	5553.06	4.67535	1.06097	4.40667	1.04971e-05	6.28636e-05	male-biased
GFUI004254	unspecified product	0.465944	0	0.931887	4.47173	4.47474	0.999327	0.317636	NA	NA
GFUI004257	Major Facilitator Superfamily Transporter [Source:Projected from Drosophila melanogaster (FBgn0034392) FlyBase]	598.663	563.268	634.059	0.118817	0.258094	0.460364	0.645255	0.745559	unbiased
GFUI004258	Major Facilitator Superfamily Transporter [Source:Projected from Drosophila melanogaster (FBgn0010651) FlyBase]	606.167	343.336	868.998	2.19553	0.552755	3.97198	7.12772e-05	0.000349587	male-biased
GFUI004259	3-hydroxyisobutyrate dehydrogenase [Source:UniProtKB/TrEMBL;Acc:A0A1A9XAS1]	0	0	0	NA	NA	NA	NA	NA	NA
GFUI004261	unspecified product	0	0	0	NA	NA	NA	NA	NA	NA
GFUI004267	TPR_REGION domain-containing protein [Source:UniProtKB/TrEMBL;Acc:A0A1A9XAS4]	2.25292	4.50583	0	-4.00463	2.71245	-1.47639	0.13984	0.238112	unbiased
GFUI004274	Cytochrome c oxidase subunit 7C [Source:Projected from Drosophila melanogaster (FBgn0040773) FlyBase]	6692.76	4076.3	9309.23	1.24394	0.346202	3.5931	0.000326772	0.00134696	male-biased
GFUI004275	unspecified product	175.326	193.988	156.664	-0.2111	0.395926	-0.53318	0.593909	0.703902	unbiased
GFUI004276	unspecified product	12138.2	14113.7	10162.8	-0.514072	0.194041	-2.64929	0.00806617	0.0219911	female-biased
GFUI004278	unspecified product	751.216	982.817	519.614	-0.931691	0.289534	-3.2179	0.00129133	0.00453839	female-biased
GFUI004279	Carboxylic ester hydrolase [Source:UniProtKB/TrEMBL;Acc:A0A1A9XAT1]	2066.49	2498.67	1634.31	-0.465312	0.579676	-0.802711	0.422142	0.550869	unbiased
GFUI004281	unspecified product	146.953	135.601	158.305	-0.377866	0.350381	-1.07844	0.280836	0.409204	unbiased
GFUI004283	Chloride channel protein [Source:UniProtKB/TrEMBL;Acc:A0A1A9XAT5]	1785.99	1614.8	1957.17	0.256093	0.36106	0.70928	0.478151	0.602187	unbiased
GFUI004284	unspecified product	2.3458	2.1854	2.50621	1.55214	1.4429	1.07571	0.282057	0.41011	unbiased
GFUI004286	Adenylate kinase isoenzyme 6 homolog [Source:UniProtKB/TrEMBL;Acc:A0A1A9XAT7]	239.632	236.462	242.802	0.113802	0.346017	0.328892	0.742238	0.822973	unbiased
GFUI004298	unspecified product	0.249056	0.286247	0.211865	2.75124	4.56194	0.603084	0.546453	NA	NA
GFUI004300	unspecified product	0.151053	0.0902416	0.211865	0.839678	4.49388	0.186849	0.851779	NA	NA
GFUI004309	unspecified product	0.519412	0.26649	0.772334	4.22038	4.48741	0.940493	0.346965	NA	NA
GFUI004310	unspecified product	1.69675	3.3935	0	-4.15713	2.3707	-1.75355	0.0795077	0.1522	unbiased
GFUI004312	Reverse transcriptase domain-containing protein [Source:UniProtKB/TrEMBL;Acc:A0A1A9XAU3]	3.06804	5.18834	0.947753	-4.17511	1.69303	-2.46605	0.0136611	0.0346541	female-biased
GFUI004319	unspecified product	33.9575	64.0611	3.85386	-4.23262	0.984231	-4.30043	1.70467e-05	9.67021e-05	female-biased
GFUI004320	unspecified product	2.05606	4.11212	0	-3.48578	2.28112	-1.5281	0.126487	0.219851	unbiased
GFUI004325	unspecified product	961.715	1181.39	742.038	-0.751677	0.219604	-3.42287	0.000619645	0.0023732	female-biased
GFUI004326	unspecified product	16.8055	10.2817	23.3293	1.15433	0.667951	1.72816	0.0839595	0.159177	unbiased
GFUI004327	palmitoyl-protein thioesterase [Source:Projected from Glossina morsitans (GMOY000092) VB Community Annotation]	914.647	884.392	944.901	-0.063279	0.171352	-0.369293	0.711909	0.80012	unbiased
GFUI004329	unspecified product	6.944	11.6393	2.24871	-2.00008	0.929609	-2.15153	0.0314343	0.0699572	unbiased
GFUI004330	unspecified product	374.043	481.73	266.355	-1.95353	0.669483	-2.91797	0.00352322	0.010745	female-biased
GFUI004337	unspecified product	2.30422	2.29525	2.31318	0.0392108	1.59486	0.0245857	0.980385	0.98772	unbiased
GFUI004338	CHK domain-containing protein [Source:UniProtKB/TrEMBL;Acc:A0A1A9XAV3]	687.556	762.075	613.036	-0.529385	0.222494	-2.37932	0.0173446	0.0423078	female-biased
GFUI004341	unspecified product	0	0	0	NA	NA	NA	NA	NA	NA
GFUI004356	fused [Source:Projected from Glossina morsitans (GMOY000739) VB Community Annotation]	2499.6	2593.8	2405.4	-0.115086	0.237877	-0.483806	0.628523	0.732669	unbiased
GFUI004366	Metalloendopeptidase [Source:UniProtKB/TrEMBL;Acc:A0A1A9XAV7]	48.1538	86.7042	9.6034	-3.94403	0.923725	-4.2697	1.95733e-05	0.00010969	female-biased
GFUI004367	DDE_Tnp_1_7 domain-containing protein [Source:UniProtKB/TrEMBL;Acc:A0A1A9XAV8]	2.36471	4.51755	0.211865	-2.58228	1.88996	-1.36632	0.171839	0.280239	unbiased
GFUI004368	unspecified product	0.78755	1.36324	0.211865	-0.730524	3.05369	-0.239226	0.81093	NA	NA
GFUI004370	unspecified product	1.7495	2.51481	0.984199	-0.515373	1.75335	-0.293936	0.768807	0.842857	unbiased
GFUI004374	Cytochrome P450-18a1 [Source:Projected from Drosophila melanogaster (FBgn0010383) FlyBase]	1538.67	2804.82	272.529	-3.71099	0.420518	-8.82481	1.09645e-18	4.4278e-17	female-biased
GFUI004378	unspecified product	0.354105	0.340266	0.367944	-1.16335	4.40622	-0.264025	0.79176	NA	NA
GFUI004387	unspecified product	1.50435	2.6601	0.348603	-1.13872	2.18111	-0.522084	0.601612	0.710475	unbiased
GFUI004395	unspecified product	1.08249	0.500674	1.6643	0.767778	2.53946	0.302339	0.762393	NA	NA
GFUI004398	Putative thioredoxin peroxidase [Source:Projected from Glossina morsitans (GMOY008040) UniProtKB/TrEMBL;Acc:Q694A5]	10333.5	8093.99	12573	0.744852	0.217224	3.42897	0.000605886	0.00232643	male-biased
GFUI004399	unspecified product	2.21127	3.14553	1.27701	-0.872937	1.97501	-0.441991	0.658496	0.755392	unbiased
GFUI004400	unspecified product	0.498759	0.629574	0.367944	-2.40375	4.3678	-0.550335	0.58209	NA	NA
GFUI004401	unspecified product	117.2	143.029	91.3713	-1.46179	0.444023	-3.29215	0.000994245	0.00360486	female-biased
GFUI004404	unspecified product	0.304902	0.261202	0.348603	0.384106	4.46558	0.0860147	0.931455	NA	NA
GFUI004405	unspecified product	0.444768	0.889535	0	-2.98008	4.35475	-0.684329	0.493767	NA	NA
GFUI004410	RUN domain-containing protein [Source:UniProtKB/TrEMBL;Acc:A0A1A9XAX3]	1.52596	2.70333	0.348603	-3.36452	2.44776	-1.37453	0.169277	0.277004	unbiased
GFUI004411	unspecified product	0.117341	0	0.234682	2.7513	4.56194	0.603098	0.546443	NA	NA
GFUI004420	unspecified product	29.9958	25.7263	34.2653	0.366555	0.591176	0.620043	0.53523	0.654142	unbiased
GFUI004422	unspecified product	0.0629197	0.125839	0	1.78951	4.56194	0.39227	0.694859	NA	NA
GFUI004436	unspecified product	0.0629197	0.125839	0	1.78951	4.56194	0.39227	0.694859	NA	NA
GFUI004439	unspecified product	1639.34	1772.59	1506.08	-0.312124	0.220679	-1.41439	0.157249	0.26142	unbiased
GFUI004441	unspecified product	800.401	1137.63	463.175	-1.29895	0.202739	-6.40701	1.48406e-10	2.16348e-09	female-biased
GFUI004442	HEAT repeat containing [Source:Projected from Drosophila melanogaster (FBgn0051320) FlyBase]	1121.28	802.815	1439.74	0.853737	0.406087	2.10235	0.0355225	0.0775169	unbiased
GFUI004447	unspecified product	194.406	250.739	138.073	-0.928021	0.32033	-2.89708	0.00376652	0.0113556	female-biased
GFUI004449	meiotic [Source:Projected from Drosophila melanogaster (FBgn0004367) FlyBase]	1105.08	1524.22	685.938	-1.06891	0.17118	-6.24433	4.25625e-10	5.78104e-09	female-biased
GFUI004451	CHK domain-containing protein [Source:UniProtKB/TrEMBL;Acc:A0A1A9XAZ0]	79.2231	7.15747	151.289	4.92314	0.640922	7.68135	1.57426e-14	3.98863e-13	male-biased
GFUI004455	unspecified product	0	0	0	NA	NA	NA	NA	NA	NA
GFUI004460	unspecified product	183.937	49.2215	318.653	3.80758	0.501142	7.59781	3.01192e-14	7.3827e-13	male-biased
GFUI004484	unspecified product	0.125839	0.251679	0	1.78949	4.56194	0.392264	0.694863	NA	NA
GFUI004499	unspecified product	1.3159	2.07132	0.560468	-1.3046	2.36968	-0.550538	0.581951	NA	NA
GFUI004500	unspecified product	2.01895	2.74155	1.29636	-1.09069	1.78378	-0.611449	0.540902	0.659011	unbiased
GFUI004507	unspecified product	410.605	587.88	233.329	-1.0588	0.424533	-2.49404	0.0126299	0.0323734	female-biased
GFUI004508	unspecified product	0	0	0	NA	NA	NA	NA	NA	NA
GFUI004514	unspecified product	21.6958	34.0741	9.31752	-1.19011	0.856385	-1.38969	0.164622	0.270986	unbiased
GFUI004523	ADP-ribosylation factor 2	2554.64	2509.24	2600.05	-0.0620116	0.348359	-0.178011	0.858715	0.9059	unbiased
GFUI004527	3-5 exonuclease [Source:Projected from Glossina morsitans (GMOY011229) VB Community Annotation]	1342.2	1734.64	949.758	-0.913062	0.255436	-3.57452	0.000350872	0.00143619	female-biased
GFUI004528	Eukaryotic translation initiation factor 2A [Source:UniProtKB/TrEMBL;Acc:A0A1A9XB06]	14877.2	10615.7	19138.7	0.771838	0.161807	4.77012	1.84119e-06	1.33284e-05	male-biased
GFUI004531	unspecified product	0.866002	0.125839	1.60617	4.43231	3.47011	1.27728	0.201502	NA	NA
GFUI004532	unspecified product	4.06865	0.477283	7.66003	3.70526	1.73345	2.13751	0.0325566	0.0718933	unbiased
GFUI004533	unspecified product	0	0	0	NA	NA	NA	NA	NA	NA
GFUI004540	unspecified product	2.5666	3.59869	1.53451	-1.17518	1.81237	-0.648419	0.516714	0.637948	unbiased
GFUI004541	unspecified product	0.264914	0.295146	0.234682	0.160717	4.44645	0.036145	0.971167	NA	NA
GFUI004546	BTB domain-containing protein [Source:UniProtKB/TrEMBL;Acc:A0A1A9XB14]	0.219422	0.0902416	0.348603	0.839678	4.49388	0.186849	0.851779	NA	NA
GFUI004555	unspecified product	206.907	276.859	136.955	-0.781755	0.327106	-2.38992	0.0168522	0.0412499	female-biased
GFUI004556	mitochondrial ribosomal protein L46 [Source:Projected from Drosophila melanogaster (FBgn0035272) FlyBase]	295.813	340.634	250.992	-0.539979	0.307833	-1.75413	0.0794082	0.152064	unbiased
GFUI004557	Caspase [Source:UniProtKB/TrEMBL;Acc:A0A1A9XB18]	643.996	816.809	471.183	-0.472486	0.310658	-1.52092	0.128279	0.222269	unbiased
GFUI004559	unspecified product	2.89486	3.42742	2.36229	-0.346507	1.58262	-0.218945	0.826693	0.883629	unbiased
GFUI004564	unspecified product	2179.35	2444.04	1914.66	-0.218298	0.215632	-1.01236	0.311365	0.441575	unbiased
GFUI004565	Birt-Hogg-Dube [Source:Projected from Drosophila melanogaster (FBgn0261111) FlyBase]	332.938	376.48	289.396	-0.33838	0.238398	-1.41939	0.155786	0.259397	unbiased
GFUI004566	lethal (3) 73Ah [Source:Projected from Drosophila melanogaster (FBgn0002283) FlyBase]	222.655	361.993	83.3172	-1.5936	0.293567	-5.4284	5.68628e-08	5.38969e-07	female-biased
GFUI004568	unspecified product	920.369	1036.41	804.324	-0.479475	0.192683	-2.48841	0.0128314	0.0328303	female-biased
GFUI004569	60s ribosomal protein L18 [Source:Projected from Glossina morsitans (GMOY002223) UniProtKB/TrEMBL;Acc:D3TMS1]	13682.7	16349.2	11016.3	-0.708837	0.220477	-3.21502	0.00130437	0.00457508	female-biased
GFUI004570	Unconventional SNARE in the ER [Source:Projected from Drosophila melanogaster (FBgn0035965) FlyBase]	332.464	361.898	303.029	-0.153641	0.442632	-0.347108	0.72851	0.812626	unbiased
GFUI004571	unspecified product	18.0523	25.7903	10.3144	-2.03038	0.851042	-2.38576	0.017044	0.0416613	female-biased
GFUI004577	unspecified product	29.5495	25.752	33.3471	0.938557	0.623624	1.505	0.132323	0.227889	unbiased
GFUI004580	unspecified product	777.148	950.627	603.669	-0.807445	0.215484	-3.74713	0.00017887	0.000784558	female-biased
GFUI004581	unspecified product	3533.23	2762	4304.46	0.415846	0.290775	1.43013	0.15268	0.255185	unbiased
GFUI004582	Putative E3 ubiquitin ligase [Source:Projected from Glossina morsitans (GMOY005710) UniProtKB/TrEMBL;Acc:D3TPT9]	257.084	299.774	214.395	-0.534428	0.354301	-1.5084	0.131452	0.226908	unbiased
GFUI004584	unspecified product	3.57791	2.6496	4.50622	0.611611	1.19355	0.512431	0.608349	0.715893	unbiased
GFUI004586	unspecified product	0	0	0	NA	NA	NA	NA	NA	NA
GFUI004591	Pallidin [Source:Projected from Drosophila melanogaster (FBgn0036192) FlyBase]	90.8153	104.007	77.6238	-0.231795	0.347425	-0.66718	0.504657	0.626329	unbiased
GFUI004592	unspecified product	4.77133	6.5159	3.02676	-0.539014	1.18581	-0.454553	0.649431	0.748906	unbiased
GFUI004596	unspecified product	0.427544	0.620406	0.234682	-0.331136	4.26119	-0.0777098	0.938059	NA	NA
GFUI004601	unspecified product	9.65923	2.41097	16.9075	2.78638	0.948456	2.93781	0.00330539	0.0101779	male-biased
GFUI004602	unspecified product	6.66949	1.99132	11.3477	2.64954	1.22272	2.16692	0.0302409	0.0675866	unbiased
GFUI004603	Cytochrome c1 [Source:Projected from Drosophila melanogaster (FBgn0035600) FlyBase]	6659.02	3551.87	9766.17	1.69947	0.371593	4.57347	4.79717e-06	3.13856e-05	male-biased
GFUI004604	unspecified product	166.275	189.692	142.857	-0.514651	0.504662	-1.01979	0.307826	0.437735	unbiased
GFUI004605	Putative prostaglandin E synthase [Source:Projected from Glossina morsitans (GMOY003509) UniProtKB/TrEMBL;Acc:D3TQP0]	629.375	671.155	587.594	-0.169833	0.359677	-0.472182	0.636797	0.739142	unbiased
GFUI004606	Sugar baby [Source:Projected from Drosophila melanogaster (FBgn0036191) FlyBase]	1779.57	1333.16	2225.99	0.686927	0.20702	3.31817	0.00090608	0.00332292	male-biased
GFUI004609	unspecified product	3.16756	1.04304	5.29207	3.20335	1.78128	1.79834	0.0721231	0.140774	unbiased
GFUI004611	unspecified product	0	0	0	NA	NA	NA	NA	NA	NA
GFUI004617	Multiple inositol polyphosphate phosphatase [Source:Projected from Glossina morsitans (GMOY004185) UniProtKB/TrEMBL;Acc:D3TLX8]	2479.27	1031.47	3927.08	2.71711	0.425407	6.3871	1.69062e-10	2.42438e-09	male-biased
GFUI004618	unspecified product	32.3325	64.2412	0.423731	-7.1333	3.11397	-2.29074	0.0219784	0.051699	unbiased
GFUI004621	unspecified product	0	0	0	NA	NA	NA	NA	NA	NA
GFUI004625	unspecified product	0.308754	0.17096	0.446547	2.23465	4.49409	0.497242	0.619018	NA	NA
GFUI004627	unspecified product	0.0225604	0.0451208	0	0.516601	4.52406	0.11419	0.909087	NA	NA
GFUI004640	acetyl-CoA acyltransferase [Source:Projected from Glossina morsitans (GMOY004591) VB Community Annotation]	16124.1	8921.32	23326.9	1.49928	0.262664	5.708	1.14312e-08	1.20365e-07	male-biased
GFUI004644	unspecified product	0	0	0	NA	NA	NA	NA	NA	NA
GFUI004647	aspartyl protease [Source:Projected from Glossina morsitans (GMOY006133) VB Community Annotation]	12517.4	8271.96	16762.8	1.10615	0.221412	4.99591	5.85593e-07	4.64072e-06	male-biased
GFUI004649	unspecified product	683.321	688.772	677.87	-0.132329	0.214915	-0.615729	0.538073	0.656642	unbiased
GFUI004650	unspecified product	129.245	188.066	70.4229	-1.4326	0.605981	-2.36411	0.0180736	0.0438526	female-biased
GFUI004652	unspecified product	403.677	284.492	522.863	0.394301	0.459473	0.858159	0.390805	0.520845	unbiased
GFUI004654	unspecified product	0.734651	0.733415	0.735888	-1.79608	3.04027	-0.590764	0.554679	NA	NA
GFUI004660	unspecified product	0.210493	0.420985	0	-0.801058	4.44645	-0.180157	0.85703	NA	NA
GFUI004661	Lipin [Source:Projected from Drosophila melanogaster (FBgn0263593) FlyBase]	14129.4	12986.8	15272.1	0.0878378	0.41446	0.211933	0.832159	0.88712	unbiased
GFUI004663	PDZ domain-containing protein [Source:UniProtKB/TrEMBL;Acc:A0A1A9XB70]	1206.14	975.317	1436.96	0.777491	0.392817	1.97927	0.0477855	0.0996161	unbiased
GFUI004664	Cullin [Source:Projected from Drosophila melanogaster (FBgn0033260) FlyBase]	1320.02	1477.32	1162.72	-0.326119	0.185231	-1.7606	0.0783058	0.150335	unbiased
GFUI004666	unspecified product	0	0	0	NA	NA	NA	NA	NA	NA
GFUI004670	unspecified product	0.582966	0.430044	0.735888	0.51248	3.93683	0.130176	0.896427	NA	NA
GFUI004675	Odorant binding protein [Source:Projected from Glossina morsitans (GMOY000890) UniProtKB/TrEMBL;Acc:D2EB85]	25547.9	17077.7	34018.1	0.560894	0.605815	0.925851	0.354523	0.48642	unbiased
GFUI004677	unspecified product	167.209	234.894	99.5233	-1.47591	0.401992	-3.67149	0.000241138	0.00102566	female-biased
GFUI004678	unspecified product	1.78526	2.66145	0.909071	-1.52992	2.75833	-0.554653	0.579132	0.69182	unbiased
GFUI004679	unspecified product	961.445	1313.37	609.517	-1.25005	0.268702	-4.65218	3.28439e-06	2.24351e-05	female-biased
GFUI004680	unspecified product	3.5459	4.4295	2.66229	-0.314586	1.09448	-0.287428	0.773784	0.846201	unbiased
GFUI004685	unspecified product	0.199867	0.399734	0	1.78946	4.56194	0.392259	0.694867	NA	NA
GFUI004693	unspecified product	2.01942	3.80416	0.234682	-2.95329	2.10032	-1.40612	0.15969	0.264435	unbiased
GFUI004694	unspecified product	0.429173	0.646481	0.211865	2.7512	4.56194	0.603076	0.546458	NA	NA
GFUI004695	unspecified product	0.0225604	0.0451208	0	0.516601	4.52406	0.11419	0.909087	NA	NA
GFUI004703	unspecified product	0	0	0	NA	NA	NA	NA	NA	NA
GFUI004704	unspecified product	1.72836	2.41092	1.04581	-0.69558	2.30058	-0.302349	0.762386	0.837847	unbiased
GFUI004712	RING-type domain-containing protein [Source:UniProtKB/TrEMBL;Acc:A0A1A9XB89]	318.773	308.689	328.856	0.00072902	0.261401	0.00278889	0.997775	0.998628	unbiased
GFUI004713	unspecified product	0.133655	0.267309	0	-0.224715	4.49006	-0.0500473	0.960085	NA	NA
GFUI004715	unspecified product	0.0629197	0.125839	0	1.78951	4.56194	0.39227	0.694859	NA	NA
GFUI004716	unspecified product	0.364481	0.728961	0	-1.28963	4.41318	-0.292222	0.770117	NA	NA
GFUI004719	unspecified product	0.828058	0.384923	1.27119	4.96073	4.37561	1.13372	0.25691	NA	NA
GFUI004721	unspecified product	0.25644	0.51288	0	-0.577719	4.46558	-0.129372	0.897064	NA	NA
GFUI004724	unspecified product	0	0	0	NA	NA	NA	NA	NA	NA
GFUI004728	Mitotic spindle checkpoint protein BUB3 [Source:Projected from Glossina morsitans (GMOY001233) UniProtKB/TrEMBL;Acc:D3TR23]	540.195	774.846	305.544	-1.45247	0.242543	-5.98849	2.11797e-09	2.56886e-08	female-biased
GFUI004730	unspecified product	6.68721	13.1626	0.211865	-4.53995	1.61893	-2.80429	0.00504281	0.0146745	female-biased
GFUI004731	transformer [Source:Projected from Drosophila melanogaster (FBgn0003742) FlyBase]	427.892	568.585	287.2	-0.943488	0.204948	-4.60354	4.15364e-06	2.75169e-05	female-biased
GFUI004735	unspecified product	1.50415	2.00476	1.00354	-0.558088	2.31888	-0.240671	0.80981	0.872116	unbiased
GFUI004738	unspecified product	0.474442	0.251679	0.697205	4.02893	4.49862	0.895594	0.37047	NA	NA
GFUI004743	unspecified product	3.28026	1.0205	5.54002	1.4632	1.87213	0.78157	0.434467	0.562593	unbiased
GFUI004744	unspecified product	0	0	0	NA	NA	NA	NA	NA	NA
GFUI004750	unspecified product	526.988	693.689	360.286	-0.868352	0.316842	-2.74065	0.00613184	0.0173735	female-biased
GFUI004752	Golgi matrix protein 130 kD [Source:Projected from Drosophila melanogaster (FBgn0034697) FlyBase]	1086.26	1255.6	916.924	-0.539113	0.237936	-2.26579	0.0234645	0.0546704	unbiased
GFUI004753	patched [Source:Projected from Glossina morsitans (GMOY000272) VB Community Annotation]	386.241	403.918	368.563	0.0843634	0.452652	0.186376	0.85215	0.901369	unbiased
GFUI004757	unspecified product	0	0	0	NA	NA	NA	NA	NA	NA
GFUI004764	unspecified product	0.246892	0.125839	0.367944	1.78954	4.56194	0.392275	0.694855	NA	NA
GFUI004765	unspecified product	18.1583	18.1187	18.198	0.143576	0.668593	0.214743	0.829967	0.885926	unbiased
GFUI004766	unspecified product	0.105933	0	0.211865	2.7513	4.56194	0.603098	0.546443	NA	NA
GFUI004776	WD repeat domain [Source:Projected from Drosophila melanogaster (FBgn0031782) FlyBase]	87.312	132.468	42.1561	-1.36525	0.549428	-2.48487	0.01296	0.0330987	female-biased
GFUI004777	BTB domain-containing protein [Source:UniProtKB/TrEMBL;Acc:A0A1A9XBC0]	89.7919	178.16	1.42357	-8.83329	1.268	-6.96632	3.25348e-12	6.30361e-11	female-biased
GFUI004778	Actin-related protein 2/3 complex subunit 4 [Source:UniProtKB/TrEMBL;Acc:A0A1A9XBC1]	228.557	264.237	192.877	-0.465585	0.365502	-1.27382	0.202726	0.319296	unbiased
GFUI004779	unspecified product	0.399208	0.798416	0	-2.11885	4.37639	-0.484154	0.628277	NA	NA
GFUI004794	unspecified product	4.3558	0.248371	8.46324	3.72973	1.7637	2.11472	0.0344535	0.0754045	unbiased
GFUI004805	unspecified product	895.531	451.468	1339.59	3.06247	0.508226	6.02581	1.68261e-09	2.06698e-08	male-biased
GFUI004806	unspecified product	2.18418	1.82014	2.54821	-0.10874	1.89752	-0.0573062	0.954301	0.971444	unbiased
GFUI004807	unspecified product	0.721453	0	1.44291	1.7896	4.56194	0.392289	0.694845	NA	NA
GFUI004808	unspecified product	7.69967	2.77837	12.621	3.57835	1.03519	3.45671	0.000546806	0.00211887	male-biased
GFUI004813	unspecified product	1.73676	3.47352	0	-3.34621	2.14299	-1.56147	0.118413	0.208768	unbiased
GFUI004822	mitochondrial ribosomal protein S33 [Source:Projected from Drosophila melanogaster (FBgn0038426) FlyBase]	234.562	240.133	228.991	-0.0173043	0.418031	-0.0413948	0.966981	0.97945	unbiased
GFUI004823	unspecified product	183.885	283.425	84.3436	-1.73419	0.313221	-5.53663	3.08341e-08	3.04584e-07	female-biased
GFUI004824	Ribosomal protein L3 [Source:Projected from Drosophila melanogaster (FBgn0020910) FlyBase]	33995.5	42581.5	25409.6	-0.925194	0.212744	-4.34886	1.36845e-05	7.94684e-05	female-biased
GFUI004825	Inverted repeat-binding protein [Source:Projected from Drosophila melanogaster (FBgn0011774) FlyBase]	432.716	530.923	334.509	-0.395537	0.335097	-1.18036	0.237855	0.360978	unbiased
GFUI004831	unspecified product	0.179602	0.359204	0	-0.122134	4.49388	-0.0271778	0.978318	NA	NA
GFUI004842	unspecified product	0	0	0	NA	NA	NA	NA	NA	NA
GFUI004860	Ionotropic receptor 84a [Source:Projected from Drosophila melanogaster (FBgn0037501) FlyBase]	0.1484	0.296799	0	0.516549	4.52405	0.114178	0.909096	NA	NA
GFUI004864	unspecified product	0.125839	0.251679	0	1.78949	4.56194	0.392264	0.694863	NA	NA
GFUI004865	unspecified product	0.237221	0.125839	0.348603	2.75127	4.56194	0.603091	0.546448	NA	NA
GFUI004879	unspecified product	0	0	0	NA	NA	NA	NA	NA	NA
GFUI004899	unspecified product	193.718	3.76983	383.667	6.02451	0.780021	7.72351	1.13165e-14	2.93783e-13	male-biased
GFUI004909	BTB domain-containing protein [Source:UniProtKB/TrEMBL;Acc:A0A1A9XBG5]	527.112	614.498	439.726	-0.535178	0.248349	-2.15495	0.031166	0.0695511	unbiased
GFUI004911	unspecified product	146.906	167.202	126.61	-0.421483	0.317127	-1.32906	0.183827	0.295581	unbiased
GFUI004913	unspecified product	640.135	776.999	503.271	-0.398162	0.337436	-1.17996	0.238015	0.361169	unbiased
GFUI004915	unspecified product	0.473876	0	0.947753	2.75134	4.56194	0.603107	0.546437	NA	NA
GFUI004918	unspecified product	172.697	344.811	0.583284	-6.96433	3.54297	-1.96567	NA	NA	NA
GFUI004919	unspecified product	132.275	263.566	0.984199	-5.45347	4.04799	-1.3472	0.177915	0.288203	unbiased
GFUI004920	Translation initiation factor [Source:Projected from Glossina morsitans (GMOY003993) UniProtKB/TrEMBL;Acc:D3TRS2]	7429.06	8183.95	6674.16	-0.0371899	0.224362	-0.165759	0.868347	0.912136	unbiased
GFUI004921	unspecified product	347.097	438.235	255.959	-0.408369	0.362962	-1.1251	0.260546	0.386674	unbiased
GFUI004923	unspecified product	1016.28	997.589	1034.96	0.265662	0.293761	0.904349	0.365811	0.497246	unbiased
GFUI004925	misfire [Source:Projected from Drosophila melanogaster (FBgn0266757) FlyBase]	3.31867	4.87163	1.76572	-2.03719	1.4134	-1.44135	0.149487	0.25109	unbiased
GFUI004926	unspecified product	0	0	0	NA	NA	NA	NA	NA	NA
GFUI004929	Transient receptor potential cation channel A1 [Source:Projected from Drosophila melanogaster (FBgn0035934) FlyBase]	2.69163	1.85837	3.52489	1.64448	1.80201	0.912582	0.361462	0.493052	unbiased
GFUI004930	Aspartate aminotransferase [Source:UniProtKB/TrEMBL;Acc:A0A1A9XBI0]	0.153161	0.306322	0	-0.977445	4.43319	-0.220483	0.825495	NA	NA
GFUI004931	unspecified product	0.10804	0.216081	0	-0.122111	4.49388	-0.0271727	0.978322	NA	NA
GFUI004933	cycle [Source:Projected from Glossina morsitans (GMOY012009) VB Community Annotation]	801.945	890.926	712.965	-0.432592	0.21603	-2.00246	0.0452352	0.0949759	unbiased
GFUI004934	unspecified product	6.25605	5.50898	7.00313	0.485552	1.02862	0.472043	0.636896	0.739142	unbiased
GFUI004935	unspecified product	1847.19	476.536	3217.85	5.99329	0.582448	10.2898	7.83225e-25	5.81351e-23	male-biased
GFUI004936	unspecified product	211.362	256.014	166.71	-1.16317	0.378729	-3.07125	0.00213163	0.00698396	female-biased
GFUI004937	unspecified product	118.779	152.949	84.6087	-0.747536	1.36008	-0.549627	0.582575	0.695159	unbiased
GFUI004938	Tetraspanin [Source:UniProtKB/TrEMBL;Acc:A0A1A9XBI7]	321.742	283.327	360.157	0.175173	0.434737	0.40294	0.686992	0.779178	unbiased
GFUI004939	unspecified product	135.701	117.578	153.823	0.249934	0.482469	0.51803	0.604437	0.713013	unbiased
GFUI004940	unspecified product	0	0	0	NA	NA	NA	NA	NA	NA
GFUI004950	unspecified product	573.643	606.081	541.205	-0.088496	0.236573	-0.374074	0.708349	0.797062	unbiased
GFUI004951	unspecified product	2.89436	1.94785	3.84086	0.0176928	1.36974	0.0129169	0.989694	0.993938	unbiased
GFUI004952	unspecified product	0.0902416	0.180483	0	-0.977416	4.43319	-0.220477	0.8255	NA	NA
GFUI004956	unspecified product	1428.6	1822.63	1034.57	-0.705586	0.208499	-3.38413	0.000714046	0.00268572	female-biased
GFUI004957	unspecified product	115.836	150.624	81.0484	-0.825696	0.384676	-2.14647	0.0318354	0.0705964	unbiased
GFUI004958	Chromator [Source:Projected from Drosophila melanogaster (FBgn0044324) FlyBase]	1535.51	2077.9	993.115	-0.918076	0.250376	-3.66679	0.000245616	0.00104135	female-biased
GFUI004959	ADP-ribosylation factor 1	4599.79	4693.13	4506.45	-0.124737	0.283657	-0.439747	0.66012	0.756881	unbiased
GFUI004961	ER membrane protein complex subunit [Source:Projected from Glossina morsitans (GMOY003849) UniProtKB/TrEMBL;Acc:D3TRM8]	371.377	400.181	342.573	-0.317334	0.301713	-1.05177	0.292903	0.421345	unbiased
GFUI004963	slimfast homolog [Source:Projected from Glossina morsitans (GMOY003854) VB Community Annotation]	3915.07	1283.69	6546.46	2.82258	0.281476	10.0278	1.1506e-23	7.87487e-22	male-biased
GFUI004964	RNA polymerase II transcription initiation [Source:Projected from Glossina morsitans (GMOY003853) UniProtKB/TrEMBL;Acc:D3TRH4]	452.929	603.381	302.477	-1.0337	0.253473	-4.07816	4.53941e-05	0.000233506	female-biased
GFUI004965	unspecified product	820.844	572.921	1068.77	0.935714	0.332636	2.81303	0.00490778	0.014345	male-biased
GFUI004969	unspecified product	98.3646	110.636	86.0937	-0.130001	0.384731	-0.3379	0.735439	0.817499	unbiased
GFUI004970	unspecified product	0.43059	0.43745	0.423731	2.18475	4.32628	0.504995	0.613562	NA	NA
GFUI004971	unspecified product	231.335	259.605	203.064	-0.749934	0.287672	-2.6069	0.00913656	0.02448	female-biased
GFUI004974	debris buster [Source:Projected from Drosophila melanogaster (FBgn0035290) FlyBase]	222.891	287.983	157.799	-1.27018	0.506223	-2.50912	0.0121031	0.031274	female-biased
GFUI004975	unspecified product	0	0	0	NA	NA	NA	NA	NA	NA
GFUI004979	unspecified product	28.1637	40.6582	15.6692	-1.53268	0.68932	-2.22347	0.0261844	0.0600226	unbiased
GFUI004991	unspecified product	0	0	0	NA	NA	NA	NA	NA	NA
GFUI004998	Solute:Sodium Symporter [Source:Projected from Glossina morsitans (GMOY006677) VB Community Annotation]	16.6022	17.9352	15.2692	0.552838	1.0395	0.531833	0.594842	0.704792	unbiased
GFUI005008	unspecified product	0	0	0	NA	NA	NA	NA	NA	NA
GFUI005010	unspecified product	0.0902416	0.180483	0	-0.977416	4.43319	-0.220477	0.8255	NA	NA
GFUI005015	unspecified product	18.3715	10.3993	26.3438	0.863712	0.749881	1.1518	0.249404	0.373928	unbiased
GFUI005017	unspecified product	0	0	0	NA	NA	NA	NA	NA	NA
GFUI005020	unspecified product	34.0743	34.4786	33.67	0.478144	0.528127	0.905357	0.365276	0.49684	unbiased
GFUI005021	Chemosensory protein A 7a [Source:Projected from Drosophila melanogaster (FBgn0029948) FlyBase]	0	0	0	NA	NA	NA	NA	NA	NA
GFUI005031	AP-3 complex subunit beta [Source:UniProtKB/TrEMBL;Acc:A0A1A9XBL6]	1506.24	1713.92	1298.56	-0.596993	0.158661	-3.76269	0.000168093	0.000745039	female-biased
GFUI005032	unspecified product	446.76	712.813	180.706	-2.20745	0.472562	-4.67124	2.99389e-06	2.07058e-05	female-biased
GFUI005033	unspecified product	937.932	957.715	918.148	-0.112958	0.228853	-0.493585	0.621599	0.727396	unbiased
GFUI005034	Deoxyribonuclease II [Source:Projected from Drosophila melanogaster (FBgn0000477) FlyBase]	16817	2595.41	31038.5	4.59851	1.21032	3.79942	0.000145034	0.000655514	male-biased
GFUI005035	unspecified product	290.702	400.511	180.894	-0.858249	0.245527	-3.49554	0.000473098	0.00186549	female-biased
GFUI005036	unspecified product	6.12028	10.4684	1.77217	-4.05271	1.56136	-2.59563	0.00944184	0.0251878	female-biased
GFUI005037	unspecified product	0.376889	0.519096	0.234682	-1.48586	4.36661	-0.340278	0.733647	NA	NA
GFUI005038	unspecified product	1.9391	2.15463	1.72356	-0.227415	1.60157	-0.141995	0.887084	0.923535	unbiased
GFUI005044	unspecified product	1.18671	0.223486	2.14993	-0.136563	3.87569	-0.0352357	0.971892	NA	NA
GFUI005053	ABC1 domain-containing protein [Source:UniProtKB/TrEMBL;Acc:A0A1A9XBM6]	2151.04	1685.28	2616.8	0.704816	0.199793	3.52774	0.000419125	0.00168033	male-biased
GFUI005054	unspecified product	6.23357	8.31266	4.15448	-0.0599404	1.48757	-0.0402942	0.967859	0.979764	unbiased
GFUI005055	deoxyribonuclease II [Source:Projected from Glossina morsitans (GMOY002550) VB Community Annotation]	1798.44	1131.63	2465.24	1.18934	0.410043	2.90053	0.00372535	0.0112443	male-biased
GFUI005056	unspecified product	9.64435	4.26501	15.0237	3.98958	1.19749	3.33162	0.000863407	0.00318081	male-biased
GFUI005057	unspecified product	243.799	442.795	44.8036	-4.55492	0.664044	-6.85936	6.91706e-12	1.27014e-10	female-biased
GFUI005058	unspecified product	12.0182	7.51548	16.5209	1.24957	0.906107	1.37906	0.167878	0.275355	unbiased
GFUI005059	N(alpha)-acetyltransferase 30 A [Source:Projected from Drosophila melanogaster (FBgn0024362) FlyBase]	407.525	506.816	308.234	-0.771876	0.352251	-2.19127	0.0284323	0.0643221	unbiased
GFUI005060	unspecified product	79.872	41.8531	117.891	1.5465	0.504866	3.06318	0.00218999	0.0071485	male-biased
GFUI005061	unspecified product	0.659129	0.214427	1.10383	-1.1631	4.35386	-0.267143	0.789359	NA	NA
GFUI005069	unspecified product	74.3715	31.9192	116.824	3.57418	0.96318	3.71082	0.000206591	0.000892404	male-biased
GFUI005070	unspecified product	0.0715617	0.143123	0	1.78951	4.56194	0.39227	0.694859	NA	NA
GFUI005071	unspecified product	0	0	0	NA	NA	NA	NA	NA	NA
GFUI005074	Sodium channel protein [Source:UniProtKB/TrEMBL;Acc:A0A1A9XBN8]	10936.7	7159.67	14713.7	1.36146	0.327887	4.15221	3.29277e-05	0.000174226	male-biased
GFUI005076	unspecified product	0.34192	0.68384	0	-0.977495	4.43319	-0.220495	0.825486	NA	NA
GFUI005080	unspecified product	1.28159	0.575285	1.9879	2.45757	2.44968	1.00322	0.315753	NA	NA
GFUI005081	Ras onogene at 85D [Source:Projected from Glossina morsitans (GMOY000610) VB Community Annotation]	439.206	438.838	439.573	0.227087	0.178947	1.26901	0.204436	0.32137	unbiased
GFUI005082	unspecified product	22.6461	21.9675	23.3246	-0.38116	0.747602	-0.509844	0.610161	0.717145	unbiased
GFUI005083	extradenticle [Source:Projected from Drosophila melanogaster (FBgn0000611) FlyBase]	1732.26	1612.47	1852.06	0.0511177	0.18362	0.278388	0.780714	0.850866	unbiased
GFUI005084	unspecified product	87.0657	117.544	56.5871	-0.947017	0.458791	-2.06416	0.0390028	0.0838444	unbiased
GFUI005085	Myosin 10A [Source:Projected from Drosophila melanogaster (FBgn0263705) FlyBase]	2265.46	2440.05	2090.88	0.00718955	0.434384	0.0165511	0.986795	0.992255	unbiased
GFUI005086	unspecified product	688.804	816.425	561.182	-0.443827	0.499159	-0.88915	0.373923	0.504951	unbiased
GFUI005087	unspecified product	332.481	326.356	338.607	0.0828374	0.237394	0.348944	0.727131	0.811603	unbiased
GFUI005088	unspecified product	0	0	0	NA	NA	NA	NA	NA	NA
GFUI005089	unspecified product	0.0451208	0.0902416	0	-0.122086	4.49388	-0.0271671	0.978326	NA	NA
GFUI005091	unspecified product	21.557	38.3509	4.76304	-2.21147	1.21754	-1.81634	0.069318	0.136181	unbiased
GFUI005096	AIP3 domain-containing protein [Source:UniProtKB/TrEMBL;Acc:A0A1A9XBQ3]	3.86864	6.38514	1.35214	-1.98831	1.40907	-1.41108	0.15822	0.262497	unbiased
GFUI005097	unspecified product	0.0891828	0.178366	0	0.516573	4.52405	0.114184	0.909092	NA	NA
GFUI005098	unspecified product	0.276066	0.340266	0.211865	-0.201674	4.42077	-0.0456196	0.963613	NA	NA
GFUI005105	unspecified product	737.784	1088.04	387.531	-1.2921	0.255583	-5.05549	4.29282e-07	3.48049e-06	female-biased
GFUI005106	Activating transcription factor [Source:Projected from Drosophila melanogaster (FBgn0028550) FlyBase]	954.881	693.941	1215.82	0.921134	0.286919	3.21043	0.00132536	0.0046348	male-biased
GFUI005107	unspecified product	1965.92	1280.63	2651.22	1.30882	0.352716	3.71068	0.000206701	0.000892514	male-biased
GFUI005111	unspecified product	4.54561	3.66904	5.42218	1.35061	1.39517	0.968062	0.333013	0.464443	unbiased
GFUI005114	unspecified product	43.0114	16.9563	69.0664	1.9034	0.642047	2.96459	0.00303089	0.00943459	male-biased
GFUI005115	heavyweight [Source:Projected from Drosophila melanogaster (FBgn0264542) FlyBase]	91.7213	54.7236	128.719	1.23778	0.422705	2.92824	0.00340883	0.0104475	male-biased
GFUI005116	unspecified product	14.1056	5.68912	22.522	1.99099	0.865652	2.29999	0.021449	0.0506775	unbiased
GFUI005132	unspecified product	0	0	0	NA	NA	NA	NA	NA	NA
GFUI005133	unspecified product	0	0	0	NA	NA	NA	NA	NA	NA
GFUI005134	unspecified product	0.0620928	0.124186	0	-0.224663	4.49006	-0.0500356	0.960094	NA	NA
GFUI005137	unspecified product	0.0629197	0.125839	0	1.78951	4.56194	0.39227	0.694859	NA	NA
GFUI005142	unspecified product	13.5197	23.8987	3.14068	-2.77645	0.817666	-3.39558	0.000684834	0.00259459	female-biased
GFUI005144	unspecified product	0	0	0	NA	NA	NA	NA	NA	NA
GFUI005150	unspecified product	4.97263	8.26162	1.68364	-3.82269	1.56406	-2.44408	0.0145222	0.0363573	female-biased
GFUI005151	unspecified product	3.50808	5.4715	1.54467	-0.657115	1.41021	-0.46597	0.641237	0.742381	unbiased
GFUI005152	unspecified product	6.55814	12.6469	0.469363	-3.99294	1.36012	-2.93573	0.00332765	0.0102344	female-biased
GFUI005153	unspecified product	4.5459	8.85712	0.234682	-4.50598	1.57413	-2.86253	0.00420278	0.0125346	female-biased
GFUI005158	unspecified product	1637.89	1586.95	1688.84	-0.117186	0.31673	-0.369988	0.711391	0.799623	unbiased
GFUI005159	N2227 domain-containing protein [Source:UniProtKB/TrEMBL;Acc:A0A1A9XBS5]	1386	1852.09	919.901	-1.08435	0.224131	-4.83802	1.3114e-06	9.7683e-06	female-biased
GFUI005160	SET and MYND domain containing%2C class [Source:Projected from Drosophila melanogaster (FBgn0011566) FlyBase]	474.367	555.151	393.583	-0.25993	0.463356	-0.560973	0.574816	0.688977	unbiased
GFUI005161	Helix loop helix protein 4C [Source:Projected from Drosophila melanogaster (FBgn0011277) FlyBase]	0.508887	0.805908	0.211865	0.179511	3.53846	0.0507315	0.959539	NA	NA
GFUI005162	partner of numb [Source:Projected from Drosophila melanogaster (FBgn0025739) FlyBase]	490.786	669.847	311.725	-1.10771	0.198154	-5.59015	2.26876e-08	2.28611e-07	female-biased
GFUI005163	unspecified product	447.574	615.208	279.94	-1.18813	0.319242	-3.7217	0.000197883	0.000857955	female-biased
GFUI005164	39S ribosomal protein L30, mitochondrial	397.123	457.775	336.471	-0.270575	0.398029	-0.679787	0.496639	0.618632	unbiased
GFUI005165	Protein tweety homolog [Source:UniProtKB/TrEMBL;Acc:A0A1A9XBT1]	1080.03	912.934	1247.13	0.647536	0.293448	2.20664	0.027339	0.0622093	unbiased
GFUI005166	DUF4812 domain-containing protein [Source:UniProtKB/TrEMBL;Acc:A0A1A9XBT2]	1.27952	2.55904	0	-4.33978	3.6211	-1.19847	0.230734	NA	NA
GFUI005172	Protein tweety homolog [Source:UniProtKB/TrEMBL;Acc:A0A1A9XBT3]	128.475	102.2	154.75	0.693013	0.433713	1.59786	0.110074	0.19741	unbiased
GFUI005175	Cullin_Nedd8 domain-containing protein [Source:UniProtKB/TrEMBL;Acc:A0A1A9XBT4]	1.28544	1.38496	1.18591	0.490685	2.57062	0.190882	0.848618	NA	NA
GFUI005176	unspecified product	1.09037	1.71137	0.469363	-1.25257	2.70894	-0.462382	0.643807	NA	NA
GFUI005177	unspecified product	2142.23	1507.71	2776.75	1.16808	0.318486	3.66759	0.000244843	0.00103899	male-biased
GFUI005178	unspecified product	680.959	541.982	819.936	0.638265	0.303051	2.10613	0.0351928	0.0768772	unbiased
GFUI005180	unspecified product	0.236988	0.473975	0	-2.31441	4.37031	-0.529575	0.596407	NA	NA
GFUI005181	unspecified product	157.342	90.5854	224.098	1.74789	0.479979	3.6416	0.000270949	0.00113777	male-biased
GFUI005182	unspecified product	2.70228	2.92229	2.48227	-0.370489	1.37672	-0.26911	0.787845	0.856689	unbiased
GFUI005184	unspecified product	0.348603	0	0.697205	4.02899	4.49862	0.895607	0.370463	NA	NA
GFUI005185	unspecified product	0	0	0	NA	NA	NA	NA	NA	NA
GFUI005188	unspecified product	689.381	502.76	876.002	0.996601	0.253691	3.9284	8.55125e-05	0.000411012	male-biased
GFUI005194	Eukaryotic translation initiation factor 3 subunit G [Source:UniProtKB/TrEMBL;Acc:A0A1A9XBU4]	2601.35	2816.67	2386.04	-0.231111	0.296115	-0.780476	0.435111	0.562593	unbiased
GFUI005202	unspecified product	36.495	39.4919	33.4981	-0.679395	0.549245	-1.23696	0.216101	0.335648	unbiased
GFUI005204	IRF-2BP1_2 domain-containing protein [Source:UniProtKB/TrEMBL;Acc:A0A1A9XBU8]	630.776	646.919	614.633	-0.295626	0.269547	-1.09675	0.272749	0.399608	unbiased
GFUI005211	unspecified product	743.834	743.66	744.008	-0.392061	0.372418	-1.05275	0.292458	0.420877	unbiased
GFUI005217	unspecified product	118.186	134.155	102.217	-0.406184	0.592758	-0.685244	0.49319	0.615652	unbiased
GFUI005221	NOP2-Sun domain family%2C member [Source:Projected from Drosophila melanogaster (FBgn0026079) FlyBase]	1452.57	1811.58	1093.55	-0.964557	0.256077	-3.76666	0.000165445	0.000734539	female-biased
GFUI005222	Biotinidase [Source:Projected from Drosophila melanogaster (FBgn0029848) FlyBase]	16886.3	6550.04	27222.5	1.5601	0.350349	4.45299	8.46822e-06	5.22265e-05	male-biased
GFUI005223	Histone acetyltransferase [Source:UniProtKB/TrEMBL;Acc:A0A1A9XBV6]	1041.96	1205.46	878.467	-0.289704	0.18961	-1.52789	0.12654	0.219907	unbiased
GFUI005224	unspecified product	1579.42	1797.98	1360.87	-0.403838	0.252548	-1.59906	0.109808	0.197033	unbiased
GFUI005225	unspecified product	2109.3	1099.9	3118.7	1.50218	0.278507	5.39368	6.90298e-08	6.416e-07	male-biased
GFUI005239	Poly(rC) Binding Protein [Source:Projected from Glossina morsitans (GMOY004559) VB Community Annotation]	1641.07	1876.88	1405.26	-0.412531	0.263449	-1.56589	0.117375	0.207311	unbiased
GFUI005240	unspecified product	0.205216	0.410432	0	-0.224768	4.49006	-0.0500591	0.960075	NA	NA
GFUI005241	unspecified product	0.630385	1.02609	0.234682	-1.43207	3.12511	-0.458248	0.646774	NA	NA
GFUI005243	unspecified product	1.18514	2.1356	0.234682	-1.77055	2.79766	-0.632871	0.526818	NA	NA
GFUI005249	unspecified product	5.15118	1.83582	8.46655	5.34753	2.0108	2.65941	0.00782785	0.0214411	male-biased
GFUI005252	unspecified product	35.9523	10.9708	60.9337	4.74825	0.811919	5.84818	4.96994e-09	5.66918e-08	male-biased
GFUI005253	Citrate synthase [Source:UniProtKB/TrEMBL;Acc:A0A1A9XBW5]	1.12418	0.456851	1.79151	-0.118439	2.58149	-0.0458804	0.963406	NA	NA
GFUI005254	unspecified product	42.9326	50.7138	35.1514	-0.287196	0.575124	-0.499364	0.617523	0.723751	unbiased
GFUI005255	unspecified product	2115.18	860.445	3369.91	2.62465	0.37246	7.0468	1.83081e-12	3.63405e-11	male-biased
GFUI005256	Citrate synthase [Source:UniProtKB/TrEMBL;Acc:A0A1A9XBW8]	9423.71	6378.9	12468.5	1.04083	0.375653	2.77073	0.00559301	0.0160891	male-biased
GFUI005257	unspecified product	3.46196	1.2804	5.64352	3.96972	1.39409	2.84754	0.00440592	0.0130518	male-biased
GFUI005258	unspecified product	890.582	996.194	784.971	-0.31999	0.247031	-1.29534	0.195202	0.309248	unbiased
GFUI005259	unspecified product	1.73842	0.851493	2.62534	-0.547075	2.02219	-0.270536	0.786748	0.855585	unbiased
GFUI005260	zydeco [Source:Projected from Drosophila melanogaster (FBgn0265767) FlyBase]	59.2916	102.033	16.5497	-2.33359	0.776837	-3.00396	0.00266493	0.00847823	female-biased
GFUI005262	unspecified product	0.457955	0	0.91591	4.48556	4.47411	1.00256	0.316074	NA	NA
GFUI005266	unspecified product	11.5753	8.86438	14.2862	0.177139	0.670478	0.264199	0.791627	0.859423	unbiased
GFUI005273	unspecified product	787.352	1036.82	537.885	-0.783126	0.23029	-3.40061	0.000672353	0.00255191	female-biased
GFUI005274	unspecified product	770.236	697.953	842.518	0.516053	0.241161	2.13987	0.0323655	0.0715912	unbiased
GFUI005275	unspecified product	227.203	311.181	143.225	-0.803707	0.259201	-3.1007	0.00193061	0.00638688	female-biased
GFUI005276	unspecified product	11.5168	12.5895	10.4442	-0.526173	0.711206	-0.739833	0.459402	0.585359	unbiased
GFUI005283	unspecified product	76.8117	96.5668	57.0565	-0.40406	0.436729	-0.925197	0.354863	0.486696	unbiased
GFUI005284	unspecified product	4.68654	6.08899	3.28409	-0.0186777	1.47949	-0.0126244	0.989927	0.994077	unbiased
GFUI005292	unspecified product	3.21482	3.93374	2.4959	-0.532937	1.2493	-0.426587	0.66968	0.764644	unbiased
GFUI005296	unspecified product	1.10278	1.85695	0.348603	-2.07257	2.35162	-0.881337	0.378135	NA	NA
GFUI005297	unspecified product	2.0699	2.21687	1.92293	-0.277919	1.45503	-0.191006	0.848521	0.898564	unbiased
GFUI005303	unspecified product	0	0	0	NA	NA	NA	NA	NA	NA
GFUI005304	unspecified product	0	0	0	NA	NA	NA	NA	NA	NA
GFUI005305	unspecified product	0.0676812	0.135362	0	-0.577624	4.46558	-0.12935	0.897081	NA	NA
GFUI005310	unspecified product	0	0	0	NA	NA	NA	NA	NA	NA
GFUI005325	unspecified product	0	0	0	NA	NA	NA	NA	NA	NA
GFUI005328	unspecified product	1140.34	1226.82	1053.87	-0.28648	0.204046	-1.404	0.16032	0.265104	unbiased
GFUI005329	unspecified product	0	0	0	NA	NA	NA	NA	NA	NA
GFUI005330	unspecified product	227.155	306.091	148.219	-0.827178	0.314376	-2.63118	0.00850895	0.0230154	female-biased
GFUI005331	unspecified product	0	0	0	NA	NA	NA	NA	NA	NA
GFUI005334	unspecified product	30.627	45.7636	15.4904	-1.45972	0.552964	-2.63981	0.00829532	0.0225052	female-biased
GFUI005335	unspecified product	16.8465	31.0022	2.69066	-4.19891	0.858046	-4.89357	9.90213e-07	7.54107e-06	female-biased
GFUI005336	unspecified product	8.01748	9.39989	6.63508	-0.390051	0.93844	-0.415638	0.677675	0.772016	unbiased
GFUI005341	unspecified product	1459.19	1101.22	1817.17	0.990364	0.259147	3.82162	0.000132575	0.000605173	male-biased
GFUI005344	FPL domain-containing protein [Source:UniProtKB/TrEMBL;Acc:A0A1A9XC01]	1.00625	1.80064	0.211865	-2.5461	2.85813	-0.890828	0.373021	NA	NA
GFUI005348	unspecified product	1.70951	1.135	2.28403	1.88545	2.15742	0.873938	0.382152	0.51291	unbiased
GFUI005349	unspecified product	0	0	0	NA	NA	NA	NA	NA	NA
GFUI005365	unspecified product	0.0854801	0.17096	0	0.516573	4.52405	0.114184	0.909092	NA	NA
GFUI005375	unspecified product	0.0902416	0.180483	0	-0.977416	4.43319	-0.220477	0.8255	NA	NA
GFUI005379	unspecified product	3.14855	6.08523	0.211865	-3.32506	1.79056	-1.857	0.0633109	0.126598	unbiased
GFUI005381	unspecified product	1.32849	0.663409	1.99356	2.33015	2.22262	1.04838	0.294463	NA	NA
GFUI005382	unspecified product	0.683734	0.38327	0.984199	2.68033	3.26667	0.82051	0.411925	NA	NA
GFUI005394	unspecified product	1.61978	0.887091	2.35248	1.79347	2.28385	0.785283	0.432287	0.560432	unbiased
GFUI005395	unspecified product	0.832053	0.755036	0.909071	4.43683	4.47637	0.991167	0.321604	NA	NA
GFUI005399	unspecified product	0.578721	0.248371	0.909071	1.30908	4.32183	0.3029	0.761966	NA	NA
GFUI005427	unspecified product	0.105933	0	0.211865	2.7513	4.56194	0.603098	0.546443	NA	NA
GFUI005430	unspecified product	6136.89	4534.39	7739.38	0.73464	0.161166	4.5583	5.15704e-06	3.33877e-05	male-biased
GFUI005432	NAD-dependent protein deacylase [Source:UniProtKB/TrEMBL;Acc:A0A1A9XC19]	349.497	298.267	400.728	0.447448	0.428383	1.0445	0.296253	0.42512	unbiased
GFUI005433	unspecified product	41.4502	52.9883	29.9122	-0.571295	0.570213	-1.0019	0.316393	0.447261	unbiased
GFUI005441	2-methoxy-6-polyprenyl-1,4-benzoquinol methylase, mitochondrial [Source:UniProtKB/TrEMBL;Acc:A0A1A9XC21]	260.436	317.444	203.429	-0.655858	0.323349	-2.02833	0.0425267	0.0902419	unbiased
GFUI005443	Septin [Source:Projected from Drosophila melanogaster (FBgn0011710) FlyBase]	601.36	829.502	373.218	-0.779296	0.182675	-4.26603	1.98981e-05	0.000111379	female-biased
GFUI005444	unspecified product	2368.91	2045.95	2691.86	0.405294	0.366359	1.10627	0.268608	0.394912	unbiased
GFUI005445	unspecified product	1184.57	939.947	1429.2	0.570098	0.328598	1.73494	0.0827507	0.157237	unbiased
GFUI005446	unspecified product	437.901	623.8	252.003	-1.31748	0.202608	-6.50261	7.89358e-11	1.19882e-09	female-biased
GFUI005447	strawberry notch [Source:Projected from Drosophila melanogaster (FBgn0265630) FlyBase]	1197.43	1752.88	641.983	-1.39702	0.29681	-4.70679	2.51648e-06	1.77298e-05	female-biased
GFUI005448	unspecified product	369.303	431.835	306.77	-0.237742	0.220678	-1.07733	0.281333	0.409524	unbiased
GFUI005449	unspecified product	1.46692	2.93383	0	-2.84801	2.2598	-1.26029	0.207564	0.325071	unbiased
GFUI005450	unspecified product	0.502704	0.793542	0.211865	-1.52676	4.06961	-0.37516	0.707542	NA	NA
GFUI005454	unspecified product	1071.34	1059.26	1083.41	-0.0764097	0.263851	-0.289594	0.772127	0.844991	unbiased
GFUI005456	ANAPC4_WD40 domain-containing protein [Source:UniProtKB/TrEMBL;Acc:A0A1A9XC33]	388.516	589.648	187.385	-1.60267	0.285562	-5.61234	1.99611e-08	2.02298e-07	female-biased
GFUI005457	IU_nuc_hydro domain-containing protein [Source:UniProtKB/TrEMBL;Acc:A0A1A9XC34]	1171.87	875.451	1468.3	0.549187	0.260207	2.11058	0.0348083	0.0760845	unbiased
GFUI005459	unspecified product	200.607	278.182	123.033	-0.874437	0.288078	-3.03542	0.00240204	0.0077542	female-biased
GFUI005460	unspecified product	139.885	183.981	95.7894	-0.957085	0.483935	-1.97771	0.0479612	0.0999231	unbiased
GFUI005461	Platelet-activating factor acetylhydrolase alpha [Source:Projected from Drosophila melanogaster (FBgn0025809) FlyBase]	330.67	494.033	167.307	-1.61358	0.29712	-5.43073	5.61235e-08	5.33401e-07	female-biased
GFUI005467	unspecified product	3444.23	2804.38	4084.08	0.70616	0.190188	3.71296	0.000204852	0.000885257	male-biased
GFUI005468	Pre-mRNA-splicing factor cwc15 [Source:Projected from Glossina morsitans (GMOY006011) UniProtKB/TrEMBL;Acc:D3TR29]	497.806	645.821	349.792	-0.953996	0.424727	-2.24614	0.024695	0.0570927	unbiased
GFUI005470	unspecified product	1.33132	2.29469	0.367944	-3.30476	2.29216	-1.44177	0.149368	NA	NA
GFUI005477	unspecified product	1.33295	1.35627	1.30964	-2.32112	2.3941	-0.969515	0.332288	NA	NA
GFUI005478	unspecified product	6.86873	10.3397	3.39779	-1.776	1.23331	-1.44003	0.14986	0.251478	unbiased
GFUI005479	unspecified product	2.43079	4.86158	0	-4.495	1.97615	-2.27463	0.0229284	0.0535369	unbiased
GFUI005486	unspecified product	276.045	267.146	284.944	0.485424	0.338705	1.43318	0.151808	0.254057	unbiased
GFUI005487	Importin subunit alpha [Source:UniProtKB/TrEMBL;Acc:A0A1A9XC48]	1164.52	2284.48	44.5596	-5.84522	0.450674	-12.97	1.81137e-38	3.03045e-36	female-biased
GFUI005489	unspecified product	0.270502	0.306322	0.234682	-0.0156855	4.43319	-0.00353819	0.997177	NA	NA
GFUI005494	TGF-beta activated kinase [Source:Projected from Drosophila melanogaster (FBgn0026323) FlyBase]	333.027	273.194	392.861	0.684161	0.274264	2.49453	0.0126123	0.0323361	male-biased
GFUI005499	unspecified product	0	0	0	NA	NA	NA	NA	NA	NA
GFUI005500	unspecified product	0.549197	0.537925	0.560468	3.73512	4.0446	0.923485	0.355755	NA	NA
GFUI005501	unspecified product	0.348603	0	0.697205	4.02899	4.49862	0.895607	0.370463	NA	NA
GFUI005503	unspecified product	0	0	0	NA	NA	NA	NA	NA	NA
GFUI005514	unspecified product	6.01195	3.87679	8.14712	1.68246	1.12959	1.48945	0.136369	0.233295	unbiased
GFUI005516	unspecified product	0	0	0	NA	NA	NA	NA	NA	NA
GFUI005517	unspecified product	0	0	0	NA	NA	NA	NA	NA	NA
GFUI005520	unspecified product	0	0	0	NA	NA	NA	NA	NA	NA
GFUI005521	unspecified product	0	0	0	NA	NA	NA	NA	NA	NA
GFUI005525	unspecified product	4.71221	3.12966	6.29477	0.611715	1.60285	0.381643	0.702726	0.792418	unbiased
GFUI005527	unspecified product	0.0629197	0.125839	0	1.78951	4.56194	0.39227	0.694859	NA	NA
GFUI005532	unspecified product	0.706334	0.125839	1.28683	2.75131	4.53588	0.606567	0.544138	NA	NA
GFUI005544	unspecified product	0.716105	1.06427	0.367944	-3.08829	3.48412	-0.886391	0.375407	NA	NA
GFUI005546	unspecified product	0	0	0	NA	NA	NA	NA	NA	NA
GFUI005550	unspecified product	373.005	364.871	381.139	0.204428	0.388538	0.526146	0.598787	0.708171	unbiased
GFUI005553	unspecified product	1.55861	1.98945	1.12778	-1.16906	2.21042	-0.528883	0.596887	0.706716	unbiased
GFUI005561	unspecified product	243.064	263.288	222.841	-0.181296	0.227825	-0.795768	0.426167	0.555091	unbiased
GFUI005562	r2d2 protein	1272.68	952.387	1592.98	0.685765	0.278037	2.46645	0.0136459	0.0346406	male-biased
GFUI005563	unspecified product	0.125839	0.251679	0	1.78949	4.56194	0.392264	0.694863	NA	NA
GFUI005571	leucokinin [Source:Projected from Glossina morsitans (GMOY012112) VB Community Annotation]	3.20496	4.16805	2.24187	-0.0149657	1.91316	-0.0078225	0.993759	0.996078	unbiased
GFUI005572	unspecified product	0	0	0	NA	NA	NA	NA	NA	NA
GFUI005573	unspecified product	0	0	0	NA	NA	NA	NA	NA	NA
GFUI005577	shade [Source:Projected from Glossina morsitans (GMOY009748) VB Community Annotation]	106.834	160.408	53.2597	-2.40322	0.632639	-3.79872	0.000145446	0.000656912	female-biased
GFUI005578	hgtx [Source:Projected from Glossina morsitans (GMOY009747) VB Community Annotation]	2.7166	4.72916	0.704045	-2.17579	2.37356	-0.916681	0.35931	0.491199	unbiased
GFUI005579	unspecified product	251.708	199.243	304.174	0.656231	0.362819	1.8087	0.0704979	0.138113	unbiased
GFUI005584	unspecified product	0	0	0	NA	NA	NA	NA	NA	NA
GFUI005592	unspecified product	7.16727	8.95804	5.3765	0.833795	1.28544	0.648645	0.516568	0.637842	unbiased
GFUI005596	unspecified product	0	0	0	NA	NA	NA	NA	NA	NA
GFUI005603	NAD-dependent epimerase [Source:Projected from Glossina morsitans (GMOY000081) UniProtKB/TrEMBL;Acc:D3TLZ9]	2898.02	1284.04	4512	2.46219	0.286419	8.59648	8.21984e-18	3.00823e-16	male-biased
GFUI005604	unspecified product	90.4853	74.2899	106.681	1.23565	0.334301	3.69622	0.000218838	0.000939531	male-biased
GFUI005605	Putative short Neuropeptide F receptor [Source:Projected from Glossina morsitans (GMOY006636) VB Community Annotation]	266.515	149.316	383.715	1.43629	0.415422	3.45743	0.000545354	0.00211402	male-biased
GFUI005606	Putative uncharacterized protein [Source:Projected from Glossina morsitans (GMOY003170) UniProtKB/TrEMBL;Acc:D3TNV0]	706.535	791.968	621.102	-0.172315	0.224934	-0.766067	0.443636	0.570652	unbiased
GFUI005607	unspecified product	574.884	269.706	880.063	1.74996	0.430007	4.06961	4.70925e-05	0.000241535	male-biased
GFUI005609	unspecified product	8.12584	4.62179	11.6299	1.57434	0.879905	1.78922	0.0735801	0.143098	unbiased
GFUI005611	unspecified product	3.56779	2.7176	4.41798	-0.537307	1.19075	-0.451235	0.65182	0.750234	unbiased
GFUI005619	unspecified product	2053.69	1457.47	2649.9	1.09759	0.196879	5.57497	2.47572e-08	2.48752e-07	male-biased
GFUI005621	unspecified product	672.913	822.623	523.203	-0.702506	0.297686	-2.35988	0.0182806	0.0443243	female-biased
GFUI005622	unspecified product	228.645	132.141	325.15	1.83522	0.429331	4.2746	1.91483e-05	0.00010741	male-biased
GFUI005623	BTB domain-containing protein [Source:UniProtKB/TrEMBL;Acc:A0A1A9XCA0]	5922.96	4223.55	7622.36	0.971519	0.300701	3.23085	0.00123423	0.00436242	male-biased
GFUI005624	Protein on ecdysone puffs [Source:Projected from Drosophila melanogaster (FBgn0004401) FlyBase]	5485.14	6926.63	4043.65	-1.01161	0.347748	-2.90903	0.00362549	0.011005	female-biased
GFUI005625	unspecified product	0	0	0	NA	NA	NA	NA	NA	NA
GFUI005627	unspecified product	2.46079	0.387041	4.53453	0.298999	2.92598	0.102188	0.918608	0.947278	unbiased
GFUI005629	unspecified product	266.126	192.694	339.558	1.1645	0.365076	3.18976	0.00142392	0.00494665	male-biased
GFUI005636	unspecified product	3.84477	5.71195	1.97758	-1.87198	1.26174	-1.48364	0.137903	0.235461	unbiased
GFUI005643	unspecified product	204.088	164.174	244.002	0.39875	0.410952	0.970308	0.331893	0.463525	unbiased
GFUI005648	unspecified product	522.783	478.255	567.311	0.0991492	0.314444	0.315316	0.752522	0.830532	unbiased
GFUI005649	ANK_REP_REGION domain-containing protein [Source:UniProtKB/TrEMBL;Acc:A0A1A9XCB1]	1571.22	1542.37	1600.07	0.0428711	0.265829	0.161274	0.871878	0.914509	unbiased
GFUI005650	unspecified product	44.4435	39.5342	49.3527	0.321339	0.431825	0.744141	0.456791	0.583155	unbiased
GFUI005651	unspecified product	0.128715	0.25743	0	-0.224715	4.49006	-0.0500473	0.960085	NA	NA
GFUI005652	unspecified product	1.24195	2.48391	0	-4.04558	2.96898	-1.36262	0.173003	NA	NA
GFUI005654	unspecified product	0.715847	0.356731	1.07496	-0.122098	4.49388	-0.0271699	0.978324	NA	NA
GFUI005657	Mcl1_mid domain-containing protein [Source:UniProtKB/TrEMBL;Acc:A0A1A9XCB7]	0.862549	0.438269	1.28683	0.212066	2.81779	0.0752595	0.940008	NA	NA
GFUI005662	unspecified product	18934.8	15936.4	21933.2	0.728544	0.208509	3.49407	0.000475719	0.00187442	male-biased
GFUI005664	unspecified product	619.201	388.693	849.71	1.17871	0.332686	3.54301	0.000395592	0.00159447	male-biased
GFUI005665	unspecified product	129.763	138.365	121.162	-0.0829648	0.400448	-0.20718	0.835869	0.889276	unbiased
GFUI005666	unspecified product	2.12491	2.85205	1.39778	-0.770681	1.53407	-0.502376	0.615403	0.721828	unbiased
GFUI005667	unspecified product	514.004	547.272	480.737	0.148892	0.236443	0.629715	0.528881	0.64864	unbiased
GFUI005668	unspecified product	1.61035	0.858899	2.36179	-1.34946	2.38821	-0.565051	0.572039	0.686942	unbiased
GFUI005673	unspecified product	4.07004	2.35046	5.78962	1.9395	1.61948	1.19761	0.23107	0.353374	unbiased
GFUI005678	unspecified product	374.459	618.347	130.571	-2.05404	0.649213	-3.16389	0.00155673	0.00532899	female-biased
GFUI005679	unspecified product	216.147	427.553	4.74124	-5.113	1.57268	-3.25114	0.00114944	0.00410263	female-biased
GFUI005680	unspecified product	26.2271	25.9681	26.4861	0.362638	0.54425	0.666309	0.505214	0.626908	unbiased
GFUI005681	unspecified product	10.2481	3.4383	17.0578	2.59677	0.897978	2.89179	0.0038305	0.0115188	male-biased
GFUI005682	unspecified product	48.5893	47.9647	49.2139	0.197296	0.581045	0.339553	0.734193	0.816675	unbiased
GFUI005688	unspecified product	11.8618	11.7379	11.9856	1.3042	1.51771	0.85932	0.390164	0.520219	unbiased
GFUI005689	unspecified product	49.7962	95.8559	3.73657	-3.77059	0.991515	-3.80286	0.000143036	0.000647595	female-biased
GFUI005690	unspecified product	941.674	32.6321	1850.72	6.84367	0.659982	10.3695	3.41406e-25	2.64589e-23	male-biased
GFUI005691	unspecified product	22.5537	44.4103	0.697205	-5.29328	1.64251	-3.22268	0.00126998	0.00447403	female-biased
GFUI005693	unspecified product	1.44248	0.532979	2.35198	4.4043	2.99791	1.46912	0.141799	0.240748	unbiased
GFUI005700	Alpha-mannosidase [Source:UniProtKB/TrEMBL;Acc:A0A1A9XCD9]	34883.6	6525.1	63242.1	3.30813	0.442006	7.48436	7.18971e-14	1.69529e-12	male-biased
GFUI005701	unspecified product	621.135	626.11	616.159	0.352481	0.40406	0.872347	0.383019	0.513672	unbiased
GFUI005702	gustatory receptor 1	180.066	26.1649	333.968	4.43627	0.462085	9.60054	7.95235e-22	4.45839e-20	male-biased
GFUI005703	unspecified product	10260.4	7087.72	13433.1	1.05991	0.28633	3.70173	0.000214136	0.000921597	male-biased
GFUI005704	Alpha-mannosidase [Source:UniProtKB/TrEMBL;Acc:A0A1A9XCE3]	44692.9	10411.2	78974.6	2.71551	0.355865	7.63072	2.33438e-14	5.77566e-13	male-biased
GFUI005705	unspecified product	2.43377	1.67096	3.19658	1.1584	1.56702	0.739242	0.45976	0.585604	unbiased
GFUI005706	unspecified product	2.76623	2.304	3.22847	0.149531	1.65631	0.09028	0.928065	0.952464	unbiased
GFUI005708	unspecified product	2.14145	0.419331	3.86356	1.80006	1.86771	0.963782	0.335155	0.466432	unbiased
GFUI005719	unspecified product	0.646589	1.29318	0	-3.0575	4.35336	-0.702331	0.482473	NA	NA
GFUI005720	unspecified product	6.8536	12.5248	1.18243	-4.35616	1.40248	-3.10605	0.00189606	0.00628839	female-biased
GFUI005722	unspecified product	0.85533	1.71066	0	-3.47114	2.71803	-1.27708	0.201575	NA	NA
GFUI005723	unspecified product	0.485359	0.970718	0	-3.34349	4.3488	-0.768829	0.441995	NA	NA
GFUI005731	unspecified product	0.532863	1.06573	0	-2.49837	3.23966	-0.771181	0.440599	NA	NA
GFUI005732	unspecified product	0.331759	0.663518	0	-2.48843	4.36554	-0.570015	0.568667	NA	NA
GFUI005735	unspecified product	71.3347	124.022	18.6474	-2.47491	0.484159	-5.11178	3.19143e-07	2.6424e-06	female-biased
GFUI005739	unspecified product	3.84443	7.03044	0.658412	-3.2797	1.49228	-2.19778	0.0279646	0.0634275	unbiased
GFUI005745	unspecified product	5.28308	5.45509	5.11108	-0.861211	1.23865	-0.695281	0.486879	0.610191	unbiased
GFUI005747	fatty-acid--CoA ligase [Source:Projected from Glossina morsitans (GMOY000844) VB Community Annotation]	6312.49	3428.99	9195.99	1.45356	0.412345	3.5251	0.000423321	0.00169457	male-biased
GFUI005758	unspecified product	5.07608	2.27808	7.87408	0.295986	1.37031	0.215999	0.828988	0.885478	unbiased
GFUI005767	acyl-CoA dehydrogenase [Source:Projected from Glossina morsitans (GMOY011989) VB Community Annotation]	6640.62	4063.47	9217.76	1.08878	0.39249	2.77403	0.0055367	0.0159488	male-biased
GFUI005768	unspecified product	209.372	157.424	261.319	0.603558	0.444869	1.35671	0.174874	0.284133	unbiased
GFUI005769	zinc-finger protein at 72d [Source:Projected from Glossina morsitans (GMOY007001) VB Community Annotation]	4090.61	4495.55	3685.68	-0.53275	0.267146	-1.99423	0.0461274	0.0965936	unbiased
GFUI005770	unspecified product	479.39	303.946	654.834	1.09562	0.394635	2.77629	0.00549837	0.0158645	male-biased
GFUI005771	unspecified product	8.2748	4.9418	11.6078	1.11573	1.40837	0.792214	0.428236	0.556754	unbiased
GFUI005774	ankyrin [Source:Projected from Glossina morsitans (GMOY007002) VB Community Annotation]	1.48478	2.75769	0.211865	-3.52543	2.5326	-1.39202	0.163916	0.269991	unbiased
GFUI005776	scylla [Source:Projected from Glossina morsitans (GMOY006995) VB Community Annotation]	365.025	474.931	255.119	-1.25281	0.363969	-3.44207	0.000577286	0.00222634	female-biased
GFUI005777	brahma [Source:Projected from Glossina morsitans (GMOY007000) VB Community Annotation]	2516.71	2899.51	2133.91	-0.522712	0.211424	-2.47233	0.0134234	0.0341334	female-biased
GFUI005778	unspecified product	336.569	581.598	91.5397	-2.169	0.838288	-2.58742	0.00966988	0.0257115	female-biased
GFUI005779	unspecified product	488.139	570.641	405.638	-0.676098	0.250033	-2.70404	0.00685028	0.0191517	female-biased
GFUI005781	unspecified product	0	0	0	NA	NA	NA	NA	NA	NA
GFUI005782	unspecified product	0.0629197	0.125839	0	1.78951	4.56194	0.39227	0.694859	NA	NA
GFUI005783	unspecified product	0.147573	0.295146	0	-0.801041	4.44645	-0.180153	0.857033	NA	NA
GFUI005784	unspecified product	0.514114	0.46776	0.560468	1.8194	4.14206	0.439251	0.66048	NA	NA
GFUI005788	unspecified product	0.799279	0.86267	0.735888	-2.36649	3.53117	-0.670171	0.502749	NA	NA
GFUI005789	unspecified product	10.0525	18.5933	1.5117	-3.75633	1.14632	-3.27685	0.0010497	0.00378381	female-biased
GFUI005796	unspecified product	235.936	320.072	151.8	-1.46896	0.450538	-3.26045	0.00111235	0.00398373	female-biased
GFUI005798	MADF domain-containing protein [Source:UniProtKB/TrEMBL;Acc:A0A1A9XCI4]	1875.41	2375.38	1375.44	-1.28761	0.341426	-3.77126	0.000162422	0.000723556	female-biased
GFUI005799	unspecified product	0.255613	0.511227	0	-1.44859	4.40447	-0.328892	0.742237	NA	NA
GFUI005805	unspecified product	4.75526	8.19134	1.31917	-3.4086	1.38464	-2.46172	0.0138271	0.0349626	female-biased
GFUI005808	scylla [Source:Projected from Glossina morsitans (GMOY003933) VB Community Annotation]	927.627	814.892	1040.36	0.0361052	0.460774	0.0783576	0.937544	0.9591	unbiased
GFUI005809	Histone H2A [Source:UniProtKB/TrEMBL;Acc:A0A1A9XCI8]	487.562	845.689	129.435	-2.65392	0.516671	-5.13658	2.79778e-07	2.34222e-06	female-biased
GFUI005811	unspecified product	28.278	26.9058	29.6502	0.814636	0.693798	1.17417	0.240328	0.363788	unbiased
GFUI005820	unspecified product	2858.42	2603.24	3113.6	0.321454	0.412545	0.779198	0.435863	0.563128	unbiased
GFUI005821	unspecified product	0.489261	0.978522	0	-0.122179	4.49388	-0.0271878	0.97831	NA	NA
GFUI005831	unspecified product	0.471101	0.593599	0.348603	0.839606	4.49388	0.186833	0.851791	NA	NA
GFUI005838	unspecified product	2001.94	1581.96	2421.91	1.17226	0.378786	3.09478	0.00196962	0.00649962	male-biased
GFUI005839	Fibrinogen C-terminal domain-containing protein [Source:UniProtKB/TrEMBL;Acc:A0A1A9XCJ6]	430.5	281.396	579.604	1.81547	0.350128	5.18517	2.1582e-07	1.83891e-06	male-biased
GFUI005840	unspecified product	115.671	133.022	98.3211	-0.471781	0.413843	-1.14	0.254286	0.379306	unbiased
GFUI005855	unspecified product	13.2599	6.98895	19.5308	1.37126	1.18854	1.15374	0.248606	0.372945	unbiased
GFUI005857	unspecified product	3.66308	3.47128	3.85488	0.249223	1.34545	0.185233	0.853046	0.901865	unbiased
GFUI005874	unspecified product	0	0	0	NA	NA	NA	NA	NA	NA
GFUI005875	unspecified product	0	0	0	NA	NA	NA	NA	NA	NA
GFUI005891	unspecified product	0	0	0	NA	NA	NA	NA	NA	NA
GFUI005902	unspecified product	4.22495	1.21645	7.23344	2.32558	1.2661	1.83681	0.0662378	0.131231	unbiased
GFUI005904	unspecified product	0.0225604	0.0451208	0	0.516601	4.52406	0.11419	0.909087	NA	NA
GFUI005907	unspecified product	0	0	0	NA	NA	NA	NA	NA	NA
GFUI005913	unspecified product	0	0	0	NA	NA	NA	NA	NA	NA
GFUI005921	unspecified product	0.0902416	0.180483	0	-0.977416	4.43319	-0.220477	0.8255	NA	NA
GFUI005923	unspecified product	0.0225604	0.0451208	0	0.516601	4.52406	0.11419	0.909087	NA	NA
GFUI005924	unspecified product	0	0	0	NA	NA	NA	NA	NA	NA
GFUI005948	unspecified product	0.408526	0.214427	0.602625	-0.200767	4.2086	-0.047704	0.961952	NA	NA
GFUI005976	unspecified product	0	0	0	NA	NA	NA	NA	NA	NA
GFUI005987	unspecified product	0	0	0	NA	NA	NA	NA	NA	NA
GFUI006002	unspecified product	0	0	0	NA	NA	NA	NA	NA	NA
GFUI006013	unspecified product	20.059	25.0823	15.0357	-0.404681	0.610032	-0.663376	0.50709	0.628865	unbiased
GFUI006014	unspecified product	0.216081	0.432162	0	-0.97747	4.43319	-0.220489	0.82549	NA	NA
GFUI006025	unspecified product	0	0	0	NA	NA	NA	NA	NA	NA
GFUI006031	unspecified product	1.12236	1.66492	0.579809	-0.659198	2.5877	-0.254743	0.798922	NA	NA
GFUI006038	unspecified product	0	0	0	NA	NA	NA	NA	NA	NA
GFUI006043	knirps [Source:Projected from Drosophila melanogaster (FBgn0001320) FlyBase]	99.6381	140.193	59.0835	-1.95089	0.484736	-4.02465	5.70598e-05	0.000286249	female-biased
GFUI006044	unspecified product	0.0715617	0.143123	0	1.78951	4.56194	0.39227	0.694859	NA	NA
GFUI006047	unspecified product	0	0	0	NA	NA	NA	NA	NA	NA
GFUI006048	unspecified product	0	0	0	NA	NA	NA	NA	NA	NA
GFUI006059	unspecified product	0.0891828	0.178366	0	0.516573	4.52405	0.114184	0.909092	NA	NA
GFUI006060	unspecified product	0	0	0	NA	NA	NA	NA	NA	NA
GFUI006074	unspecified product	0.0225604	0.0451208	0	0.516601	4.52406	0.11419	0.909087	NA	NA
GFUI006083	unspecified product	0.105933	0	0.211865	2.7513	4.56194	0.603098	0.546443	NA	NA
GFUI006084	unspecified product	139.242	166.656	111.828	-0.253617	0.416116	-0.609485	0.542203	0.660138	unbiased
GFUI006095	unspecified product	0	0	0	NA	NA	NA	NA	NA	NA
GFUI006098	unspecified product	0.133655	0.267309	0	-0.224715	4.49006	-0.0500473	0.960085	NA	NA
GFUI006099	unspecified product	0.133655	0.267309	0	-0.224715	4.49006	-0.0500473	0.960085	NA	NA
GFUI006106	unspecified product	0.475614	0	0.951228	3.79467	4.51445	0.840561	0.400594	NA	NA
GFUI006113	Tudor domain-containing protein [Source:UniProtKB/TrEMBL;Acc:A0A1A9XCP3]	0.327095	0.286247	0.367944	1.78951	4.56194	0.392268	0.69486	NA	NA
GFUI006114	unspecified product	0	0	0	NA	NA	NA	NA	NA	NA
GFUI006123	F-box domain-containing protein [Source:UniProtKB/TrEMBL;Acc:A0A1A9XCP5]	0.143123	0.286247	0	1.78948	4.56194	0.392263	0.694864	NA	NA
GFUI006124	F-box domain-containing protein [Source:UniProtKB/TrEMBL;Acc:A0A1A9XCP6]	0.357809	0.715617	0	1.78944	4.56194	0.392253	0.694871	NA	NA
GFUI006125	unspecified product	0.0715617	0.143123	0	1.78951	4.56194	0.39227	0.694859	NA	NA
GFUI006126	unspecified product	0	0	0	NA	NA	NA	NA	NA	NA
GFUI006130	unspecified product	3.87805	0	7.75611	6.34229	2.02202	3.13661	0.00170913	0.00576271	male-biased
GFUI006139	unspecified product	20.4998	31.9172	9.08235	-2.29467	0.732472	-3.13277	0.00173163	0.00582738	female-biased
GFUI006142	unspecified product	5.69288	0.314084	11.0717	5.71086	1.80873	3.15738	0.00159194	0.00543363	male-biased
GFUI006146	unspecified product	0.227777	0.455553	0	-0.801072	4.44645	-0.18016	0.857027	NA	NA
GFUI006147	unspecified product	0	0	0	NA	NA	NA	NA	NA	NA
GFUI006150	unspecified product	2.6631	0	5.32621	4.06467	2.72869	1.4896	0.136328	0.233263	unbiased
GFUI006151	Histone H4 [Source:UniProtKB/TrEMBL;Acc:A0A1A9XCQ8]	1.37818	0	2.75637	5.33522	3.68872	1.44636	0.148076	NA	NA
GFUI006152	unspecified product	6.80724	11.7444	1.87011	-3.38392	1.14277	-2.96117	0.00306474	0.00951984	female-biased
GFUI006155	nicotinic Acetylcholine Receptor beta3 [Source:Projected from Drosophila melanogaster (FBgn0031261) FlyBase]	43.3336	57.5492	29.1179	-0.794013	0.556445	-1.42694	0.153597	0.256279	unbiased
GFUI006157	unspecified product	443.463	508.298	378.628	-0.193976	0.344237	-0.563494	0.573098	0.687644	unbiased
GFUI006159	unspecified product	106.433	149.36	63.5053	-0.924494	0.276994	-3.33759	0.000845073	0.00311763	female-biased
GFUI006160	Phosphoglycerate kinase [Source:UniProtKB/TrEMBL;Acc:A0A1A9XCR5]	2042.17	1685.22	2399.12	0.391178	0.292619	1.33682	0.181283	0.292338	unbiased
GFUI006161	Phosphoglycerate kinase [Source:UniProtKB/TrEMBL;Acc:A0A1A9XCR6]	0.469363	0	0.938727	4.51849	4.47261	1.01026	0.312372	NA	NA
GFUI006164	Cytochrome c distal [Source:Projected from Drosophila melanogaster (FBgn0086907) FlyBase]	4.15124	6.36705	1.93543	-1.11554	1.17619	-0.948433	0.342909	0.474499	unbiased
GFUI006165	unspecified product	0.302107	0.180483	0.423731	0.690061	4.40537	0.156641	0.875528	NA	NA
GFUI006166	unspecified product	198.589	77.2196	319.959	2.7114	0.670074	4.04642	5.20075e-05	0.000264046	male-biased
GFUI006167	paired [Source:Projected from Glossina morsitans (GMOY001037) VB Community Annotation]	146.905	3.41365	290.396	6.90431	0.627503	11.0028	3.70328e-28	3.61413e-26	male-biased
GFUI006168	ribosome bioproteinsis protein RPF1 [Source:Projected from Glossina morsitans (GMOY001036) VB Community Annotation]	814.54	1120.47	508.609	-1.1909	0.216785	-5.49346	3.94138e-08	3.81821e-07	female-biased
GFUI006170	Rap GTPase activating protein [Source:Projected from Drosophila melanogaster (FBgn0264895) FlyBase]	1957.55	2083.96	1831.13	-0.0574409	0.22813	-0.25179	0.801204	0.865855	unbiased
GFUI006171	cg7466 [Source:Projected from Glossina morsitans (GMOY001034) VB Community Annotation]	3010.25	2992.17	3028.32	-0.142076	0.157155	-0.904048	0.36597	0.497398	unbiased
GFUI006172	Crk oncogene [Source:Projected from Drosophila melanogaster (FBgn0024811) FlyBase]	972.233	972.211	972.256	0.268288	0.188638	1.42223	0.154959	0.258142	unbiased
GFUI006173	cwc25 [Source:Projected from Glossina morsitans (GMOY001032) VB Community Annotation]	187.069	264.523	109.614	-1.06419	0.486362	-2.18806	0.0286651	0.0646822	unbiased
GFUI006174	unspecified product	1132.88	1152.14	1113.62	-0.0169063	0.193932	-0.0871765	0.930531	0.954345	unbiased
GFUI006175	unspecified product	776.707	802.501	750.913	0.102308	0.314538	0.325263	0.744982	0.824542	unbiased
GFUI006178	COX assembly mitochondrial protein [Source:UniProtKB/TrEMBL;Acc:A0A1A9XCT2]	654.099	502.631	805.566	0.720437	0.292593	2.46225	0.0138067	0.0349228	male-biased
GFUI006179	Beta-tubulin folding cofactor C [Source:Projected from Glossina morsitans (GMOY008778) UniProtKB/TrEMBL;Acc:D3TLE3]	2396.34	1720.37	3072.31	1.22586	0.246676	4.96949	6.7128e-07	5.27613e-06	male-biased
GFUI006181	unspecified product	683.79	508.979	858.602	1.29749	0.273313	4.74727	2.06184e-06	1.48441e-05	male-biased
GFUI006189	unspecified product	56.8554	63.7284	49.9824	-0.493203	0.397611	-1.24041	0.214822	0.333956	unbiased
GFUI006199	PINIT domain-containing protein [Source:UniProtKB/TrEMBL;Acc:A0A1A9XCT6]	24.8321	21.3153	28.3488	0.302366	0.914212	0.33074	0.740841	0.821857	unbiased
GFUI006201	ELYS domain-containing protein [Source:UniProtKB/TrEMBL;Acc:A0A1A9XCT7]	2472.88	3147.26	1798.51	-1.02781	0.226698	-4.53381	5.7929e-06	3.70268e-05	female-biased
GFUI006203	unspecified product	76.9216	47.3377	106.506	0.970693	0.4472	2.1706	0.0299614	0.0671472	unbiased
GFUI006205	unspecified product	1909.79	2355.52	1464.06	-0.659166	0.218928	-3.01088	0.0026049	0.00832241	female-biased
GFUI006207	unspecified product	1.56828	2.69001	0.446547	-2.01318	1.94444	-1.03535	0.300504	0.429524	unbiased
GFUI006208	unspecified product	227.151	316.767	137.535	-1.354	0.402881	-3.36079	0.000777206	0.00288885	female-biased
GFUI006209	unspecified product	35.5468	70.0865	1.00702	-5.57445	0.852852	-6.53625	6.30824e-11	9.7206e-10	female-biased
GFUI006214	unspecified product	20.3682	30.6198	10.1166	-1.46875	0.537131	-2.73444	0.00624857	0.0176805	female-biased
GFUI006215	unspecified product	15.1006	5.33752	24.8636	1.6234	0.904103	1.79559	0.0725593	0.141442	unbiased
GFUI006219	AP complex subunit beta [Source:UniProtKB/TrEMBL;Acc:A0A1A9XCV0]	2347.82	2427.37	2268.27	-0.097994	0.183299	-0.534612	0.592918	0.703553	unbiased
GFUI006220	unspecified product	5.39265	9.14268	1.64261	-1.86344	1.12401	-1.65786	0.0973465	0.179063	unbiased
GFUI006221	Probable tRNA N6-adenosine threonylcarbamoyltransferase, mitochondrial [Source:UniProtKB/TrEMBL;Acc:A0A1A9XCV2]	134.275	187.216	81.3343	-1.04187	0.317267	-3.2839	0.00102383	0.00370067	female-biased
GFUI006222	ubiquilin	3606.06	3888.83	3323.28	-0.12255	0.180919	-0.677375	0.498168	0.619989	unbiased
GFUI006228	unspecified product	0.0620928	0.124186	0	-0.224663	4.49006	-0.0500356	0.960094	NA	NA
GFUI006229	unspecified product	0	0	0	NA	NA	NA	NA	NA	NA
GFUI006233	inactive [Source:Projected from Drosophila melanogaster (FBgn0086693) FlyBase]	0.271839	0.543677	0	-0.224799	4.49006	-0.0500659	0.96007	NA	NA
GFUI006234	unspecified product	0	0	0	NA	NA	NA	NA	NA	NA
GFUI006236	unspecified product	0	0	0	NA	NA	NA	NA	NA	NA
GFUI006247	unspecified product	0	0	0	NA	NA	NA	NA	NA	NA
GFUI006254	unspecified product	0	0	0	NA	NA	NA	NA	NA	NA
GFUI006258	unspecified product	0	0	0	NA	NA	NA	NA	NA	NA
GFUI006263	unspecified product	0.188903	0.143123	0.234682	2.75127	4.56194	0.603091	0.546448	NA	NA
GFUI006265	unspecified product	1.90096	2.27436	1.52756	-2.00274	2.26969	-0.882387	0.377567	0.508359	unbiased
GFUI006266	unspecified product	0.308984	0.250025	0.367944	-0.224675	4.49006	-0.0500383	0.960092	NA	NA
GFUI006268	unspecified product	0	0	0	NA	NA	NA	NA	NA	NA
GFUI006272	unspecified product	0.348603	0	0.697205	4.02899	4.49862	0.895607	0.370463	NA	NA
GFUI006281	tosca [Source:Projected from Drosophila melanogaster (FBgn0015553) FlyBase]	376.898	683.313	70.4815	-2.91569	0.334301	-8.72175	2.73928e-18	1.05758e-16	female-biased
GFUI006283	dopamine beta monooxygenase	10.1796	6.57749	13.7817	0.764747	1.23472	0.619371	0.535672	0.654455	unbiased
GFUI006310	unspecified product	1.17378	1.26307	1.08449	0.308774	3.03148	0.101856	0.918871	NA	NA
GFUI006317	unspecified product	0.0225604	0.0451208	0	0.516601	4.52406	0.11419	0.909087	NA	NA
GFUI006323	Nimrod B2 [Source:Projected from Drosophila melanogaster (FBgn0028543) FlyBase]	3199.92	1868.93	4530.91	1.93791	0.402124	4.81918	1.44149e-06	1.06919e-05	male-biased
GFUI006324	Nimrod B4 [Source:Projected from Drosophila melanogaster (FBgn0028542) FlyBase]	395.439	217.147	573.731	1.50518	0.260465	5.77881	7.5233e-09	8.20865e-08	male-biased
GFUI006325	Putative Bursicon receptor [Source:Projected from Glossina morsitans (GMOY003161) VB Community Annotation]	213.441	194.467	232.414	0.277111	0.369718	0.74952	0.453544	0.580516	unbiased
GFUI006328	Nimrod A [Source:Projected from Drosophila melanogaster (FBgn0261514) FlyBase]	41.0631	33.1694	48.9568	0.57298	0.701209	0.817131	0.413854	0.543351	unbiased
GFUI006329	Nimrod B5 [Source:Projected from Drosophila melanogaster (FBgn0028936) FlyBase]	1022.14	510.092	1534.18	2.13395	0.254266	8.39259	4.75539e-17	1.60134e-15	male-biased
GFUI006330	unspecified product	48.1012	51.7506	44.4518	0.160898	0.416439	0.386365	0.699226	0.789655	unbiased
GFUI006331	unspecified product	177.78	171.271	184.289	0.284096	0.404863	0.701708	0.482861	0.606598	unbiased
GFUI006332	unspecified product	83.189	55.7139	110.664	1.94711	0.730941	2.66384	0.00772537	0.0212101	male-biased
GFUI006338	Nimrod C2 [Source:Projected from Drosophila melanogaster (FBgn0028939) FlyBase]	12.2096	14.9057	9.51347	0.836321	1.26391	0.661696	0.508166	0.630052	unbiased
GFUI006339	unspecified product	17.3757	21.8653	12.8862	1.2615	0.862376	1.46281	0.143518	0.243158	unbiased
GFUI006341	Nimrod C3 [Source:Projected from Drosophila melanogaster (FBgn0001967) FlyBase]	272.197	243.841	300.553	2.06051	0.698624	2.94938	0.00318413	0.00984474	male-biased
GFUI006343	unspecified product	125.418	34.5048	216.33	2.76271	0.772343	3.57705	0.000347492	0.00142512	male-biased
GFUI006344	unspecified product	432.018	103.93	760.106	2.73027	0.664603	4.10811	3.98905e-05	0.000207833	male-biased
GFUI006347	unspecified product	107.093	213.952	0.234682	-8.54209	1.28162	-6.66505	2.64567e-11	4.33002e-10	female-biased
GFUI006350	unspecified product	197.363	387.894	6.83258	-5.71454	0.574603	-9.94519	2.64664e-23	1.73536e-21	female-biased
GFUI006352	unspecified product	9154.59	7.25088	18301.9	12.1429	0.60589	20.0414	2.39807e-89	1.94428e-86	male-biased
GFUI006361	unspecified product	218.259	354.461	82.0559	-2.79782	0.890985	-3.14015	0.00168863	0.00570852	female-biased
GFUI006362	Angiotensin-converting enzyme-related [Source:Projected from Drosophila melanogaster (FBgn0016122) FlyBase]	2952.09	1489.93	4414.24	1.43189	0.345043	4.14988	3.32643e-05	0.000175742	male-biased
GFUI006363	Angiotensin-converting enzyme [Source:Projected from Glossina morsitans (GMOY007660) UniProtKB/TrEMBL;Acc:A0A1B0G2W3]	400.352	386.602	414.101	0.257951	0.302424	0.852946	0.393689	0.523908	unbiased
GFUI006364	Angiotensin converting enzyme [Source:Projected from Drosophila melanogaster (FBgn0012037) FlyBase]	57065.2	11087.6	103043	3.39214	0.344305	9.85216	6.70854e-23	4.23401e-21	male-biased
GFUI006372	unspecified product	701.76	419.14	984.379	1.69969	0.381548	4.45473	8.39987e-06	5.19265e-05	male-biased
GFUI006373	unspecified product	182.725	169.63	195.819	0.155909	0.357848	0.435686	0.663064	0.759311	unbiased
GFUI006381	unspecified product	0.469363	0	0.938727	4.51849	4.47261	1.01026	0.312372	NA	NA
GFUI006382	unspecified product	0.0620928	0.124186	0	-0.224663	4.49006	-0.0500356	0.960094	NA	NA
GFUI006383	unspecified product	0.715226	0.143123	1.28733	4.96139	4.42194	1.122	0.261864	NA	NA
GFUI006384	unspecified product	2.33824	4.67649	0	-4.62344	3.49395	-1.32327	0.185745	0.297667	unbiased
GFUI006386	Centaurin gamma 1A [Source:Projected from Drosophila melanogaster (FBgn0028509) FlyBase]	1940.77	1810.37	2071.18	-0.033938	0.367011	-0.0924714	0.926324	0.951627	unbiased
GFUI006387	unspecified product	24.2316	30.0377	18.4254	-1.12874	0.673099	-1.67693	0.0935557	0.173361	unbiased
GFUI006389	unspecified product	62533.9	21374.2	103694	3.71126	1.41897	2.61547	0.0089105	0.0239767	male-biased
GFUI006390	unspecified product	875.223	630.971	1119.48	0.772788	0.221121	3.49487	0.000474301	0.00186953	male-biased
GFUI006393	unspecified product	0.454414	0.908829	0	-2.36056	4.36899	-0.540298	0.588991	NA	NA
GFUI006394	DSHCT domain-containing protein [Source:UniProtKB/TrEMBL;Acc:A0A1A9XD17]	0.599618	0.987371	0.211865	-0.0319978	3.88378	-0.00823882	0.993426	NA	NA
GFUI006395	unspecified product	14.6066	13.4804	15.7328	-0.0942947	0.7285	-0.129437	0.897012	0.930745	unbiased
GFUI006398	unspecified product	5.04132	2.80235	7.28029	1.13948	1.132	1.00661	0.314124	0.44489	unbiased
GFUI006400	unspecified product	0.31936	0.63872	0	-0.577731	4.46558	-0.129374	0.897061	NA	NA
GFUI006403	unspecified product	183.015	191.678	174.353	-0.331512	0.377627	-0.877882	0.380008	0.510747	unbiased
GFUI006412	unspecified product	0	0	0	NA	NA	NA	NA	NA	NA
GFUI006423	39S mitochondrial ribosomal protein L17	858.117	1071.2	645.039	-0.612884	0.222284	-2.75721	0.00582975	0.0166655	female-biased
GFUI006428	unspecified product	3.95985	5.18912	2.73058	-0.407225	1.08192	-0.37639	0.706627	0.79571	unbiased
GFUI006436	midkine and pleiotrophin [Source:Projected from Drosophila melanogaster (FBgn0027111) FlyBase]	42.8783	23.0564	62.7002	0.545143	0.810521	0.672583	0.501213	0.622822	unbiased
GFUI006442	unspecified product	0	0	0	NA	NA	NA	NA	NA	NA
GFUI006454	unspecified product	0.172555	0.133245	0.211865	2.75127	4.56194	0.603091	0.546448	NA	NA
GFUI006463	unspecified product	2.12108	2.13018	2.11197	1.01054	2.09258	0.482916	0.629155	0.73277	unbiased
GFUI006477	unspecified product	423.627	495.497	351.757	-0.441061	0.201011	-2.19421	0.0282205	0.0638703	unbiased
GFUI006478	Tantalus domain-containing protein [Source:UniProtKB/TrEMBL;Acc:A0A1A9XD38]	911.364	1195.52	627.213	-0.903424	0.199426	-4.53013	5.89473e-06	3.76012e-05	female-biased
GFUI006480	Protein-lysine N-methyltransferase [Source:UniProtKB/TrEMBL;Acc:A0A1A9XD40]	399.632	514.595	284.669	-1.32878	0.373309	-3.55947	0.000371605	0.00150992	female-biased
GFUI006483	unspecified product	222018	54590.3	389445	5.90084	1.04918	5.62424	1.86324e-08	1.89928e-07	male-biased
GFUI006484	midgut trypsin [Source:Projected from Glossina morsitans (GMOY004422) VB Community Annotation]	10.2894	6.62921	13.9496	0.531029	0.819342	0.648116	0.51691	0.63806	unbiased
GFUI006488	UDP-xylose synthase [Source:Projected from Drosophila melanogaster (FBgn0035848) FlyBase]	368.123	506.232	230.013	-1.33971	0.253912	-5.27628	1.31836e-07	1.17559e-06	female-biased
GFUI006489	unspecified product	5035.23	5139.61	4930.86	-0.317528	0.368154	-0.862487	0.38842	0.518877	unbiased
GFUI006490	estrogen-related receptor [Source:Projected from Drosophila melanogaster (FBgn0035849) FlyBase]	1085.23	1258.23	912.232	-0.532471	0.224636	-2.37037	0.0177701	0.0432057	female-biased
GFUI006491	unspecified product	268.064	342.026	194.102	-1.2336	0.362483	-3.40318	0.000666058	0.0025353	female-biased
GFUI006492	unspecified product	120.986	115.14	126.832	-0.133904	0.315266	-0.424733	0.671032	0.765855	unbiased
GFUI006493	Proteasome subunit beta type [Source:UniProtKB/TrEMBL;Acc:A0A1A9XD49]	66.4021	62.6221	70.1822	-0.154942	0.428836	-0.361308	0.717869	0.804502	unbiased
GFUI006501	F-box domain-containing protein [Source:UniProtKB/TrEMBL;Acc:A0A1A9XD50]	584.095	337.483	830.707	1.37674	0.442232	3.11316	0.00185096	0.00616289	male-biased
GFUI006503	Hypothetical conserved protein [Source:Projected from Glossina morsitans (GMOY004920) UniProtKB/TrEMBL;Acc:D3TS02]	1028.77	1033.43	1024.12	0.118094	0.225724	0.523178	0.60085	0.709893	unbiased
GFUI006504	Tyrosine-protein kinase [Source:UniProtKB/TrEMBL;Acc:A0A1A9XD53]	474.034	432.904	515.164	0.177162	0.175563	1.00911	0.312922	0.443477	unbiased
GFUI006505	20S proteasome regulatory subunit beta type PSMB1/PRE7 [Source:Projected from Glossina morsitans (GMOY004921) UniProtKB/TrEMBL;Acc:D3TQD0]	2660.21	2851.64	2468.78	-0.31374	0.281803	-1.11333	0.265566	0.391861	unbiased
GFUI006506	unspecified product	32.0635	30.191	33.936	0.329577	0.485553	0.678765	0.497287	0.619185	unbiased
GFUI006515	unspecified product	748.465	960.483	536.447	0.186916	2.05771	0.0908373	0.927622	0.952195	unbiased
GFUI006518	unspecified product	40.491	19.2038	61.7782	2.7182	0.83607	3.25117	0.00114933	0.00410263	male-biased
GFUI006525	unspecified product	26.8034	9.58017	44.0267	2.46336	0.690826	3.56582	0.000362727	0.00147783	male-biased
GFUI006526	unspecified product	178.97	111.974	245.965	0.944731	0.302812	3.11986	0.00180938	0.00605039	male-biased
GFUI006527	unspecified product	257.666	155.397	359.935	1.48867	0.388322	3.83359	0.000126285	0.000579219	male-biased
GFUI006529	unspecified product	3.43899	3.05528	3.82269	1.48187	1.64491	0.90088	0.367652	0.499169	unbiased
GFUI006534	unspecified product	117.805	45.7832	189.826	2.45244	0.434504	5.64422	1.65935e-08	1.70464e-07	male-biased
GFUI006535	unspecified product	22.4339	13.2237	31.6441	1.65347	0.614205	2.69205	0.00710154	0.0197338	male-biased
GFUI006543	unspecified product	1049.95	573.738	1526.16	1.79348	0.297883	6.02075	1.73614e-09	2.12531e-08	male-biased
GFUI006549	enhanced level of genomic instability [Source:Projected from Drosophila melanogaster (FBgn0036574) FlyBase]	1044.01	1342.26	745.757	-0.727079	0.174896	-4.15721	3.22151e-05	0.000171084	female-biased
GFUI006551	unspecified product	963.678	595.271	1332.08	1.88121	0.443667	4.24014	2.23376e-05	0.00012385	male-biased
GFUI006554	Dis3 like 3'-5' exoribonuclease [Source:Projected from Drosophila melanogaster (FBgn0035111) FlyBase]	1723.68	2030.23	1417.13	-0.300408	0.269611	-1.11423	0.265183	0.391405	unbiased
GFUI006555	unspecified product	1104.21	739.864	1468.55	1.49948	0.463952	3.23198	0.00122938	0.00434674	male-biased
GFUI006556	unspecified product	464.711	421.734	507.688	0.443691	0.428883	1.03453	0.300889	0.430017	unbiased
GFUI006557	unspecified product	5.56081	2.10185	9.01978	1.08573	1.024	1.06028	0.289016	0.417577	unbiased
GFUI006558	Vacuolar H[+] ATPase 68kD subunit [Source:Projected from Drosophila melanogaster (FBgn0032464) FlyBase]	12.8534	8.76313	16.9437	0.160567	0.782582	0.205176	0.837435	0.89018	unbiased
GFUI006562	Mediator complex subunit [Source:Projected from Drosophila melanogaster (FBgn0038760) FlyBase]	1235.93	1099.45	1372.42	0.451416	0.340963	1.32395	0.185521	0.297398	unbiased
GFUI006564	Phospholipid scramblase [Source:UniProtKB/TrEMBL;Acc:A0A1A9XD79]	6764.12	2750.69	10777.6	2.76377	0.320805	8.61511	6.9877e-18	2.57519e-16	male-biased
GFUI006565	unspecified product	10.2896	10.1399	10.4393	0.981974	1.07419	0.914154	0.360636	0.492499	unbiased
GFUI006566	Rhodopsin [Source:Projected from Drosophila melanogaster (FBgn0036260) FlyBase]	52.1475	15.3318	88.9632	4.5164	0.88412	5.10836	3.24975e-07	2.68646e-06	male-biased
GFUI006567	Phospholipid scramblase [Source:UniProtKB/TrEMBL;Acc:A0A1A9XD82]	21.7662	22.6285	20.9039	-0.334141	0.600632	-0.556316	0.577995	0.691121	unbiased
GFUI006573	unspecified product	430.246	468.068	392.424	-0.109337	0.206128	-0.530431	0.595813	0.705682	unbiased
GFUI006574	unspecified product	2.09012	1.8244	2.35584	1.09567	1.70267	0.643499	0.5199	0.640756	unbiased
GFUI006575	UTP-glucose-1-phospahate uridlytransferase [Source:Projected from Glossina morsitans (GMOY004154) VB Community Annotation]	1832.16	1631.28	2033.04	0.0531398	0.305692	0.173835	0.861996	0.907817	unbiased
GFUI006583	JmjN domain-containing protein [Source:UniProtKB/TrEMBL;Acc:A0A1A9XD88]	656.555	485.083	828.027	0.686337	0.265238	2.58763	0.00966396	0.0257023	male-biased
GFUI006584	unspecified product	661.398	690.843	631.953	-0.11211	0.261746	-0.428317	0.66842	0.763453	unbiased
GFUI006586	unspecified product	0.505669	0.662735	0.348603	0.839602	4.49388	0.186832	0.851792	NA	NA
GFUI006588	unspecified product	0.111743	0.223486	0	-0.122111	4.49388	-0.0271727	0.978322	NA	NA
GFUI006604	unspecified product	23.9188	29.5316	18.3061	-0.573218	0.537357	-1.06674	0.286091	0.414602	unbiased
GFUI006614	unspecified product	1257.1	901.203	1613	0.797729	0.263168	3.03125	0.00243542	0.00784754	male-biased
GFUI006616	ANK_REP_REGION domain-containing protein [Source:UniProtKB/TrEMBL;Acc:A0A1A9XDA1]	1338.43	1620.54	1056.32	-0.607659	0.334485	-1.8167	0.0692632	0.136099	unbiased
GFUI006617	unspecified product	9.4215	6.94866	11.8943	1.39942	1.03782	1.34843	0.177521	0.287635	unbiased
GFUI006619	cg17328 [Source:Projected from Glossina morsitans (GMOY000411) VB Community Annotation]	98.2251	125.426	71.0241	-0.777746	0.417048	-1.86488	0.062198	0.124727	unbiased
GFUI006620	unspecified product	0.855935	0.268963	1.44291	1.78957	3.5841	0.499308	0.617562	NA	NA
GFUI006621	unspecified product	37.1956	34.407	39.9842	-0.105573	0.711681	-0.148343	0.882072	0.920955	unbiased
GFUI006622	unspecified product	277.503	227.362	327.645	0.203164	0.381032	0.533194	0.593899	0.703902	unbiased
GFUI006631	brachyenteron [Source:Projected from Drosophila melanogaster (FBgn0011723) FlyBase]	148.551	128.427	168.674	0.36711	0.580254	0.632671	0.526948	0.646858	unbiased
GFUI006633	40 kDa farnesylated protein [Source:Projected from Glossina morsitans (GMOY001035) VB Community Annotation]	2.41288	1.64948	3.17628	0.594485	1.88902	0.314706	0.752985	0.830695	unbiased
GFUI006635	unspecified product	0.274213	0.180483	0.367944	-0.977387	4.43319	-0.22047	0.825505	NA	NA
GFUI006642	unspecified product	0	0	0	NA	NA	NA	NA	NA	NA
GFUI006643	DUF4794 domain-containing protein [Source:UniProtKB/TrEMBL;Acc:A0A1A9XDB4]	6.69532	13.042	0.348603	-0.815314	2.53065	-0.322176	NA	NA	NA
GFUI006646	COesterase domain-containing protein [Source:UniProtKB/TrEMBL;Acc:A0A1A9XDB6]	208.605	402.676	14.5348	-4.95654	1.32427	-3.74285	0.000181946	0.000797052	female-biased
GFUI006647	COesterase domain-containing protein [Source:UniProtKB/TrEMBL;Acc:A0A1A9XDB7]	284.96	519.127	50.7923	-2.88897	1.32107	-2.18684	NA	NA	NA
GFUI006661	unspecified product	95.4329	188.071	2.79505	-3.73291	2.01501	-1.85255	0.0639465	0.127675	unbiased
GFUI006662	unspecified product	1.05764	0.69171	1.42357	-1.27289	2.89447	-0.439766	0.660106	NA	NA
GFUI006665	delta-1-Pyrroline-5-carboxylate dehydrogenase [Source:Projected from Drosophila melanogaster (FBgn0037138) FlyBase]	13253	5840.11	20665.9	1.80762	0.38896	4.64732	3.36271e-06	2.28812e-05	male-biased
GFUI006666	Glutaredoxin 1%2C testis-specific [Source:Projected from Drosophila melanogaster (FBgn0034658) FlyBase]	387.17	453.309	321.03	-0.542631	0.344142	-1.57676	0.11485	0.203928	unbiased
GFUI006667	Sterol regulatory element binding protein [Source:Projected from Drosophila melanogaster (FBgn0261283) FlyBase]	12016.8	9667.78	14365.8	0.756372	0.217854	3.47191	0.000516761	0.00201504	male-biased
GFUI006668	unspecified product	1335.3	1483.98	1186.63	-0.129992	0.268601	-0.483958	0.628416	0.732669	unbiased
GFUI006669	kohtalo [Source:Projected from Drosophila melanogaster (FBgn0001324) FlyBase]	2710.11	2930.13	2490.1	-0.0332754	0.221002	-0.150566	0.880318	0.919853	unbiased
GFUI006670	Splicing factor 3A subunit [Source:Projected from Glossina morsitans (GMOY011243) UniProtKB/TrEMBL;Acc:D3TMM7]	402.995	511.316	294.674	-0.666855	0.213366	-3.12541	0.00177559	0.00594977	female-biased
GFUI006671	unspecified product	83.3512	135.002	31.7001	-2.61764	0.415955	-6.29308	3.11225e-10	4.28239e-09	female-biased
GFUI006672	bifunctional ATP sulfurylase adenosine 5-phosphosulfate kinase,bifunctional ATP sulfurylase adenosine 5-phosphosulfate kinase [Source:Projected from Glossina morsitans (GMOY011232) VB Community Annotation]	3737.69	1447.07	6028.31	2.62999	0.298049	8.824	1.10439e-18	4.44287e-17	male-biased
GFUI006673	Dual Oxidase [Source:Projected from Glossina morsitans (GMOY011234) VB Community Annotation]	6208.23	5019.51	7396.94	0.765852	0.300772	2.54629	0.0108875	0.0284678	male-biased
GFUI006674	Sin3A-associated protein [Source:Projected from Drosophila melanogaster (FBgn0262714) FlyBase]	2216.62	2592.17	1841.07	-0.683945	0.250159	-2.73404	0.00625631	0.0176966	female-biased
GFUI006675	Tudor domain containing [Source:Projected from Drosophila melanogaster (FBgn0036450) FlyBase]	467.323	661.272	273.374	-1.1419	0.282972	-4.03539	5.45106e-05	0.0002749	female-biased
GFUI006676	ypsilon schachtel [Source:Projected from Drosophila melanogaster (FBgn0022959) FlyBase]	15438.2	16206.3	14670.1	-0.224533	0.189809	-1.18294	0.236832	0.359897	unbiased
GFUI006677	SPOU rRNA methylase family protein [Source:Projected from Glossina morsitans (GMOY011238) VB Community Annotation]	334.795	380.305	289.285	-0.2972	0.293537	-1.01248	0.311309	0.441555	unbiased
GFUI006678	unspecified product	17311.3	18379.1	16243.6	-0.224147	0.189573	-1.18238	0.237055	0.360167	unbiased
GFUI006679	brummer [Source:Projected from Drosophila melanogaster (FBgn0036449) FlyBase]	7812.65	7064.88	8560.41	0.695872	0.468937	1.48393	0.137826	0.235372	unbiased
GFUI006680	unspecified product	192.307	365.008	19.6059	-2.52743	1.69217	-1.4936	NA	NA	NA
GFUI006683	unspecified product	2.16259	2.29898	2.02619	-1.87695	1.83562	-1.02252	0.306537	0.436313	unbiased
GFUI006690	Reduction in Cnn dots [Source:Projected from Drosophila melanogaster (FBgn0260461) FlyBase]	3.18313	4.07875	2.2875	1.09026	1.8116	0.601824	0.547291	0.665257	unbiased
GFUI006692	unspecified product	145.426	143.854	146.999	0.465186	0.573055	0.811765	0.416926	0.545753	unbiased
GFUI006700	unspecified product	0.855502	1.05259	0.658412	2.08995	3.04911	0.68543	0.493073	NA	NA
GFUI006701	unspecified product	1112.25	909.322	1315.18	0.495857	0.244324	2.02951	0.0424068	0.0900419	unbiased
GFUI006702	unspecified product	49.4525	28.6837	70.2212	2.12885	0.792399	2.68659	0.00721856	0.0200167	male-biased
GFUI006716	unspecified product	0.117341	0	0.234682	2.7513	4.56194	0.603098	0.546443	NA	NA
GFUI006719	unspecified product	419.933	395.703	444.164	0.187736	0.314506	0.596923	0.550559	0.667991	unbiased
GFUI006721	Phosphatidylinositol glycan anchor biosynthesis class O [Source:Projected from Drosophila melanogaster (FBgn0034346) FlyBase]	850.482	906.66	794.305	-0.435137	0.275319	-1.58048	0.113996	0.202788	unbiased
GFUI006722	unspecified product	731.717	977.004	486.43	-0.975068	0.234146	-4.16436	3.12227e-05	0.00016688	female-biased
GFUI006723	Tyrosine-protein kinase [Source:Projected from Glossina morsitans (GMOY007115) UniProtKB/TrEMBL;Acc:A0A1B0G1G2]	651.866	797.852	505.88	-0.592276	0.288042	-2.05622	0.0397618	0.08525	unbiased
GFUI006727	unspecified product	0	0	0	NA	NA	NA	NA	NA	NA
GFUI006732	unspecified product	1448	1313.17	1582.84	0.24487	0.175244	1.39731	0.162321	0.267825	unbiased
GFUI006734	unspecified product	439.132	494.106	384.158	-0.213687	0.327887	-0.651708	0.51459	0.635847	unbiased
GFUI006735	unspecified product	78.527	154.556	2.49824	-6.58725	2.59992	-2.53364	0.0112886	0.0294291	female-biased
GFUI006744	SH3 domain-containing protein [Source:UniProtKB/TrEMBL;Acc:A0A1A9XDG3]	209.236	253.664	164.808	-0.768545	0.310649	-2.474	0.0133611	0.0339995	female-biased
GFUI006748	ester hydrolase C11orf54-like protein [Source:Projected from Glossina morsitans (GMOY003827) VB Community Annotation]	702.065	572.827	831.303	0.325609	0.348892	0.933267	0.350682	0.482468	unbiased
GFUI006750	even-skipped [Source:Projected from Glossina morsitans (GMOY002956) VB Community Annotation]	0.718755	1.20283	0.234682	-0.72913	3.20087	-0.227791	0.819809	NA	NA
GFUI006751	unspecified product	2088.54	1.44297	4175.64	12.6929	1.46754	8.64914	5.18894e-18	1.93941e-16	male-biased
GFUI006752	unspecified product	874.42	896.72	852.119	-0.0562989	0.240938	-0.233666	0.815245	0.875196	unbiased
GFUI006761	Guanine nucleotide exchange factor in mesoderm [Source:Projected from Drosophila melanogaster (FBgn0050115) FlyBase]	1945.66	1693.16	2198.17	0.530699	0.300776	1.76443	0.0776592	0.149312	unbiased
GFUI006762	unspecified product	192.02	319.964	64.0752	-3.37711	1.82828	-1.84715	NA	NA	NA
GFUI006763	unspecified product	282.38	437.062	127.698	-2.58014	0.734241	-3.51403	0.000441369	0.00175814	female-biased
GFUI006764	unspecified product	0	0	0	NA	NA	NA	NA	NA	NA
GFUI006765	unspecified product	0.139243	0.278486	0	-0.577653	4.46558	-0.129357	0.897075	NA	NA
GFUI006769	unspecified product	281.846	441.791	121.9	-1.70231	0.25579	-6.65511	2.83091e-11	4.61171e-10	female-biased
GFUI006774	tiwaz [Source:Projected from Drosophila melanogaster (FBgn0034636) FlyBase]	107.811	74.0489	141.573	0.742562	0.476344	1.55888	0.119025	0.209542	unbiased
GFUI006775	unspecified product	166.022	105.078	226.965	1.24064	0.31876	3.8921	9.93806e-05	0.000468039	male-biased
GFUI006783	unspecified product	0.0451208	0.0902416	0	-0.122086	4.49388	-0.0271671	0.978326	NA	NA
GFUI006797	unspecified product	0	0	0	NA	NA	NA	NA	NA	NA
GFUI006828	unspecified product	0	0	0	NA	NA	NA	NA	NA	NA
GFUI006838	unspecified product	0.712317	0.394802	1.02983	4.63671	3.16172	1.46652	0.142508	NA	NA
GFUI006839	unspecified product	23899.4	13505.8	34293.1	1.88908	0.491755	3.8415	0.000122285	0.000563571	male-biased
GFUI006846	WD_REPEATS_REGION domain-containing protein [Source:UniProtKB/TrEMBL;Acc:A0A1A9XDJ1]	5076.61	2738.65	7414.57	2.26312	0.598643	3.78042	0.000156564	0.000699822	male-biased
GFUI006847	unspecified product	2670.25	1471.38	3869.13	1.47991	0.50937	2.90537	0.00366817	0.0110959	male-biased
GFUI006858	unspecified product	3194.9	1977.73	4412.07	1.53535	0.374987	4.09442	4.23233e-05	0.000218885	male-biased
GFUI006859	unspecified product	532602	259426	805778	1.86991	0.357703	5.22753	1.71786e-07	1.50135e-06	male-biased
GFUI006861	mutagen-sensitive [Source:Projected from Drosophila melanogaster (FBgn0002905) FlyBase]	424.599	837.172	12.025	-6.63361	0.371167	-17.8723	1.93722e-71	8.50761e-69	female-biased
GFUI006862	unspecified product	221.413	338.283	104.544	-1.09857	0.602432	-1.82357	0.0682179	0.134396	unbiased
GFUI006864	Rhodanese domain-containing protein [Source:UniProtKB/TrEMBL;Acc:A0A1A9XDK2]	907.482	573.047	1241.92	1.4858	0.33938	4.37797	1.19791e-05	7.04966e-05	male-biased
GFUI006866	unspecified product	2161.39	1541.61	2781.17	0.971875	0.185345	5.2436	1.57471e-07	1.38543e-06	male-biased
GFUI006869	FHA domain-containing protein [Source:UniProtKB/TrEMBL;Acc:A0A1A9XDK6]	888.113	918.586	857.64	-0.0601994	0.268363	-0.224321	0.822508	0.881268	unbiased
GFUI006870	unspecified product	3963.27	3822.22	4104.32	0.887627	1.9838	0.447438	0.654559	0.752186	unbiased
GFUI006872	Endophilin A [Source:Projected from Drosophila melanogaster (FBgn0038659) FlyBase]	545.214	657.432	432.997	-0.640273	0.204305	-3.13391	0.00172491	0.00581035	female-biased
GFUI006875	unspecified product	27.2342	19.0116	35.4568	3.24966	0.82768	3.92623	8.62885e-05	0.000414153	male-biased
GFUI006881	Putative Achaete Scute Target [Source:Projected from Drosophila melanogaster (FBgn0016693) FlyBase]	3427.91	3320.85	3534.97	0.0669509	0.270198	0.247784	0.804301	0.868046	unbiased
GFUI006882	Rhodanese domain-containing protein [Source:UniProtKB/TrEMBL;Acc:A0A1A9XDL3]	11.2705	9.88207	12.659	0.278001	0.814821	0.34118	0.732968	0.815616	unbiased
GFUI006886	unspecified product	106.106	193.766	18.4468	-2.90583	0.702039	-4.13913	3.48628e-05	0.000183269	female-biased
GFUI006887	unspecified product	24.3457	42.9332	5.7583	-2.2265	0.84843	-2.62426	0.00868383	0.0234325	female-biased
GFUI006888	unspecified product	32.0316	59.0907	4.97245	-2.99333	0.901564	-3.32015	0.000899695	0.00330411	female-biased
GFUI006894	unspecified product	0	0	0	NA	NA	NA	NA	NA	NA
GFUI006900	unspecified product	1656.74	1317.9	1995.57	0.209001	0.495978	0.42139	0.67347	0.768078	unbiased
GFUI006901	unspecified product	158.236	304.975	11.4969	-5.99984	0.628174	-9.55125	1.2814e-21	6.99788e-20	female-biased
GFUI006902	milk gland protein 1	89050.1	178030	69.7625	-12.2322	0.595796	-20.5308	1.14298e-93	1.00392e-90	female-biased
GFUI006920	roundabout [Source:Projected from Drosophila melanogaster (FBgn0041097) FlyBase]	11.0799	20.137	2.02272	-6.36663	1.55284	-4.1	4.13154e-05	0.000214198	female-biased
GFUI006922	Ig-like domain-containing protein [Source:UniProtKB/TrEMBL;Acc:A0A1A9XDM2]	0.625287	0.667289	0.583284	-0.535712	3.78411	-0.141569	0.887421	NA	NA
GFUI006927	AKAP7_NLS domain-containing protein [Source:UniProtKB/TrEMBL;Acc:A0A1A9XDM3]	30.685	39.0562	22.3138	-0.318171	0.544334	-0.584513	0.558875	0.675401	unbiased
GFUI006934	COesterase domain-containing protein [Source:UniProtKB/TrEMBL;Acc:A0A1A9XDM4]	460.961	594.275	327.647	-0.666994	0.75173	-0.88728	0.374928	0.50592	unbiased
GFUI006939	unspecified product	0.17096	0.34192	0	-0.122132	4.49388	-0.0271774	0.978318	NA	NA
GFUI006940	unspecified product	0.0854801	0.17096	0	0.516573	4.52405	0.114184	0.909092	NA	NA
GFUI006947	unspecified product	2.49082	2.50543	2.47621	0.0580083	1.90596	0.0304353	0.97572	0.984703	unbiased
GFUI006949	unspecified product	0	0	0	NA	NA	NA	NA	NA	NA
GFUI006951	unspecified product	0	0	0	NA	NA	NA	NA	NA	NA
GFUI006960	Kinesin-like protein [Source:UniProtKB/TrEMBL;Acc:A0A1A9XDN0]	1.59755	2.98323	0.211865	-2.96823	2.65296	-1.11884	0.263208	0.389473	unbiased
GFUI006961	unspecified product	3371.62	3132.45	3610.8	0.176317	0.241892	0.72891	0.466057	0.591551	unbiased
GFUI006962	Ada2a-containing complex component [Source:Projected from Drosophila melanogaster (FBgn0032691) FlyBase]	696.544	837.951	555.136	-0.509879	0.302696	-1.68446	0.0920936	0.171254	unbiased
GFUI006963	unspecified product	67.1664	99.8239	34.509	-1.55075	0.368753	-4.2054	2.60625e-05	0.000141455	female-biased
GFUI006964	unspecified product	99.7852	39.0293	160.541	1.8455	0.399939	4.61444	3.94151e-06	2.62934e-05	male-biased
GFUI006965	absent MD neurons and olfactory sensilla [Source:Projected from Drosophila melanogaster (FBgn0003270) FlyBase]	0.524918	0.701233	0.348603	-1.64751	3.86869	-0.425858	0.670211	NA	NA
GFUI006966	unspecified product	1400.1	1394.55	1405.65	0.0381633	0.281553	0.135546	0.89218	0.926827	unbiased
GFUI006968	CID domain-containing protein [Source:UniProtKB/TrEMBL;Acc:A0A1A9XDN8]	967.259	1231.88	702.638	-0.898719	0.224831	-3.99731	6.40658e-05	0.000317318	female-biased
GFUI006970	unspecified product	2330.36	2608.31	2052.41	-0.439077	0.26996	-1.62645	0.103854	0.188585	unbiased
GFUI006971	unspecified product	0	0	0	NA	NA	NA	NA	NA	NA
GFUI006972	ANK_REP_REGION domain-containing protein [Source:UniProtKB/TrEMBL;Acc:A0A1A9XDP2]	775.964	879.089	672.838	-0.583534	0.346945	-1.68192	0.0925838	0.171983	unbiased
GFUI006973	Protein pelota homolog [Source:UniProtKB/TrEMBL;Acc:A0A1A9XDP3]	1229.66	1336.5	1122.82	-0.210695	0.260012	-0.810329	0.417751	0.54645	unbiased
GFUI006975	unspecified product	0	0	0	NA	NA	NA	NA	NA	NA
GFUI006983	TOG domain-containing protein [Source:UniProtKB/TrEMBL;Acc:A0A1A9XDP5]	0	0	0	NA	NA	NA	NA	NA	NA
GFUI006985	unspecified product	7.44095	4.04612	10.8358	3.6532	1.08481	3.36758	0.000758305	0.0028285	male-biased
GFUI006997	unspecified product	190.833	167.097	214.569	0.203131	0.458056	0.443462	0.657432	0.754418	unbiased
GFUI006998	unspecified product	0.0629197	0.125839	0	1.78951	4.56194	0.39227	0.694859	NA	NA
GFUI007005	unspecified product	0	0	0	NA	NA	NA	NA	NA	NA
GFUI007006	unspecified product	2.5076	1.81946	3.19573	0.284147	2.06495	0.137605	0.890553	0.925736	unbiased
GFUI007015	unspecified product	0	0	0	NA	NA	NA	NA	NA	NA
GFUI007022	unspecified product	0	0	0	NA	NA	NA	NA	NA	NA
GFUI007028	unspecified product	10.2867	4.64729	15.9261	2.01144	1.34361	1.49704	0.134383	0.230608	unbiased
GFUI007030	unspecified product	5.98166	4.5474	7.41592	1.05327	1.12312	0.937807	0.348343	0.479966	unbiased
GFUI007031	39S ribosomal protein L10, mitochondrial	522.093	719.578	324.607	-0.988259	0.283378	-3.48742	0.000487705	0.00191788	female-biased
GFUI007032	Peptidyl-prolyl cis-trans isomerase [Source:UniProtKB/TrEMBL;Acc:A0A1A9XDQ9]	60.5667	93.3149	27.8186	-1.65181	0.610657	-2.70498	0.00683093	0.019123	female-biased
GFUI007033	kelch [Source:Projected from Drosophila melanogaster (FBgn0001301) FlyBase]	6525.12	4197.14	8853.1	1.26533	0.319126	3.96499	7.33976e-05	0.000358818	male-biased
GFUI007036	unspecified product	0.642863	0.46776	0.817966	2.37223	3.87508	0.612176	0.540421	NA	NA
GFUI007048	unspecified product	0	0	0	NA	NA	NA	NA	NA	NA
GFUI007051	unspecified product	615.983	456.943	775.024	0.9734	0.322021	3.02278	0.00250464	0.00803619	male-biased
GFUI007052	Phosphodiesterase [Source:UniProtKB/TrEMBL;Acc:A0A1A9XDR6]	5908.73	4273.86	7543.61	0.976415	0.355202	2.7489	0.00597948	0.0170196	male-biased
GFUI007054	unspecified product	399.034	324.614	473.454	1.10063	0.452097	2.43449	0.0149127	0.0371848	male-biased
GFUI007055	unspecified product	6.52755	4.71873	8.33636	0.543592	1.19662	0.454273	0.649632	0.748915	unbiased
GFUI007060	unspecified product	0.135362	0.270725	0	-1.54577	4.39958	-0.351344	0.72533	NA	NA
GFUI007063	unspecified product	789.018	678.34	899.695	0.568157	0.243387	2.33438	0.019576	0.046872	male-biased
GFUI007065	Conserved oligomeric Golgi complex subunit 8 [Source:UniProtKB/TrEMBL;Acc:A0A1A9XDS3]	768.785	752.857	784.713	-0.0475347	0.187914	-0.25296	0.800299	0.865058	unbiased
GFUI007068	spatzle [Source:Projected from Drosophila melanogaster (FBgn0032362) FlyBase]	91.2127	182.077	0.348603	-9.40598	1.88222	-4.99729	5.81429e-07	4.61465e-06	female-biased
GFUI007069	F-actin capping protein beta subunit [Source:Projected from Glossina morsitans (GMOY001654) UniProtKB/TrEMBL;Acc:D3TP08]	1142.17	1047.54	1236.81	0.513999	0.268707	1.91286	0.0557665	0.113925	unbiased
GFUI007070	unspecified product	2.02955	2.39132	1.66777	0.192022	2.48914	0.077144	0.938509	0.959707	unbiased
GFUI007083	unspecified product	0	0	0	NA	NA	NA	NA	NA	NA
GFUI007084	unspecified product	0.0676812	0.135362	0	-0.577624	4.46558	-0.12935	0.897081	NA	NA
GFUI007086	unspecified product	0	0	0	NA	NA	NA	NA	NA	NA
GFUI007089	unspecified product	3.38974	4.52507	2.25442	-2.07067	2.05802	-1.00615	0.314345	0.444964	unbiased
GFUI007094	unspecified product	66.4518	57.3437	75.5599	0.0534279	0.485389	0.110072	0.912352	0.941748	unbiased
GFUI007095	Integrator [Source:Projected from Drosophila melanogaster (FBgn0261383) FlyBase]	633.378	738.989	527.768	-0.351363	0.246956	-1.42278	0.1548	0.257935	unbiased
GFUI007097	unspecified product	42364.8	84708.9	20.6573	-12.6173	1.19773	-10.5344	5.99782e-26	5.1396e-24	female-biased
GFUI007099	unspecified product	596.217	717.379	475.056	-0.66645	0.277894	-2.39822	0.0164751	0.0404491	female-biased
GFUI007100	unspecified product	7631.48	4673.35	10589.6	1.37501	0.301318	4.56331	5.03527e-06	3.26797e-05	male-biased
GFUI007101	DUF3736 domain-containing protein [Source:UniProtKB/TrEMBL;Acc:A0A1A9XDU4]	657.466	866.148	448.784	-0.939216	0.262346	-3.58007	0.000343501	0.0014104	female-biased
GFUI007102	Regulator of telomere elongation helicase 1 homolog [Source:UniProtKB/TrEMBL;Acc:A0A1A9XDU5]	465.647	747.565	183.729	-2.09832	0.284994	-7.36269	1.80241e-13	4.04201e-12	female-biased
GFUI007103	unspecified product	22.3126	1.5484	43.0767	2.61279	1.46371	1.78505	0.0742539	0.144132	unbiased
GFUI007111	HspB1 [Source:Projected from Glossina morsitans (GMOY000497) UniProtKB/TrEMBL;Acc:D3TMD9]	2016.85	1839.45	2194.24	0.428018	0.401917	1.06494	0.286902	0.41515	unbiased
GFUI007114	miniature [Source:Projected from Drosophila melanogaster (FBgn0002577) FlyBase]	338.783	673.805	3.76041	-6.44332	1.3679	-4.71038	2.47256e-06	1.74437e-05	female-biased
GFUI007115	unspecified product	214.486	71.9579	357.015	2.37247	0.436081	5.44042	5.31541e-08	5.0655e-07	male-biased
GFUI007118	unspecified product	952.896	902.963	1002.83	0.31749	0.407535	0.779049	0.435951	0.563142	unbiased
GFUI007121	unspecified product	0	0	0	NA	NA	NA	NA	NA	NA
GFUI007124	Something about silencing [Source:Projected from Drosophila melanogaster (FBgn0029755) FlyBase]	1119.61	1241.12	998.096	-0.495888	0.309282	-1.60335	0.108856	0.195994	unbiased
GFUI007125	U1 small nuclear ribonucleoprotein A	481.547	638.95	324.145	-1.03535	0.236463	-4.3785	1.19497e-05	7.03632e-05	female-biased
GFUI007126	RNA cytidine acetyltransferase [Source:UniProtKB/TrEMBL;Acc:A0A1A9XDV7]	1291.46	1552.52	1030.4	-0.573961	0.263835	-2.17546	0.0295959	0.0664411	unbiased
GFUI007127	U3 small nucleolar RNA-associated protein 11 [Source:UniProtKB/TrEMBL;Acc:A0A1A9XDV8]	377.288	527.796	226.781	-1.13698	0.229855	-4.94649	7.55637e-07	5.89957e-06	female-biased
GFUI007128	unspecified product	28.9168	30.3361	27.4975	-0.675007	0.738593	-0.913908	0.360765	0.492611	unbiased
GFUI007129	NADH dehydrogenase (ubiquinone) B18 subunit [Source:Projected from Drosophila melanogaster (FBgn0030605) FlyBase]	1060.08	629.463	1490.69	1.45471	0.32929	4.41772	9.97463e-06	6.0179e-05	male-biased
GFUI007130	Cell polarity protein PAR6 [Source:Projected from Glossina morsitans (GMOY006852) UniProtKB/TrEMBL;Acc:D3TQC1]	293.776	336.628	250.923	-0.302166	0.220793	-1.36855	0.171139	0.27953	unbiased
GFUI007131	dusky [Source:Projected from Drosophila melanogaster (FBgn0004511) FlyBase]	66.1471	124.57	7.72387	-4.75123	2.20014	-2.15952	NA	NA	NA
GFUI007132	unspecified product	1037.76	991.234	1084.29	0.282693	0.18217	1.55181	0.120707	0.211796	unbiased
GFUI007134	unspecified product	115.209	221.129	9.28838	-4.63353	0.451936	-10.2526	1.15157e-24	8.48783e-23	female-biased
GFUI007136	unspecified product	0.107214	0.214427	0	-1.1634	4.42078	-0.263167	0.792422	NA	NA
GFUI007140	unspecified product	4.08535	5.30451	2.86619	-1.52185	1.55375	-0.97947	0.327348	0.459604	unbiased
GFUI007141	Thioredoxin T [Source:Projected from Drosophila melanogaster (FBgn0029752) FlyBase]	3.46705	6.35429	0.579809	-4.19898	1.60334	-2.61889	0.00882155	0.0237542	female-biased
GFUI007143	unspecified product	0.314742	0.394802	0.234682	2.75122	4.56194	0.603081	0.546455	NA	NA
GFUI007144	unspecified product	0.523032	0.697462	0.348603	-1.60838	3.8086	-0.422302	0.672804	NA	NA
GFUI007145	unspecified product	0.236394	0.124186	0.348603	0.737073	4.49006	0.164157	0.869608	NA	NA
GFUI007148	unspecified product	1867.74	837.117	2898.36	1.93072	0.408553	4.72574	2.29281e-06	1.63396e-05	male-biased
GFUI007149	unspecified product	174.658	257.928	91.3883	-1.59558	0.367319	-4.34386	1.40001e-05	8.11498e-05	female-biased
GFUI007152	phospholipid-translocating P-type ATPase, flippase [Source:Projected from Glossina morsitans (GMOY012111) VB Community Annotation]	2967.94	1168.55	4767.32	2.5387	0.281986	9.00292	2.19787e-19	9.41691e-18	male-biased
GFUI007153	PH domain-containing protein [Source:UniProtKB/TrEMBL;Acc:A0A1A9XDX8]	2560.29	2023.55	3097.03	0.876608	0.240858	3.63952	0.000273143	0.00114561	male-biased
GFUI007154	unspecified product	2958.42	1530.66	4386.18	2.19225	0.426132	5.14453	2.68196e-07	2.25063e-06	male-biased
GFUI007155	unspecified product	26.2339	11.3168	41.1509	1.35346	0.616526	2.19531	0.0281417	0.0637329	unbiased
GFUI007156	eukaryotic translation initiation factor 2B subunit epsilon [Source:Projected from Drosophila melanogaster (FBgn0023512) FlyBase]	1871.23	2358.9	1383.56	-0.944381	0.19439	-4.85817	1.18476e-06	8.90681e-06	female-biased
[truncated: 13,234 more rows]

## Sheet: male_spi-_vs_spi+
gene	baseMean	log2FoldChange	lfcSE	stat	pvalue	padj	DE in Spi
GFUI000002	79.8389	-0.590478	1.24291	-0.475078	0.634731	0.936871
GFUI000004	0.0620928	1.28099	4.56209	0.280789	0.778872	NA
GFUI000006	0.441172	-0.444927	3.72675	-0.119387	0.904968	NA
GFUI000008	565.08	-0.533489	0.301395	-1.77006	0.0767164	0.511998
GFUI000009	2.07795	0.75672	1.97566	0.383021	0.701705	NA
GFUI000010	49.9544	0.0185635	0.776857	0.0238957	0.980936	0.996425
GFUI000011	22.9603	0.919309	0.958234	0.959378	0.337368	0.830116
GFUI000012	1.24828	-1.04694	2.38117	-0.439674	0.660173	NA
GFUI000021	6.43359	1.28081	4.56209	0.28075	0.778902	0.965725
GFUI000022	336.9	-0.0467789	0.432903	-0.108059	0.913949	0.986083
GFUI000023	0.151053	0.319219	4.56209	0.0699721	0.944216	NA
GFUI000024	0.905328	3.24941	3.65915	0.888025	0.374527	NA
GFUI000026	9.73844	1.46934	1.06391	1.38108	0.167255	0.6763
GFUI000036	0.465137	0.319252	4.29448	0.0743402	0.94074	NA
GFUI000045	243.649	-0.862414	0.372464	-2.31543	0.0205894	0.284561
GFUI000046	1667.29	-0.0339925	0.206235	-0.164825	0.869082	0.981477
GFUI000047	4055.81	0.34567	0.206611	1.67304	0.0943184	0.557801
GFUI000048	2545.77	0.0408443	0.23617	0.172945	0.862695	0.981477
GFUI000049	2718.68	0.107264	0.302714	0.354341	0.723084	0.955845
GFUI000050	43.797	-2.46113	1.44629	-1.70169	0.0888134	0.544516
GFUI000055	0	NA	NA	NA	NA	NA
GFUI000059	64.8622	0.328157	0.483366	0.6789	0.497201	0.897
GFUI000060	11417.9	-0.200254	0.250186	-0.800421	0.423467	0.865387
GFUI000061	79.8084	-0.858966	0.824657	-1.0416	0.297595	0.81008
GFUI000062	8.45989	-0.403439	1.09947	-0.366938	0.713665	0.954414
GFUI000064	11.6831	1.28866	1.27291	1.01237	0.311362	0.817312
GFUI000065	1.4777	-2.17814	2.24484	-0.970286	0.331904	NA
GFUI000072	1.69533	1.83238	2.20182	0.832215	0.405287	NA
GFUI000074	0.0451208	1.28099	4.56209	0.28079	0.778872	NA
GFUI000075	0	NA	NA	NA	NA	NA
GFUI000081	3653.78	0.135675	0.345416	0.392787	0.694476	0.950876
GFUI000082	2298.33	-0.162556	0.183231	-0.887166	0.37499	0.846163
GFUI000083	856.984	-1.06031	0.329848	-3.21455	0.0013065	0.0572684
GFUI000084	1233.37	-0.273171	0.250466	-1.09065	0.275426	0.792169
GFUI000086	449.478	-0.203078	0.33684	-0.602892	0.54658	0.910179
GFUI000088	318.426	-0.0508873	0.243845	-0.208687	0.834693	0.97842
GFUI000089	181.159	-0.462734	0.375873	-1.23109	0.218289	0.737534
GFUI000090	5394.01	0.214234	0.272473	0.786256	0.431717	0.871229
GFUI000100	2.85238	3.86663	1.98731	1.94566	0.0516958	NA
GFUI000101	427.313	-0.316506	0.498712	-0.634646	0.525659	0.904393
GFUI000102	0.373123	1.28101	4.56209	0.280795	0.778868	NA
GFUI000112	139.603	-0.0732654	0.609795	-0.120148	0.904366	0.984718
GFUI000115	0.599574	3.33183	4.4874	0.742485	0.457794	NA
GFUI000116	1.17973	-1.42531	2.4935	-0.571613	0.567585	NA
GFUI000117	7.64402	1.33208	1.46578	0.908785	0.363463	0.84061
GFUI000126	0.269443	0.319276	4.56209	0.0699845	0.944206	NA
GFUI000128	4.45335	-0.219333	1.79021	-0.122518	0.902489	NA
GFUI000139	1084.55	-0.230523	0.228675	-1.00808	0.313416	0.817312
GFUI000141	639.949	-0.197244	0.278458	-0.708344	0.478731	0.892878
GFUI000144	362.425	-0.0457549	0.267985	-0.170737	0.864431	0.981477
GFUI000145	549.78	-0.0993491	0.510514	-0.194606	0.845701	0.980544
GFUI000147	6925.56	0.325522	0.298814	1.08938	0.275987	0.792509
GFUI000148	1140.97	0.0119962	0.236842	0.0506505	0.959604	0.994257
GFUI000149	6.30183	0.102893	1.19355	0.0862079	0.931301	0.987747
GFUI000150	515.229	-0.104036	0.341301	-0.304822	0.760501	0.96465
GFUI000151	568.775	-0.112237	0.295363	-0.379997	0.703948	0.951417
GFUI000160	0	NA	NA	NA	NA	NA
GFUI000162	146.245	0.238978	0.59419	0.402192	0.687543	0.950515
GFUI000166	0.0629197	1.28106	4.56209	0.280806	0.778859	NA
GFUI000167	184.545	0.883247	0.757473	1.16604	0.243596	0.760293
GFUI000173	0.457182	0.319291	4.32205	0.0738749	0.94111	NA
GFUI000181	150.351	-2.50409	1.0669	-2.34707	0.0189215	0.271582
GFUI000182	4.21184	2.64501	1.85365	1.42692	0.153604	NA
GFUI000185	14.047	-1.52106	1.98253	-0.767232	0.442944	0.874804
GFUI000194	2.28398	1.36043	2.40703	0.565192	0.571943	NA
GFUI000200	0	NA	NA	NA	NA	NA
GFUI000201	0	NA	NA	NA	NA	NA
GFUI000209	252.98	-0.0769305	0.266504	-0.288666	0.772837	0.965725
GFUI000210	755.963	0.178809	0.31438	0.568766	0.569515	0.919574
GFUI000211	0	NA	NA	NA	NA	NA
GFUI000212	0	NA	NA	NA	NA	NA
GFUI000213	15897.2	-0.146965	0.294177	-0.499579	0.617372	0.934407
GFUI000216	245.079	-0.209422	0.448922	-0.466499	0.640858	0.937631
GFUI000217	287.264	-0.761971	0.58233	-1.30849	0.190709	0.706427
GFUI000219	932.32	-0.159109	0.213499	-0.745246	0.456123	0.881109
GFUI000220	18.3063	0.199283	1.03755	0.192071	0.847687	0.980642
GFUI000230	82.6786	-0.0164735	0.563356	-0.0292418	0.976672	0.996425
GFUI000231	3915.72	0.292698	0.195242	1.49915	0.133834	0.62574
GFUI000232	249.395	-0.168221	0.382599	-0.43968	0.660169	0.941509
GFUI000233	1694.3	0.507015	0.231227	2.19271	0.0283282	0.330194
GFUI000234	5.03783	2.02127	2.32489	0.869406	0.384625	NA
GFUI000235	3348.38	-0.0283801	0.322754	-0.0879312	0.929931	0.987653
GFUI000239	6.04764	0.111711	1.57019	0.0711448	0.943282	0.991523
GFUI000242	100.389	-0.636261	0.467928	-1.35974	0.173912	0.68575
GFUI000243	260.592	0.793301	0.310368	2.556	0.0105883	0.195627
GFUI000244	0.0225604	1.28101	4.56209	0.280794	0.778869	NA
GFUI000246	82.8957	0.720813	1.35115	0.533482	0.5937	0.928611
GFUI000250	0.424466	0.31923	4.44462	0.071824	0.942742	NA
GFUI000257	1924.7	0.208836	0.172726	1.20906	0.22664	0.744531
GFUI000258	1893.68	0.109273	0.293001	0.372945	0.709189	0.953746
GFUI000259	141.331	1.23296	1.34132	0.919215	0.357983	0.838624
GFUI000262	1.31129	1.281	3.28146	0.390374	0.69626	NA
GFUI000266	2.4416	1.27656	1.84681	0.691225	0.489424	NA
GFUI000271	588.823	0.357601	0.290461	1.23115	0.218267	0.737534
GFUI000272	348.309	-0.420757	0.287207	-1.46499	0.142923	0.642012
GFUI000273	18.9409	0.337846	0.797035	0.423878	0.671655	0.943706
GFUI000280	411.602	0.439174	0.472949	0.928588	0.353103	0.835082
GFUI000288	2.70749	-0.694333	1.88444	-0.368456	0.712533	NA
GFUI000294	490.932	-0.319128	0.324081	-0.984714	0.324764	0.822426
GFUI000295	46.3808	-0.124	0.77478	-0.160045	0.872845	0.982624
GFUI000296	208.88	0.70653	0.37743	1.87195	0.0612138	0.468581
GFUI000301	582.214	-0.0206018	0.254146	-0.081063	0.935392	0.989016
GFUI000306	4863.99	-0.336851	0.266018	-1.26627	0.205416	0.724372
GFUI000307	28.5261	-0.175995	0.608784	-0.289092	0.772511	0.965725
GFUI000308	0.0629197	1.28106	4.56209	0.280806	0.778859	NA
GFUI000316	2.99513	-0.793152	1.61387	-0.491461	0.623101	NA
GFUI000320	1.70629	-1.02261	2.31577	-0.441585	0.658789	NA
GFUI000326	126.217	-1.09105	0.4956	-2.20148	0.0277021	0.326367
GFUI000327	818.471	-0.128675	0.320986	-0.400875	0.688512	0.950515
GFUI000328	1213.39	-2.02397	0.411643	-4.91682	8.79633e-07	0.000218491	Spi+ up-regulated
GFUI000330	1919.99	0.165509	0.459315	0.360338	0.718594	0.954922
GFUI000331	351.045	-0.367301	0.314335	-1.1685	0.242604	0.759426
GFUI000334	3.68102	4.22652	1.78422	2.36884	0.0178442	NA
GFUI000346	1.38139	0.707162	2.38749	0.296194	0.767082	NA
GFUI000347	39.8234	-1.0169	0.896771	-1.13395	0.256815	0.773054
GFUI000348	19.4517	-0.187262	1.12632	-0.166259	0.867953	0.981477
GFUI000355	394.02	-0.0752378	0.25074	-0.300063	0.764129	0.965042
GFUI000358	0.130601	1.28099	4.56209	0.280791	0.778871	NA
GFUI000359	1.54698	1.61245	2.57274	0.626746	0.530826	NA
GFUI000372	0.585824	-1.55849	4.46799	-0.348813	0.727229	NA
GFUI000378	0.239587	0.319236	4.56209	0.0699759	0.944213	NA
GFUI000380	14.694	0.49147	0.937569	0.524196	0.600142	0.930283
GFUI000387	7.14653	-1.50927	1.74096	-0.866918	0.385987	0.850228
GFUI000391	69.2005	0.192101	1.86005	0.103277	0.917743	0.986252
GFUI000392	42.4914	-0.0833074	1.20358	-0.0692162	0.944818	0.991523
GFUI000393	3.84161	-0.0955698	1.87828	-0.0508817	0.95942	NA
GFUI000395	9.73907	0.862681	1.46097	0.590485	0.554865	0.913234
GFUI000396	0	NA	NA	NA	NA	NA
GFUI000402	29.3927	1.28145	1.26503	1.01298	0.311068	0.817312
GFUI000405	38.2573	-0.0522197	1.23524	-0.042275	0.966279	0.995692
GFUI000408	160.313	0.835158	1.34641	0.620283	0.535071	0.906004
GFUI000416	3.95782	-3.10319	2.61551	-1.18646	0.235441	NA
GFUI000418	8.66701	-1.55278	1.45864	-1.06454	0.287083	0.800716
GFUI000424	1.85047	-3.12171	2.97384	-1.04972	0.293846	NA
GFUI000434	0	NA	NA	NA	NA	NA
GFUI000438	46.659	0.119126	1.11393	0.106942	0.914835	0.986083
GFUI000441	0.797287	3.33075	4.47164	0.744861	0.456356	NA
GFUI000442	0	NA	NA	NA	NA	NA
GFUI000443	0	NA	NA	NA	NA	NA
GFUI000446	17.3104	2.59639	2.09453	1.23961	0.215121	0.735104
GFUI000457	1148.93	-0.221251	0.276395	-0.800488	0.423428	0.865387
GFUI000458	269.857	0.350277	0.506488	0.69158	0.489201	0.89683
GFUI000459	69.1359	0.462547	0.770299	0.600478	0.548188	0.910286
GFUI000462	2537.72	0.109047	0.373115	0.29226	0.770088	0.965725
GFUI000463	1742.01	0.0377846	0.423697	0.0891784	0.92894	0.987653
GFUI000464	526.118	0.285601	0.273695	1.0435	0.296717	0.809409
GFUI000466	150.79	0.778974	0.468441	1.66291	0.0963309	0.563001
GFUI000468	5285.51	-0.546791	0.341502	-1.60113	0.109347	0.583834
GFUI000469	1026.6	0.255489	0.287897	0.887433	0.374846	0.846163
GFUI000471	1688.5	0.240711	0.242464	0.992774	0.32082	0.821057
GFUI000472	262.645	-0.329339	0.356408	-0.92405	0.35546	0.83674
GFUI000474	6.40563	2.25868	1.30743	1.72757	0.0840649	0.529745
GFUI000484	125.337	0.808791	0.380229	2.12711	0.0334106	0.356438
GFUI000488	1.82943	2.76055	2.18035	1.26611	0.205475	NA
GFUI000505	3.66957	-1.14891	1.92461	-0.596957	0.550536	NA
GFUI000506	0	NA	NA	NA	NA	NA
GFUI000515	8.88653	-2.61892	1.67443	-1.56407	0.117801	0.597493
GFUI000518	1.32509	-2.20277	3.17246	-0.694342	0.487468	NA
GFUI000520	15.3201	0.580506	1.22418	0.474201	0.635356	0.936871
GFUI000521	2.60342	-0.163495	2.08837	-0.0782883	0.937599	NA
GFUI000522	2.0796	-1.16028	2.24393	-0.517076	0.605103	NA
GFUI000523	5.05872	-4.452	2.09171	-2.1284	0.0333038	NA
GFUI000525	0	NA	NA	NA	NA	NA
GFUI000529	3.19647	-1.86734	2.86385	-0.652037	0.514378	NA
GFUI000530	0.900709	-2.11118	4.19805	-0.502897	0.615037	NA
GFUI000531	1.11693	-0.153652	2.92123	-0.0525984	0.958052	NA
GFUI000532	1.73281	4.1116	3.06245	1.34259	0.179406	NA
GFUI000545	0.463544	-0.386402	4.53506	-0.0852032	0.9321	NA
GFUI000547	0	NA	NA	NA	NA	NA
GFUI000548	12.125	0.608765	1.42345	0.42767	0.668892	0.943531
GFUI000549	4.46787	0.0806128	1.81308	0.0444619	0.964536	NA
GFUI000551	0.183972	2.54726	4.52215	0.563284	0.573241	NA
GFUI000552	0	NA	NA	NA	NA	NA
GFUI000561	0	NA	NA	NA	NA	NA
GFUI000564	40.5568	1.28876	1.78411	0.722353	0.470077	0.888483
GFUI000565	6.95809	0.674759	1.41406	0.477179	0.633235	0.936871
GFUI000566	0.91873	-2.02901	4.45125	-0.455829	0.648513	NA
GFUI000570	0	NA	NA	NA	NA	NA
GFUI000571	2.62021	-0.743748	1.94437	-0.382514	0.70208	NA
GFUI000572	0	NA	NA	NA	NA	NA
GFUI000573	78.7002	0.0624509	1.55941	0.0400477	0.968055	0.996242
GFUI000579	2.19768	-1.54168	2.23751	-0.689017	0.490812	NA
GFUI000583	30.2264	-1.41424	1.32136	-1.07029	0.284487	0.799218
GFUI000585	0.973008	-2.0301	4.2084	-0.482392	0.629527	NA
GFUI000586	2.61518	0.7865	1.57925	0.49802	0.61847	NA
GFUI000601	0.638269	-1.03639	4.49402	-0.230616	0.817613	NA
GFUI000603	34.4498	-0.472502	1.09607	-0.431087	0.666405	0.942937
GFUI000609	0	NA	NA	NA	NA	NA
GFUI000611	2.58847	-1.3992	2.19974	-0.636073	0.524729	NA
GFUI000613	3.92835	0.492089	2.58925	0.190051	0.84927	NA
GFUI000614	0	NA	NA	NA	NA	NA
GFUI000616	5.36251	-1.33623	1.89891	-0.703682	0.481631	NA
GFUI000618	10.7239	-0.24194	1.26542	-0.191193	0.848374	0.980758
GFUI000620	0	NA	NA	NA	NA	NA
GFUI000625	2.62227	-2.99739	2.49208	-1.20277	0.229066	NA
GFUI000627	0.352022	-1.03645	4.49402	-0.230629	0.817603	NA
GFUI000628	0.306243	-0.486013	4.52988	-0.107291	0.914558	NA
GFUI000629	0.197401	1.28109	4.56209	0.280813	0.778854	NA
GFUI000630	0	NA	NA	NA	NA	NA
GFUI000633	8.78558	1.83829	0.924414	1.9886	0.0467451	0.417577
GFUI000638	479.019	0.191582	0.300743	0.637031	0.524105	0.903632
GFUI000645	0	NA	NA	NA	NA	NA
GFUI000646	0	NA	NA	NA	NA	NA
GFUI000648	2.92782	-2.40789	2.15371	-1.11802	0.263557	NA
GFUI000659	2.53768	0.709946	1.74582	0.406655	0.684262	NA
GFUI000660	0	NA	NA	NA	NA	NA
GFUI000661	31.3307	-0.381035	1.26436	-0.301367	0.763135	0.964986
GFUI000662	0	NA	NA	NA	NA	NA
GFUI000670	0	NA	NA	NA	NA	NA
GFUI000673	0	NA	NA	NA	NA	NA
GFUI000674	0	NA	NA	NA	NA	NA
GFUI000675	19.1356	-0.53995	1.45588	-0.370876	0.71073	0.954017
GFUI000685	1002.08	-0.0311052	0.262007	-0.118719	0.905498	0.984718
GFUI000686	556.752	-0.332423	0.315591	-1.05333	0.292188	0.805657
GFUI000704	39.7369	0.198512	0.655801	0.302702	0.762117	0.96486
GFUI000707	0	NA	NA	NA	NA	NA
GFUI000708	0.375405	0.319323	4.4689	0.0714544	0.943036	NA
GFUI000709	183.373	0.354792	0.336032	1.05583	0.291048	0.804157
GFUI000717	6.44325	-0.641938	1.19741	-0.536106	0.591885	0.926906
GFUI000720	17.8806	-1.25046	1.04778	-1.19344	0.232698	0.750912
GFUI000727	0.297601	-0.486013	4.52988	-0.107291	0.914558	NA
GFUI000728	0.0941221	1.28103	4.56209	0.280798	0.778865	NA
GFUI000729	0.0629197	1.28106	4.56209	0.280806	0.778859	NA
GFUI000736	4257.88	0.121683	0.249552	0.487606	0.625829	0.93499
GFUI000737	1.502	1.28103	3.20446	0.399765	0.689329	NA
GFUI000738	0	NA	NA	NA	NA	NA
GFUI000739	33.2709	1.23394	0.712975	1.73069	0.0835066	0.528725
GFUI000740	0	NA	NA	NA	NA	NA
GFUI000747	5.2471	0.201557	1.27201	0.158455	0.874098	NA
GFUI000752	726.038	0.425971	0.422328	1.00863	0.313154	0.817312
GFUI000756	18.2075	-1.28196	0.867665	-1.47748	0.139547	0.635958
GFUI000757	1070.44	0.671899	4.3706	0.153731	NA	NA
GFUI000758	685.697	-0.183027	0.256014	-0.714908	0.474666	0.890791
GFUI000759	8.91725	-0.386511	4.53506	-0.0852275	NA	NA
GFUI000760	296.629	-1.51426	1.77139	-0.854847	0.392636	0.853189
GFUI000763	64.045	-0.662599	0.628554	-1.05416	0.291808	0.805106
GFUI000766	99.6464	-0.6097	0.78078	-0.780885	0.43487	0.872569
GFUI000770	261.384	0.603165	0.768036	0.785334	0.432257	0.871859
GFUI000777	0	NA	NA	NA	NA	NA
GFUI000778	0	NA	NA	NA	NA	NA
GFUI000786	225.065	0.283089	0.32586	0.868743	0.384988	0.849596
GFUI000787	0	NA	NA	NA	NA	NA
GFUI000803	4.05715	-0.186263	2.59651	-0.071736	0.942812	NA
GFUI000804	11.5281	0.972286	1.63533	0.59455	0.552144	0.912532
GFUI000806	0.468705	-1.03649	4.49402	-0.230637	0.817597	NA
GFUI000813	9.45713	-0.867866	1.73304	-0.500778	0.616528	0.934378
GFUI000814	8.69452	-1.04195	1.51479	-0.687855	0.491544	0.897
GFUI000815	22.5119	1.51916	1.3844	1.09734	0.272492	0.790294
GFUI000817	10.6218	-0.709289	1.50015	-0.472812	0.636347	0.936871
GFUI000824	3832.5	-1.26949	0.422279	-3.00628	0.00264464	0.0879121
GFUI000826	0.308754	-0.437067	4.53239	-0.0964321	0.923177	NA
GFUI000827	0	NA	NA	NA	NA	NA
GFUI000831	3.29105	2.46814	1.57102	1.57105	0.116172	NA
GFUI000838	2.10552	0.309141	1.79173	0.172537	0.863015	NA
GFUI000840	1015.43	-0.37311	0.312842	-1.19265	0.233008	0.750997
GFUI000855	5.74939	-0.521227	1.42065	-0.366893	0.713699	NA
GFUI000866	276.1	-0.149908	0.376014	-0.398675	0.690133	0.950515
GFUI000873	4.54208	-0.456862	1.2329	-0.37056	0.710965	NA
GFUI000879	4.07773	0.709315	2.12804	0.333319	0.738894	NA
GFUI000881	0.33111	1.28094	4.56209	0.280779	0.77888	NA
GFUI000883	2.64242	-1.78269	2.5302	-0.704566	0.48108	NA
GFUI000885	8.50741	0.57486	1.19795	0.479871	0.631319	0.936143
GFUI000891	1345.24	-0.272341	0.387791	-0.702288	0.482499	0.894313
GFUI000899	0	NA	NA	NA	NA	NA
GFUI000926	513.358	-0.0500018	0.247857	-0.201737	0.840122	0.980509
GFUI000927	735.941	-0.0278071	0.195513	-0.142226	0.886901	0.983747
GFUI000929	3561.17	0.269336	0.229029	1.17599	0.239599	0.756564
GFUI000933	0.345261	0.319256	4.56209	0.0699803	0.944209	NA
GFUI000934	1.00312	-1.72976	3.10749	-0.556641	0.577773	NA
GFUI000937	60.963	-1.2958	0.769405	-1.68416	0.0921503	0.553816
GFUI000938	0.770534	3.25808	3.72615	0.874381	0.381911	NA
GFUI000940	0.248164	1.28092	4.56209	0.280775	0.778883	NA
GFUI000944	9147.99	-0.0616395	0.307938	-0.200169	0.841349	0.980544
GFUI000945	0.170133	1.28098	4.56209	0.280787	0.778874	NA
GFUI000949	0	NA	NA	NA	NA	NA
GFUI000956	0.117341	0.319275	4.56209	0.0699844	0.944206	NA
GFUI000958	1993.51	0.229825	0.25895	0.887528	0.374795	0.846163
GFUI000960	1589.94	-0.484683	0.232785	-2.08211	0.0373323	0.375085
GFUI000961	77.8639	0.207738	0.521109	0.398646	0.690154	0.950515
GFUI000966	5.35509	-2.27654	1.88433	-1.20814	0.226993	NA
GFUI000967	8.46818	-1.47462	1.75842	-0.838609	0.401689	0.857219
GFUI000971	38.1386	0.281993	1.12138	0.25147	0.801451	0.969241
GFUI000974	0	NA	NA	NA	NA	NA
GFUI000975	1829.22	-0.127245	0.273657	-0.464978	0.641947	0.938407
GFUI000981	6.36103	-1.36071	1.66923	-0.815175	0.414972	0.861876
GFUI000987	665.668	0.2562	0.268976	0.9525	0.340843	0.830116
GFUI000988	993.104	-0.106548	0.236355	-0.450796	0.652136	0.941509
GFUI000989	1.73872	0.319211	2.77443	0.115055	0.908402	NA
GFUI000990	0.800678	3.1903	3.27859	0.973069	0.330519	NA
GFUI000994	1.31098	1.05068	3.17651	0.330766	0.740821	NA
GFUI001006	0	NA	NA	NA	NA	NA
GFUI001012	0.0846532	1.28097	4.56209	0.280785	0.778875	NA
GFUI001013	0	NA	NA	NA	NA	NA
GFUI001014	0	NA	NA	NA	NA	NA
GFUI001015	0	NA	NA	NA	NA	NA
GFUI001017	1.9966	1.22875	2.33889	0.525355	0.599336	NA
GFUI001021	0	NA	NA	NA	NA	NA
GFUI001022	0	NA	NA	NA	NA	NA
GFUI001031	0	NA	NA	NA	NA	NA
GFUI001034	79.7845	-0.26371	0.523506	-0.503737	0.614446	0.933148
GFUI001036	266.679	0.387375	0.244875	1.58193	0.113666	0.592886
GFUI001037	0.312465	1.58545	4.52215	0.350597	0.725891	NA
GFUI001038	0	NA	NA	NA	NA	NA
GFUI001039	0	NA	NA	NA	NA	NA
GFUI001043	0	NA	NA	NA	NA	NA
GFUI001047	43.0751	-0.35411	0.50198	-0.705427	0.480545	0.893267
GFUI001051	20.6548	-0.156903	0.819046	-0.191568	0.848081	0.98068
GFUI001054	0.195338	1.28102	4.56209	0.280797	0.778866	NA
GFUI001058	0.319726	1.28094	4.56209	0.280779	0.77888	NA
GFUI001067	0	NA	NA	NA	NA	NA
GFUI001068	0	NA	NA	NA	NA	NA
GFUI001077	2.45703	2.24294	1.95359	1.14811	0.250922	NA
GFUI001080	0	NA	NA	NA	NA	NA
GFUI001082	0	NA	NA	NA	NA	NA
GFUI001084	0.758611	-1.82713	3.66948	-0.497926	0.618537	NA
GFUI001093	156.486	-0.349316	0.289746	-1.20559	0.227975	0.746322
GFUI001095	1.18399	1.28202	2.68367	0.47771	0.632856	NA
GFUI001099	520.897	-0.000728802	0.289767	-0.00251513	0.997993	0.999222
GFUI001114	0.161803	1.28098	4.56209	0.280789	0.778873	NA
GFUI001120	30.1044	0.59524	0.554176	1.0741	0.282779	0.798227
GFUI001122	72.2612	-0.807203	0.441201	-1.82956	0.0673159	0.482214
GFUI001129	0	NA	NA	NA	NA	NA
GFUI001131	0	NA	NA	NA	NA	NA
GFUI001134	0.183972	2.54726	4.52215	0.563284	0.573241	NA
GFUI001136	0	NA	NA	NA	NA	NA
GFUI001137	0	NA	NA	NA	NA	NA
GFUI001138	156.911	0.5195	0.406878	1.2768	0.201674	0.720196
GFUI001139	2.33308	-0.483412	2.37562	-0.203489	0.838753	NA
GFUI001147	1.67015	2.82871	2.40273	1.17729	0.23908	NA
GFUI001153	177.291	0.147601	0.635402	0.232296	0.816308	0.97169
GFUI001155	186.994	-0.232933	0.290244	-0.802541	0.42224	0.865387
GFUI001162	2.12078	-0.901026	2.01987	-0.446082	0.655538	NA
GFUI001169	0.192694	1.28097	4.56209	0.280786	0.778875	NA
GFUI001171	0.423731	-1.3121	4.47914	-0.292936	0.769571	NA
GFUI001173	76.234	0.629827	0.587097	1.07278	0.283369	0.798713
GFUI001177	2.74381	0.445248	1.64065	0.271385	0.786095	NA
GFUI001179	0	NA	NA	NA	NA	NA
GFUI001181	2580.42	-0.477091	0.355081	-1.34361	0.179074	0.690989
GFUI001183	60.0546	0.291908	0.592004	0.493085	0.621953	0.934706
GFUI001186	11.0454	0.129679	0.912237	0.142155	0.886957	0.983747
GFUI001188	0.360941	1.28096	4.54481	0.281852	0.778057	NA
GFUI001189	8.43393	1.80018	1.56114	1.15312	0.24886	0.764345
GFUI001196	259.841	0.0850152	0.285427	0.297853	0.765816	0.965581
GFUI001197	4.19675	-0.848925	1.37813	-0.615999	0.537896	NA
GFUI001203	305.988	0.314236	0.384328	0.817626	0.413571	0.861876
GFUI001206	3.31398	1.62301	2.32248	0.698828	0.48466	NA
GFUI001209	0	NA	NA	NA	NA	NA
GFUI001210	0	NA	NA	NA	NA	NA
GFUI001213	112.955	0.565192	0.329724	1.71414	0.0865037	0.537642
GFUI001221	0	NA	NA	NA	NA	NA
GFUI001222	0	NA	NA	NA	NA	NA
GFUI001224	355.76	1.10822	0.832839	1.33065	0.183304	0.695419
GFUI001235	2238.57	-0.037965	0.211067	-0.179872	0.857253	0.981477
GFUI001237	83.297	-1.01839	0.647354	-1.57315	0.115683	0.594418
GFUI001242	1.1984	-0.402799	2.81649	-0.143015	0.886279	NA
GFUI001255	1272.91	0.416008	0.206188	2.01761	0.0436315	0.404723
GFUI001256	70.0392	-1.0281	0.455021	-2.25946	0.0238547	0.302827
GFUI001259	4.48258	-2.0203	1.62529	-1.24304	0.213852	NA
GFUI001265	2.08734	-1.44459	2.39343	-0.603565	0.546133	NA
GFUI001266	0.0715617	1.28106	4.56209	0.280806	0.778859	NA
GFUI001271	0	NA	NA	NA	NA	NA
GFUI001272	0	NA	NA	NA	NA	NA
GFUI001276	74.4747	-0.554674	0.585829	-0.946818	0.343731	0.830545
GFUI001297	0.58715	0.319189	4.03932	0.0790206	0.937016	NA
GFUI001321	0.414942	-1.03643	4.49402	-0.230625	0.817606	NA
GFUI001326	2234.3	0.273908	0.289102	0.947447	0.343411	0.830545
GFUI001330	0.188759	1.28109	4.56209	0.280813	0.778854	NA
GFUI001340	3010.7	0.142993	0.29104	0.491319	0.623201	0.934952
GFUI001342	1008.13	-0.0758098	0.235237	-0.32227	0.747248	0.961831
GFUI001343	2735.27	0.105526	0.164579	0.641188	0.521401	0.902348
GFUI001344	583.908	-0.208538	0.295038	-0.706817	0.47968	0.893046
GFUI001346	838.634	0.250585	0.27584	0.908446	0.363643	0.84061
GFUI001351	0	NA	NA	NA	NA	NA
GFUI001352	45.6585	-0.317064	0.770277	-0.411623	0.680616	0.946806
GFUI001355	6342.3	0.16361	0.244838	0.668236	0.503983	0.897
GFUI001373	1162.63	-0.0838843	0.178529	-0.469863	0.638453	0.936871
GFUI001376	0.671376	1.28097	3.77705	0.339147	0.734499	NA
GFUI001384	7.85513	-0.269872	1.41328	-0.190954	0.848561	0.980768
GFUI001385	6.65533	0.829634	1.24859	0.664454	0.5064	0.897
GFUI001386	27.8496	-0.374018	0.66001	-0.566685	0.570929	0.919574
GFUI001387	21.2295	-0.528034	0.785588	-0.672151	0.501487	0.897
GFUI001399	95.0425	-0.352951	0.451625	-0.781513	0.434501	0.872569
GFUI001401	306.335	-0.137842	0.480298	-0.286993	0.774118	0.965725
GFUI001402	380.448	-0.354222	0.389962	-0.908349	0.363694	0.84061
GFUI001404	0.283025	0.319278	4.56209	0.0699851	0.944206	NA
GFUI001405	6.27857	-0.995457	1.2427	-0.801047	0.423105	0.865387
GFUI001406	0.129774	1.28095	4.56209	0.280781	0.778878	NA
GFUI001416	277.096	0.618213	0.461685	1.33904	0.180559	0.691917
GFUI001418	2448.27	0.782269	0.315234	2.48155	0.0130814	0.222807
GFUI001421	329.109	-0.194694	0.347937	-0.559567	0.575775	0.921052
GFUI001422	3317.18	-0.0575036	0.364273	-0.157859	0.874568	0.982774
GFUI001423	268.448	-0.696897	0.431977	-1.61327	0.106685	0.580778
GFUI001424	1315.09	-0.162355	0.345258	-0.470242	0.638182	0.936871
GFUI001427	0.483965	-0.958528	4.49876	-0.213065	0.831276	NA
GFUI001430	0.0629197	1.28106	4.56209	0.280806	0.778859	NA
GFUI001431	0.196164	1.28109	4.56209	0.280813	0.778854	NA
GFUI001432	0.124186	1.28095	4.56209	0.280782	0.778878	NA
GFUI001436	0	NA	NA	NA	NA	NA
GFUI001437	0.233053	1.28099	4.56209	0.280791	0.778871	NA
GFUI001463	1788.86	0.66377	0.434358	1.52816	0.126472	0.615127
GFUI001476	391.782	-0.439563	0.284686	-1.54403	0.122581	0.606932
GFUI001477	423.751	-0.298991	0.312663	-0.956273	0.338935	0.830116
GFUI001479	54.8266	-0.757886	0.572755	-1.32323	0.185759	0.698975
GFUI001480	1143.61	-0.271026	0.173632	-1.56092	0.118542	0.599212
GFUI001481	211.952	-0.312199	0.401047	-0.778459	0.436299	0.873098
GFUI001482	825.405	0.339717	0.183861	1.84769	0.0646479	0.478476
GFUI001484	399.356	-0.650622	0.324441	-2.00536	0.0449242	0.409076
GFUI001485	708.985	-0.473163	0.257848	-1.83505	0.0664986	0.482214
GFUI001486	1115.45	0.141357	0.224764	0.628912	0.529407	0.905209
GFUI001487	849.367	-0.593024	1.18467	-0.50058	0.616667	0.934378
GFUI001488	616.871	0.25841	0.286967	0.90049	0.36786	0.845322
GFUI001489	2447.83	0.353273	0.280611	1.25894	0.208051	0.727791
GFUI001490	128.604	-0.778752	0.420966	-1.84992	0.0643252	0.477737
GFUI001492	661.438	-0.474945	0.27709	-1.71404	0.0865205	0.537642
GFUI001497	90.8936	0.241852	0.41858	0.577792	0.563405	0.916827
GFUI001501	163.616	-0.240275	0.362804	-0.662274	0.507796	0.897551
GFUI001503	1322.84	0.282916	0.276437	1.02344	0.306102	0.816349
GFUI001505	1156.13	-0.0289456	0.315625	-0.0917089	0.926929	0.987208
GFUI001506	682.643	-0.246558	0.303071	-0.813533	0.415913	0.862417
GFUI001507	600.975	-0.208724	0.287813	-0.725207	0.468325	0.887238
GFUI001513	5924.33	-0.0673431	0.672907	-0.100078	0.920283	0.986252
GFUI001514	418.234	-0.0933675	0.449139	-0.207881	0.835322	0.978573
GFUI001515	33652.9	0.310832	2.09243	0.148551	0.881908	0.983048
GFUI001517	235.358	0.282468	0.344539	0.819843	0.412306	0.861508
GFUI001518	0.225604	1.28093	4.56209	0.280776	0.778882	NA
GFUI001519	132.073	0.694991	0.475816	1.46063	0.144117	0.643677
GFUI001522	5.46845	1.29886	1.13409	1.14529	0.25209	NA
GFUI001526	19.8629	0.224455	0.786756	0.285292	0.775421	0.965725
GFUI001531	0	NA	NA	NA	NA	NA
GFUI001536	86.2509	3.55392	0.566515	6.2733	3.53484e-10	2.63405e-07	Spi+ down-regulated
GFUI001537	169.112	0.467489	1.22182	0.382617	0.702004	0.951417
GFUI001539	15.3132	4.68616	1.00378	4.66852	3.03377e-06	0.000577191	Spi+ down-regulated
GFUI001552	654.867	-0.0721615	0.309143	-0.233424	0.815432	0.971466
GFUI001564	827.731	-0.216911	0.263344	-0.823678	0.410123	0.861086
GFUI001565	522.29	-1.36087	0.468547	-2.90445	0.00367895	0.108214
GFUI001566	1828.33	-0.00475508	0.271769	-0.0174967	0.98604	0.996878
GFUI001568	798.86	0.10529	0.246252	0.427572	0.668963	0.943531
GFUI001569	1.85648	-2.528	2.55321	-0.990125	0.322113	NA
GFUI001583	276.377	-1.2999	0.548472	-2.37004	0.0177861	0.26435
GFUI001586	5271.36	0.261973	0.23331	1.12285	0.261499	0.777873
GFUI001587	49.8461	-0.07977	0.499869	-0.159582	0.87321	0.982774
GFUI001588	2259.34	-0.0552918	0.310797	-0.177903	0.858799	0.981477
GFUI001589	2418.38	-0.211065	0.240619	-0.877178	0.38039	0.84752
GFUI001590	11911.6	0.295013	0.292436	1.00881	0.313065	0.817312
GFUI001591	99.4812	0.126917	0.436445	0.290797	0.771206	0.965725
GFUI001592	757.329	-0.043024	0.219309	-0.19618	0.844469	0.980544
GFUI001593	348.953	-0.188576	0.367897	-0.512577	0.608247	0.931314
GFUI001598	8.55129	0.863316	0.985929	0.875637	0.381227	0.847994
GFUI001603	300.719	0.0634836	0.314404	0.201917	0.839981	0.980509
GFUI001605	19.144	0.527937	0.740133	0.713301	0.475659	0.890791
GFUI001606	17.2165	-0.477689	0.917149	-0.520841	0.602477	0.930283
GFUI001612	1.32877	0.198811	2.49633	0.0796411	0.936523	NA
GFUI001623	0.0629197	1.28106	4.56209	0.280806	0.778859	NA
GFUI001626	0	NA	NA	NA	NA	NA
GFUI001627	0	NA	NA	NA	NA	NA
GFUI001628	0	NA	NA	NA	NA	NA
GFUI001664	1308.98	0.284264	0.28697	0.990571	0.321895	0.8213
GFUI001665	153.309	0.107432	0.680293	0.15792	0.87452	0.982774
GFUI001668	9962.26	-0.207989	0.298307	-0.697231	0.485658	0.894807
GFUI001677	0.111743	1.28101	4.56209	0.280794	0.778868	NA
GFUI001678	2.08335	0.427686	1.80484	0.236965	0.812684	NA
GFUI001681	464.112	0.282242	0.360131	0.783721	0.433204	0.872569
GFUI001696	225.671	-0.863231	0.448611	-1.92423	0.054326	0.443637
GFUI001697	294.014	-0.0872355	0.421712	-0.20686	0.836119	0.978931
GFUI001700	3708.18	0.698123	0.259744	2.68774	0.00719379	0.160817
GFUI001701	1887.79	0.496371	0.271229	1.83008	0.0672376	0.482214
GFUI001702	2.38153	-0.241273	1.85336	-0.130181	0.896423	NA
GFUI001703	375.834	-0.685483	0.318669	-2.15108	0.0314698	0.350023
GFUI001704	564.033	0.157636	0.329832	0.477929	0.632701	0.936871
GFUI001705	1363.07	-0.393093	0.305919	-1.28496	0.198807	0.715884
GFUI001708	0.301313	1.58549	4.52215	0.350604	0.725885	NA
GFUI001716	1.78946	-2.55128	2.15795	-1.18227	0.237099	NA
GFUI001717	219.978	-0.714675	0.655774	-1.08982	0.275793	0.792509
GFUI001719	618.363	-0.303007	0.285169	-1.06255	0.287985	0.801777
GFUI001722	1.7021	0.370481	2.30538	0.160703	0.872328	NA
GFUI001723	11700.7	-0.197376	0.270364	-0.730037	0.465367	0.885763
GFUI001725	879.529	-0.277643	0.309687	-0.896529	0.36997	0.846163
GFUI001726	268.805	-0.290237	0.378627	-0.76655	0.443349	0.874804
GFUI001728	1328.95	0.154752	0.228219	0.678084	0.497719	0.897
GFUI001746	1855.46	-0.262262	0.201015	-1.30469	0.191998	0.708323
GFUI001748	498.341	0.402574	0.40513	0.993692	0.320373	0.820756
GFUI001749	17.6165	-2.6651	2.08705	-1.27697	0.201612	0.720196
GFUI001750	628.338	0.153644	0.323023	0.475643	0.634328	0.936871
GFUI001751	241.294	-2.05365	0.569147	-3.6083	0.000308212	0.020879	Spi+ up-regulated
GFUI001753	219.554	-0.0672137	0.345923	-0.194303	0.845939	0.980544
GFUI001754	261.267	-0.531484	0.499364	-1.06432	0.287183	0.800745
GFUI001758	4.23535	0.292107	1.9287	0.151453	0.879619	NA
GFUI001764	204.134	-0.183239	0.29939	-0.612039	0.540512	0.908849
GFUI001770	0.0715617	1.28106	4.56209	0.280806	0.778859	NA
GFUI001785	0.174301	0.319275	4.56209	0.0699844	0.944206	NA
GFUI001786	0	NA	NA	NA	NA	NA
GFUI001803	0.603333	-1.31867	3.98877	-0.330596	0.74095	NA
GFUI001813	3529.11	-0.0209499	0.43451	-0.0482149	0.961545	0.994693
GFUI001819	0.896374	3.25656	3.71404	0.876824	0.380582	NA
GFUI001825	0.537482	3.33191	4.4874	0.742503	0.457783	NA
GFUI001837	315.727	-0.811936	0.380041	-2.13645	0.0326431	0.355368
GFUI001838	12.5388	-0.0749585	0.979092	-0.0765592	0.938974	0.990086
GFUI001840	50.9955	0.462866	0.511339	0.905204	0.365357	0.842482
GFUI001841	0	NA	NA	NA	NA	NA
GFUI001842	0	NA	NA	NA	NA	NA
GFUI001850	98.9485	-0.225319	0.458522	-0.491404	0.623141	0.934952
GFUI001852	3.13892	-0.126783	1.90654	-0.0664992	0.94698	NA
GFUI001853	0.229484	1.28096	4.56209	0.280784	0.778876	NA
GFUI001854	0.719815	1.28092	4.56209	0.280776	0.778882	NA
GFUI001867	6973.66	0.230043	0.495042	0.464694	0.642151	0.938407
GFUI001868	6579.89	0.351441	0.272642	1.28902	0.197391	0.71345
GFUI001869	822.586	0.167433	0.21943	0.763038	0.445441	0.875853
GFUI001870	224.857	-0.615165	0.638129	-0.964013	0.335039	0.829095
GFUI001871	380.673	-0.601456	0.68978	-0.871953	0.383234	0.848919
GFUI001872	12.2835	-1.21229	1.27909	-0.947771	0.343246	0.83044
GFUI001873	358.551	-0.3732	0.272935	-1.36736	0.171513	0.683151
GFUI001874	361.517	-0.0432002	0.318398	-0.13568	0.892074	0.984544
GFUI001876	718.238	-1.61826	0.800186	-2.02235	0.0431397	0.402247
GFUI001880	0.324923	-0.486101	4.52987	-0.10731	0.914543	NA
GFUI001882	1.01773	2.11839	2.78676	0.760163	0.447157	NA
GFUI001900	0.889836	-0.0862896	3.55289	-0.0242872	0.980624	NA
GFUI001904	547.366	0.60404	0.292279	2.06666	0.0387665	0.381773
GFUI001905	0.191867	1.28093	4.56209	0.280778	0.778881	NA
GFUI001913	680.186	-0.218816	0.360337	-0.607254	0.543682	0.909732
GFUI001914	6.51111	2.54965	1.61843	1.57539	0.115167	0.593216
GFUI001920	53.5954	0.282313	0.625239	0.451528	0.651609	0.941509
GFUI001921	28.0376	-1.23177	0.656718	-1.87565	0.0607035	0.468114
GFUI001935	0	NA	NA	NA	NA	NA
GFUI001936	84.0235	-0.294847	0.42039	-0.701365	0.483075	0.894339
GFUI001937	57.6818	-0.119336	0.515994	-0.231275	0.817101	0.971999
GFUI001938	17.4496	0.580337	0.866822	0.669499	0.503177	0.897
GFUI001950	2.55236	-0.510624	2.53837	-0.201162	0.840572	NA
GFUI001951	0	NA	NA	NA	NA	NA
GFUI001961	211.562	0.651124	0.299759	2.17216	0.0298438	0.341111
GFUI001963	142.518	-0.267571	0.488046	-0.54825	0.58352	0.92534
GFUI001964	0.211463	0.319258	4.56209	0.0699806	0.944209	NA
GFUI001965	0.886577	0.820687	2.50988	0.326983	0.743681	NA
GFUI001971	10.9296	-0.189309	0.976253	-0.193914	0.846244	0.980544
GFUI001974	0	NA	NA	NA	NA	NA
GFUI001977	230.817	-0.520797	0.361247	-1.44167	0.149397	0.65198
GFUI001978	1480.65	-0.471309	0.252693	-1.86515	0.0621608	0.469832
GFUI001979	2388.17	-0.254796	0.309356	-0.823633	0.410148	0.861086
GFUI001981	3.10464	-0.72302	1.64729	-0.438916	0.660723	NA
GFUI001989	477.303	-0.335217	0.252175	-1.3293	0.183747	0.696011
GFUI001993	9.97212	-0.0991249	0.938845	-0.105582	0.915914	0.986083
GFUI001994	645.246	-0.251794	0.358296	-0.702755	0.482208	0.894269
GFUI001996	2.02282	-0.513626	2.43679	-0.21078	0.833059	NA
GFUI002002	62.9014	0.438969	0.497774	0.881865	0.37785	0.846163
GFUI002003	0	NA	NA	NA	NA	NA
GFUI002014	3380.82	0.00119685	0.222957	0.00536808	0.995717	0.998772
GFUI002015	567.191	-0.326617	0.264852	-1.2332	0.2175	0.737196
GFUI002016	7739.78	0.0654482	0.209471	0.312445	0.754702	0.963122
GFUI002017	4621.4	-0.262212	0.262499	-0.998904	0.317841	0.818914
GFUI002018	2.02526	-0.211659	2.10331	-0.100631	0.919843	NA
GFUI002019	0.904838	3.16144	3.12875	1.01045	0.312281	NA
GFUI002022	44.7156	-0.277967	0.592758	-0.468938	0.639114	0.936917
GFUI002029	3.59547	0.0563704	1.74023	0.0323925	0.974159	NA
GFUI002034	621.758	-0.896856	0.793153	-1.13075	0.258161	0.773359
GFUI002042	314.54	-1.01943	0.402983	-2.52972	0.0114155	0.204564
GFUI002044	40.2185	-1.94024	1.72355	-1.12573	0.260281	0.775661
GFUI002047	1540.04	-0.242496	0.417499	-0.580832	0.561354	0.916332
GFUI002051	74.4089	-0.911399	0.516567	-1.76434	0.0776747	0.514985
GFUI002052	1.03008	-1.0113	2.45395	-0.412111	0.680258	NA
GFUI002053	0.865761	-0.918571	3.72025	-0.246911	0.804977	NA
GFUI002056	695.369	-0.366825	0.335249	-1.09419	0.273874	0.790362
GFUI002057	1309.65	-0.249357	0.334505	-0.74545	0.456	0.881109
GFUI002058	0.51445	1.58778	4.14241	0.383299	0.701498	NA
GFUI002063	1155.31	-0.625902	0.265564	-2.35688	0.0184293	0.26625
GFUI002064	0.0902416	1.28096	4.56209	0.280784	0.778876	NA
GFUI002067	4527.95	0.32917	0.213849	1.53926	0.12374	0.609971
GFUI002069	0.289905	1.58549	4.52215	0.350604	0.725885	NA
GFUI002070	0.912437	1.85506	4.08236	0.454408	0.649535	NA
GFUI002075	233.296	0.805633	0.285375	2.82307	0.00475662	0.128501
GFUI002077	42171.8	0.41103	0.316771	1.29756	0.194438	0.710486
GFUI002078	1048.67	0.676465	0.330529	2.04661	0.0406959	0.388847
GFUI002080	479.685	-0.0252807	0.404788	-0.0624542	0.950201	0.992932
GFUI002081	1436.63	0.226801	0.330989	0.685223	0.493203	0.897
GFUI002085	4.73848	0.906448	1.18147	0.767218	0.442952	NA
GFUI002088	1.01816	-2.17124	3.08741	-0.703255	0.481897	NA
GFUI002090	120633	0.442985	0.28032	1.58028	0.114042	0.592886
GFUI002093	1.60356	-0.703187	2.30549	-0.305006	0.760362	NA
GFUI002097	0.504134	0.78039	4.10405	0.190151	0.849191	NA
GFUI002101	139.07	0.658039	0.376974	1.74558	0.0808835	0.520839
GFUI002109	0.86163	1.58589	4.46132	0.355476	0.722233	NA
GFUI002121	333.114	-1.19951	1.16136	-1.03285	0.301674	0.813783
GFUI002122	27.8693	0.220115	0.666475	0.330268	0.741197	0.961198
GFUI002130	0.256986	-0.386503	4.53506	-0.0852256	0.932082	NA
GFUI002138	68.5709	0.469184	0.369129	1.27106	0.203708	0.722553
GFUI002141	184.735	0.136911	0.345327	0.396468	0.69176	0.950605
GFUI002145	1815.47	-0.116885	0.293448	-0.398316	0.690397	0.950515
GFUI002157	5.95825	-0.800969	1.68172	-0.47628	0.633875	0.936871
GFUI002159	0	NA	NA	NA	NA	NA
GFUI002164	0	NA	NA	NA	NA	NA
GFUI002165	98.5583	-0.0468133	0.347031	-0.134897	0.892694	0.984544
GFUI002167	0.582952	1.28097	4.00598	0.319766	0.749146	NA
GFUI002170	1867.81	0.138454	0.336252	0.411758	0.680517	0.946806
GFUI002173	0.0629197	1.28106	4.56209	0.280806	0.778859	NA
GFUI002182	3.08043	1.54107	2.00541	0.768456	0.442216	NA
GFUI002207	0.832049	-0.974945	3.18613	-0.305997	0.759607	NA
GFUI002211	3.16135	0.184084	1.87809	0.0980168	0.921919	NA
GFUI002212	1.97156	3.11545	2.92315	1.06578	0.286521	NA
GFUI002213	2.69356	-0.584345	1.79057	-0.326345	0.744163	NA
GFUI002214	0.264543	0.319194	4.56209	0.0699667	0.94422	NA
GFUI002228	175.634	-0.420251	0.364008	-1.15451	0.24829	0.763751
GFUI002229	858.46	-0.438026	0.226088	-1.93742	0.0526946	0.436449
GFUI002230	2263.5	-0.194441	0.233123	-0.83407	0.404242	0.857914
GFUI002232	350.302	-0.482863	0.37652	-1.28244	0.199689	0.716254
GFUI002233	2.24627	0.0362111	1.97462	0.0183383	0.985369	NA
GFUI002234	4.1621	0.832727	1.53618	0.542075	0.587767	NA
GFUI002235	0.391288	1.28096	4.56209	0.280784	0.778876	NA
GFUI002245	4.24676	-3.05185	1.87634	-1.62649	0.103845	NA
GFUI002247	5.0345	0.200387	1.68619	0.11884	0.905402	NA
GFUI002250	2721.05	0.104288	0.162671	0.641095	0.521461	0.902348
GFUI002251	319.409	0.000290793	0.388677	0.00074816	0.999403	0.999797
GFUI002252	1355.22	-0.114807	0.186861	-0.614399	0.538952	0.908586
GFUI002253	4420.28	0.291113	0.262137	1.11054	0.266767	0.783393
GFUI002255	932.242	0.090049	0.330987	0.272062	0.785574	0.967299
GFUI002256	7.56503	0.110401	1.39408	0.0791932	0.936879	0.989463
GFUI002258	0.0629197	1.28106	4.56209	0.280806	0.778859	NA
GFUI002263	0.156215	1.28099	4.56209	0.28079	0.778872	NA
GFUI002273	12.6671	-0.548799	1.52015	-0.361016	0.718087	0.954728
GFUI002277	1.12979	-1.56317	2.41036	-0.648521	0.516648	NA
GFUI002279	0.889949	1.28103	3.00955	0.425654	0.67036	NA
GFUI002281	109.448	1.28098	2.65211	0.483006	0.629092	0.935678
GFUI002285	1205.29	0.167378	0.246965	0.677738	0.497938	0.897
GFUI002286	609.569	0.390991	0.201397	1.94139	0.0522106	0.434943
GFUI002288	12143.5	0.0816621	0.256205	0.318738	0.749925	0.961831
GFUI002290	683.255	-0.0811292	0.211876	-0.382909	0.701787	0.951417
GFUI002292	1837.17	-0.211533	0.347431	-0.608849	0.542624	0.909153
GFUI002293	120.479	0.606411	0.522442	1.16072	0.245754	0.761804
GFUI002294	1.96291	-1.35476	2.76713	-0.489592	0.624423	NA
GFUI002297	5.88949	-1.52814	1.50788	-1.01343	0.310854	0.817312
GFUI002300	0.950507	0.831304	2.58338	0.321789	0.747613	NA
GFUI002303	0.174301	0.319275	4.56209	0.0699844	0.944206	NA
GFUI002313	1331.29	0.286823	0.240185	1.19417	0.23241	0.750912
GFUI002314	1.02791	-0.496639	3.25163	-0.152735	0.878607	NA
GFUI002326	2.70815	3.21842	1.84584	1.74361	0.0812279	NA
GFUI002338	1201.23	-0.148085	0.316387	-0.468051	0.639748	0.937029
GFUI002342	67.2489	0.716819	0.427406	1.67714	0.0935152	0.557475
GFUI002355	0.371015	0.319256	4.55058	0.0701572	0.944069	NA
GFUI002358	1.73197	-0.583101	2.05832	-0.283289	0.776955	NA
GFUI002364	3.31853	0.620228	1.75449	0.353508	0.723708	NA
GFUI002365	950.907	-0.196874	0.252024	-0.781171	0.434702	0.872569
GFUI002368	0	NA	NA	NA	NA	NA
GFUI002371	0.32424	0.319196	4.56209	0.0699671	0.94422	NA
GFUI002373	4865.19	0.0298247	0.281273	0.106035	0.915555	0.986083
GFUI002374	0.105933	0.319275	4.56209	0.0699844	0.944206	NA
GFUI002379	5064.87	0.08925	0.211552	0.421882	0.673111	0.943706
GFUI002381	1634.4	0.0569482	0.276979	0.205605	0.837099	0.979244
GFUI002383	3622.59	-0.81449	0.388368	-2.09721	0.0359749	0.370183
GFUI002388	7.99489	-0.692392	1.36605	-0.506856	0.612256	0.932851
GFUI002389	0.229484	1.28096	4.56209	0.280784	0.778876	NA
GFUI002391	0.1484	1.28104	4.56209	0.280802	0.778862	NA
GFUI002401	0	NA	NA	NA	NA	NA
GFUI002409	0.187105	1.28097	4.56209	0.280786	0.778874	NA
GFUI002410	156.394	0.13669	0.553463	0.246973	0.804929	0.970168
GFUI002411	0.427767	1.28095	4.56209	0.280782	0.778878	NA
GFUI002412	0	NA	NA	NA	NA	NA
GFUI002420	1937.74	0.186141	0.26489	0.702709	0.482237	0.894269
GFUI002422	1710.66	0.0711751	0.382508	0.186075	0.852386	0.981477
GFUI002423	290.685	-0.829988	0.351542	-2.36099	0.018226	0.265384
GFUI002424	1025.13	-0.0319554	0.2821	-0.113277	0.909811	0.984718
GFUI002425	1195.06	-0.0465474	0.32361	-0.143838	0.885628	0.983747
GFUI002426	506.276	-0.209681	0.228516	-0.917576	0.358841	0.838624
GFUI002428	936.033	0.889106	0.328338	2.70789	0.00677115	0.156823
GFUI002429	118.433	-0.0404707	0.43824	-0.0923482	0.926421	0.987119
GFUI002431	504.408	-0.167311	0.251283	-0.665828	0.505521	0.897
GFUI002432	445.267	0.235461	0.283343	0.83101	0.405968	0.859255
GFUI002434	979.696	0.182638	0.374762	0.487344	0.626014	0.93499
GFUI002435	982.618	-0.0813601	0.224097	-0.363058	0.716562	0.954573
GFUI002436	28.617	0.509548	0.559818	0.910203	0.362716	0.84061
GFUI002443	618.393	0.164157	0.384254	0.427208	0.669228	0.943531
GFUI002444	1672.42	-0.307586	0.219495	-1.40133	0.161115	0.667297
GFUI002445	6533.64	-0.00374896	0.179115	-0.0209304	0.983301	0.996738
GFUI002446	4742.92	0.215076	0.33434	0.643284	0.52004	0.901891
GFUI002447	238.897	-0.377451	0.311821	-1.21047	0.226098	0.743623
GFUI002448	3787.86	-0.13473	0.198477	-0.678823	0.49725	0.897
GFUI002449	2.45801	0.99129	1.89825	0.522212	0.601523	NA
GFUI002450	207.148	-0.521204	0.458845	-1.1359	0.255997	0.772179
GFUI002451	1004.06	-0.307659	0.269362	-1.14217	0.253381	0.768307
GFUI002453	231.05	-0.692528	0.340337	-2.03483	0.0418681	0.394504
GFUI002456	871.22	-0.0240988	0.399351	-0.0603448	0.951881	0.992932
GFUI002470	5.26276	0.686255	1.28751	0.533008	0.594028	NA
GFUI002471	0.387799	1.28105	4.56209	0.280803	0.778861	NA
GFUI002472	0	NA	NA	NA	NA	NA
GFUI002506	0.187105	1.28097	4.56209	0.280786	0.778874	NA
GFUI002509	0	NA	NA	NA	NA	NA
GFUI002511	0	NA	NA	NA	NA	NA
GFUI002514	2104.86	-0.0283496	0.298944	-0.0948325	0.924448	0.986445
GFUI002524	234.084	-0.456216	0.27507	-1.65855	0.0972073	0.563712
GFUI002528	35.3245	1.28103	2.10134	0.609623	0.542112	0.909153
GFUI002530	30.2869	-0.988719	1.52189	-0.649665	0.515909	0.901891
GFUI002532	309.23	-0.986296	0.509579	-1.93551	0.0529276	0.437411
GFUI002533	2467.4	-0.0604244	0.283021	-0.213498	0.830939	0.977122
GFUI002536	2.61952	0.319233	2.50877	0.127247	0.898745	NA
GFUI002540	0	NA	NA	NA	NA	NA
GFUI002542	0	NA	NA	NA	NA	NA
GFUI002547	344.69	-0.489285	0.393508	-1.2434	0.213722	0.734198
GFUI002549	1604.38	-0.217591	0.233205	-0.933044	0.350797	0.833898
GFUI002556	0	NA	NA	NA	NA	NA
GFUI002579	1372.24	-0.0192357	0.222856	-0.0863144	0.931216	0.987747
GFUI002580	0.835002	1.60387	2.89081	0.554816	0.579021	NA
GFUI002588	7.91843	-1.30337	1.28728	-1.01249	0.311302	0.817312
GFUI002591	76.0623	-2.79883	0.480396	-5.82609	5.67412e-09	2.81878e-06	Spi+ up-regulated
GFUI002592	0	NA	NA	NA	NA	NA
GFUI002593	0.537482	3.33191	4.4874	0.742503	0.457783	NA
GFUI002594	0.0629197	1.28106	4.56209	0.280806	0.778859	NA
GFUI002596	0	NA	NA	NA	NA	NA
GFUI002597	0	NA	NA	NA	NA	NA
GFUI002608	0.250852	1.28103	4.56209	0.2808	0.778864	NA
GFUI002609	0	NA	NA	NA	NA	NA
GFUI002656	1.6792	1.28101	2.64687	0.483973	0.628405	NA
GFUI002658	0	NA	NA	NA	NA	NA
GFUI002660	1.04423	0.319215	2.78504	0.114618	0.908748	NA
GFUI002663	0	NA	NA	NA	NA	NA
GFUI002664	1.86034	1.96914	2.33958	0.841666	0.399975	NA
GFUI002669	1.28906	-2.16448	2.53281	-0.854576	0.392786	NA
GFUI002670	1262.92	-0.193367	0.477472	-0.40498	0.685492	0.949591
GFUI002671	165.653	0.207586	0.282602	0.734552	0.462612	0.8844
GFUI002672	850.899	0.255127	0.240243	1.06196	0.288256	0.801986
GFUI002673	628.215	0.179022	0.360196	0.497012	0.61918	0.934407
GFUI002678	509.589	-0.254345	0.366558	-0.693874	0.487761	0.895966
GFUI002679	482.643	0.0296034	0.2391	0.123812	0.901464	0.984718
GFUI002681	21.2795	0.288608	0.808114	0.357138	0.720989	0.955845
GFUI002688	191.454	1.28085	4.56209	0.280759	NA	NA
GFUI002689	1.35846	2.18366	3.05328	0.715185	0.474495	NA
GFUI002690	170.466	-3.94489	1.84973	-2.13268	0.0329508	0.355423
GFUI002691	0.428261	0.319153	4.56209	0.0699576	0.944227	NA
GFUI002693	179.286	-2.9297	2.48587	-1.17854	NA	NA
GFUI002697	0.10804	1.28101	4.56209	0.280794	0.778868	NA
GFUI002709	454.605	-3.31907	1.19769	-2.77124	0.00558437	0.13871
GFUI002710	0	NA	NA	NA	NA	NA
GFUI002711	0.10804	1.28101	4.56209	0.280794	0.778868	NA
GFUI002713	0	NA	NA	NA	NA	NA
GFUI002720	0.282108	1.28092	4.56209	0.280774	0.778884	NA
GFUI002727	79.3098	-1.15178	1.70569	-0.67526	0.499511	0.897
GFUI002728	42.7917	1.28102	1.92869	0.664193	0.506567	0.897
GFUI002729	0.645308	0.319212	4.05485	0.0787236	0.937252	NA
GFUI002740	0.125012	1.28101	4.56209	0.280793	0.778869	NA
GFUI002741	0.124186	1.28095	4.56209	0.280782	0.778878	NA
GFUI002746	2.07751	1.281	3.05141	0.419805	0.674628	NA
GFUI002759	1.25671	-0.434542	2.61231	-0.166344	0.867886	NA
GFUI002760	39.9182	0.620991	0.54679	1.1357	0.256081	0.772179
GFUI002761	11.1797	-2.2681	1.23309	-1.83936	0.0658625	0.47961
GFUI002763	0.169306	1.28094	4.56209	0.280779	0.77888	NA
GFUI002764	0.324889	0.319194	4.56209	0.0699665	0.94422	NA
GFUI002784	5.89155	-0.707174	1.50019	-0.47139	0.637362	0.936871
GFUI002788	0	NA	NA	NA	NA	NA
GFUI002790	0	NA	NA	NA	NA	NA
GFUI002795	2.72543	1.92347	2.22995	0.862565	0.388377	NA
GFUI002801	0.0629197	1.28106	4.56209	0.280806	0.778859	NA
GFUI002805	1151.62	0.125232	0.39645	0.315885	0.75209	0.96193
GFUI002806	1101.93	-0.568835	0.212064	-2.68238	0.00731	0.161757
GFUI002807	131.571	-0.105695	0.306699	-0.344621	0.730379	0.958292
GFUI002808	0.0225604	1.28101	4.56209	0.280794	0.778869	NA
GFUI002811	1503.06	-0.326832	0.345618	-0.945644	0.34433	0.830545
GFUI002821	1720.27	-0.168974	0.287285	-0.588175	0.556415	0.913935
GFUI002824	19.7295	0.406452	1.04424	0.389231	0.697105	0.951417
GFUI002825	385.791	0.372153	0.22562	1.64947	0.0990518	0.564884
GFUI002830	0.152102	1.28104	4.56209	0.280802	0.778862	NA
GFUI002831	2.51464	0.701986	1.99243	0.352327	0.724593	NA
GFUI002832	0.0715617	1.28106	4.56209	0.280806	0.778859	NA
GFUI002833	0	NA	NA	NA	NA	NA
GFUI002834	2.00683	1.281	3.06344	0.418156	0.675833	NA
GFUI002839	157.522	1.17856	0.643793	1.83064	0.0671539	0.482214
GFUI002840	274.394	-0.267448	0.612062	-0.436963	0.662138	0.941509
GFUI002841	1215.95	-0.15082	0.21004	-0.718052	0.472725	0.889426
GFUI002843	605.148	-0.704843	0.336102	-2.09711	0.0359835	0.370183
GFUI002844	2.64583	1.86786	2.00991	0.929327	0.35272	NA
GFUI002845	9.54688	0.427065	0.922555	0.462915	0.643425	0.939303
GFUI002853	728.17	-0.235226	0.255589	-0.920329	0.357401	0.838624
GFUI002857	5.94855	-2.99807	1.65967	-1.80642	0.0708522	0.493812
GFUI002858	809.089	-0.35846	0.316307	-1.13327	0.257103	0.773054
GFUI002860	19.9482	-3.0383	1.68415	-1.80406	0.0712219	0.494846
GFUI002861	433.119	-0.255065	0.276578	-0.922216	0.356416	0.837601
GFUI002862	8.14985	1.31751	1.53957	0.855766	0.392127	0.853189
GFUI002863	0.582602	3.33183	4.4874	0.742486	0.457793	NA
GFUI002864	6644.19	-0.344176	0.568126	-0.605808	0.544642	0.909806
GFUI002865	0.117341	0.319275	4.56209	0.0699844	0.944206	NA
GFUI002866	534.301	-0.0811629	0.34015	-0.238609	0.811409	0.971466
GFUI002871	2350.85	-0.151567	0.294879	-0.513997	0.607254	0.931111
GFUI002872	1.0221	2.85496	2.63479	1.08356	0.278558	NA
GFUI002877	762.147	0.243174	0.235265	1.03362	0.301316	0.813762
GFUI002889	0.255534	2.54728	4.52215	0.563288	0.573239	NA
GFUI002894	102.422	0.707596	0.489873	1.44445	0.148613	0.650167
GFUI002895	0.537482	3.33191	4.4874	0.742503	0.457783	NA
GFUI002896	0	NA	NA	NA	NA	NA
GFUI002897	0.0902416	1.28096	4.56209	0.280784	0.778876	NA
GFUI002898	0	NA	NA	NA	NA	NA
GFUI002904	0	NA	NA	NA	NA	NA
GFUI002911	2.15701	1.69986	1.70299	0.998164	0.3182	NA
GFUI002918	0	NA	NA	NA	NA	NA
GFUI002924	20.8317	0.296722	0.934549	0.317503	0.750862	0.961831
GFUI002925	7.27807	0.0757926	1.29886	0.0583531	0.953467	0.993286
GFUI002931	0.376691	1.28105	4.56209	0.280803	0.778861	NA
GFUI002936	162.292	0.411133	0.722466	0.569069	0.569309	0.919574
GFUI002937	12.6671	0.850348	1.44565	0.58821	0.556391	0.913935
GFUI002941	0	NA	NA	NA	NA	NA
GFUI002943	11.6028	0.535752	2.06059	0.259999	0.794864	0.968124
GFUI002944	3.47717	-1.51483	1.92666	-0.786246	0.431723	NA
GFUI002945	0.117341	0.319275	4.56209	0.0699844	0.944206	NA
GFUI002957	10.3912	0.319236	2.50814	0.12728	0.898719	0.984718
GFUI002958	0.537362	-0.958358	4.49877	-0.213027	0.831306	NA
GFUI002959	0	NA	NA	NA	NA	NA
GFUI002960	10.5186	2.70808	1.63486	1.65646	0.0976277	0.563712
GFUI002961	25.7641	1.28102	2.20812	0.580141	0.56182	0.916332
GFUI002963	5.55176	1.6186	1.39026	1.16424	0.244327	NA
GFUI002964	0.727442	1.281	3.30566	0.387518	0.698373	NA
GFUI002984	3.39258	1.1503	1.65861	0.69353	0.487977	NA
GFUI003002	1183.81	-0.00712777	0.22471	-0.0317198	0.974696	0.996376
GFUI003007	0	NA	NA	NA	NA	NA
GFUI003008	1.90345	-3.46432	3.12897	-1.10717	0.268219	NA
GFUI003009	60.7012	-0.260929	0.437356	-0.596604	0.550772	0.912049
GFUI003010	8.72089	-0.00089758	1.16637	-0.000769548	0.999386	0.999797
GFUI003013	44.2291	5.81845	1.45944	3.98676	6.69809e-05	0.00734209	Spi+ down-regulated
GFUI003015	0	NA	NA	NA	NA	NA
GFUI003016	155.227	-1.11195	0.741237	-1.50013	0.133581	0.62574
GFUI003017	2672.34	0.145209	0.276682	0.524824	0.599705	0.930283
GFUI003018	12.5372	-4.18786	1.61266	-2.59687	0.00940765	0.18694
GFUI003024	1.80661	-1.59323	2.94691	-0.540643	0.588753	NA
GFUI003032	266.364	0.1158	0.313504	0.369373	0.71185	0.9541
GFUI003033	24.7558	1.28098	2.06271	0.621019	0.534587	0.906004
GFUI003034	8.37797	1.28091	4.56209	0.280773	0.778884	0.965725
GFUI003035	578.759	0.344091	0.304134	1.13138	0.257895	0.773186
GFUI003036	0.174301	0.319275	4.56209	0.0699844	0.944206	NA
GFUI003039	0	NA	NA	NA	NA	NA
GFUI003043	0.0451208	1.28099	4.56209	0.28079	0.778872	NA
GFUI003044	0.501749	0.319267	3.52412	0.0905949	0.927814	NA
GFUI003045	0	NA	NA	NA	NA	NA
GFUI003052	0.344796	1.28099	4.56209	0.280791	0.778871	NA
GFUI003053	0	NA	NA	NA	NA	NA
GFUI003054	0.0629197	1.28106	4.56209	0.280806	0.778859	NA
GFUI003063	5.01451	-1.46964	1.95382	-0.752186	0.451939	NA
GFUI003080	1190.03	0.0271629	0.402557	0.0674759	0.946203	0.991905
GFUI003081	138.178	-2.27854	1.10657	-2.05911	0.039484	0.384185
GFUI003082	472.466	-0.0819363	0.321556	-0.254812	0.798869	0.968839
GFUI003083	1690.8	0.208451	0.204342	1.02011	0.307677	0.817089
GFUI003084	186.295	0.0944042	0.303312	0.311244	0.755615	0.963358
GFUI003085	211.605	-1.82383	0.755219	-2.41496	0.0157368	0.249059
GFUI003086	4996.25	0.488783	0.393621	1.24176	0.214325	0.735104
GFUI003087	777.929	-0.0936415	0.452402	-0.206987	0.83602	0.978931
GFUI003088	338.716	-0.472401	0.482461	-0.979149	0.327506	0.823324
GFUI003103	723.268	-0.153022	0.413973	-0.369643	0.711648	0.9541
GFUI003104	0.895547	3.25028	3.6659	0.886625	0.375281	NA
GFUI003105	0	NA	NA	NA	NA	NA
GFUI003106	670.981	0.852026	1.12929	0.754481	0.45056	0.878452
GFUI003107	210.949	-1.01175	0.471884	-2.14406	0.0320283	0.353661
GFUI003110	2.43229	-2.73143	2.37394	-1.15059	0.249901	NA
GFUI003116	463.029	-0.104697	0.47622	-0.21985	0.825988	0.97583
GFUI003123	0.311149	0.319257	4.56209	0.0699803	0.944209	NA
GFUI003124	18.1468	-0.217283	1.31606	-0.165102	0.868864	0.981477
GFUI003125	81.0706	-0.307705	0.838104	-0.367145	0.713511	0.954414
GFUI003128	0.0620928	1.28099	4.56209	0.280789	0.778872	NA
GFUI003131	0	NA	NA	NA	NA	NA
GFUI003136	12.9728	-0.343364	1.16707	-0.29421	0.768597	0.965725
GFUI003138	2.80252	-0.432294	2.65076	-0.163083	0.870453	NA
GFUI003152	0.224554	0.319189	4.56209	0.0699655	0.944221	NA
GFUI003153	0.0846532	1.28097	4.56209	0.280785	0.778875	NA
GFUI003162	507.294	0.46273	0.340849	1.35758	0.174597	0.687169
GFUI003164	1265.78	-0.0219348	0.267255	-0.0820744	0.934588	0.988715
GFUI003166	964.179	-0.225525	0.305198	-0.738944	0.459941	0.883052
GFUI003171	0.918051	-0.0805054	2.85834	-0.0281651	0.977531	NA
GFUI003173	1087.85	0.108529	0.360536	0.301021	0.763398	0.964986
GFUI003174	23.9305	-0.455577	0.67745	-0.672488	0.501273	0.897
GFUI003176	4.62058	-1.52575	1.72772	-0.883095	0.377185	NA
GFUI003181	10611	-0.497206	0.263245	-1.88875	0.0589247	0.461944
GFUI003182	6.54789	-0.695836	1.17296	-0.593232	0.553026	0.912532
GFUI003183	7249.13	-0.480238	0.469668	-1.0225	0.306542	0.816516
GFUI003189	2.41149	1.51399	1.86233	0.812958	0.416242	NA
GFUI003194	84.554	-1.48778	0.617848	-2.40801	0.0160398	0.251599
GFUI003196	2431.99	-1.8985	0.44348	-4.28091	1.86127e-05	0.00282093	Spi+ up-regulated
GFUI003201	84.0399	-0.817888	0.675809	-1.21024	0.226189	0.743623
GFUI003202	86.7781	0.691172	0.692877	0.997539	0.318503	0.818914
GFUI003204	641.912	-0.153098	0.253608	-0.60368	0.546056	0.910153
GFUI003205	219.942	0.756947	0.654656	1.15625	0.247578	0.763751
GFUI003206	8.5816	-4.37949	1.82837	-2.39529	0.016607	0.257484
GFUI003207	1070.03	0.101674	0.203544	0.499521	0.617412	0.934407
GFUI003211	1052.63	0.383862	0.323269	1.18744	0.235055	0.751232
GFUI003212	0.695404	3.33177	4.4874	0.742471	0.457802	NA
GFUI003216	261.898	-0.301241	0.389459	-0.773487	0.439234	0.874512
GFUI003221	287.977	0.176832	0.296416	0.596567	0.550796	0.912049
GFUI003222	3006.83	0.50854	0.221746	2.29334	0.0218284	0.290945
GFUI003223	1301.2	0.014492	0.182012	0.0796213	0.936538	0.989429
GFUI003224	750.327	-0.0780033	0.379323	-0.205638	0.837074	0.979244
GFUI003228	0.0715617	1.28106	4.56209	0.280806	0.778859	NA
GFUI003233	0.458063	0.319209	4.56209	0.0699698	0.944218	NA
GFUI003235	0.26649	1.2811	4.56209	0.280815	0.778852	NA
GFUI003236	957.8	-0.357137	0.48847	-0.731134	0.464697	0.885241
GFUI003238	0.197401	1.28109	4.56209	0.280813	0.778854	NA
GFUI003252	1093.15	0.196063	0.166144	1.18008	0.23797	0.755388
GFUI003253	969.599	0.320366	0.372658	0.859678	0.389966	0.853179
GFUI003254	2512.69	-0.127171	0.193094	-0.658597	0.510155	0.90019
GFUI003255	1420.34	-0.554948	0.199593	-2.78041	0.0054291	0.136752
GFUI003262	0.1484	1.28104	4.56209	0.280802	0.778862	NA
GFUI003268	11.3258	1.28102	2.04101	0.627642	0.530239	0.905209
GFUI003270	1131.99	0.0135997	0.184498	0.0737122	0.941239	0.990883
GFUI003271	813.125	0.00990642	0.294044	0.0336903	0.973124	0.99629
GFUI003272	75.1772	-1.37277	1.39267	-0.985714	0.324274	0.822426
GFUI003273	121.071	-0.847552	0.453649	-1.8683	0.0617204	0.469532
GFUI003275	1105.4	0.0462688	0.193239	0.239438	0.810766	0.971427
GFUI003276	288.207	-0.268455	0.297589	-0.902101	0.367003	0.844287
GFUI003278	0.874671	-2.28053	3.36475	-0.677771	0.497917	NA
GFUI003282	6.17881	3.70235	1.47499	2.51009	0.0120702	0.211459
GFUI003283	182.362	-0.363993	0.408318	-0.891444	0.372691	0.846163
GFUI003284	1.02514	0.319223	2.83609	0.112557	0.910382	NA
GFUI003285	358.914	-0.827856	0.497984	-1.66241	0.09643	0.563212
GFUI003286	0.614562	0.872444	3.38957	0.257391	0.796877	NA
GFUI003292	0.129542	1.28108	4.56209	0.28081	0.778856	NA
GFUI003293	9.93948	-1.19688	1.82817	-0.654687	0.51267	0.901178
GFUI003294	1.75637	-3.09552	2.33961	-1.32309	0.185804	NA
GFUI003297	0.0629197	1.28106	4.56209	0.280806	0.778859	NA
GFUI003320	0.992651	1.28097	4.23022	0.302813	0.762032	NA
GFUI003321	0.324121	1.281	4.56209	0.280791	0.77887	NA
GFUI003322	1.11575	-1.40537	2.39934	-0.585733	0.558055	NA
GFUI003323	8.16405	-0.0577904	1.03989	-0.0555738	0.955681	0.993686
GFUI003326	1013.17	0.0601216	0.237338	0.253316	0.800024	0.969143
GFUI003327	0.841	1.59654	3.29427	0.484642	0.627931	NA
GFUI003329	3.75623	-2.7981	1.85585	-1.50771	0.131628	NA
GFUI003330	10.2474	-4.9133	1.57743	-3.11474	0.00184106	0.0713984
GFUI003346	582.669	-0.0677691	0.330715	-0.204917	0.837637	0.979489
GFUI003347	0.218308	1.28097	4.56209	0.280785	0.778876	NA
GFUI003351	0.842141	1.28099	4.46115	0.287142	0.774003	NA
GFUI003357	0.639151	0.319248	3.41973	0.0933546	0.925622	NA
GFUI003362	0	NA	NA	NA	NA	NA
GFUI003364	0	NA	NA	NA	NA	NA
GFUI003373	5.40143	-0.566259	1.598	-0.354354	0.723074	NA
GFUI003375	58.1156	-1.12931	0.782966	-1.44235	0.149204	0.651456
GFUI003382	39.6192	-1.03503	1.04495	-0.99051	0.321925	0.8213
GFUI003383	16.4138	-0.856441	1.11802	-0.766034	0.443656	0.874804
GFUI003390	6418.73	0.262607	0.196467	1.33664	0.181339	0.692179
GFUI003392	610.2	0.121592	0.249005	0.48831	0.62533	0.93499
GFUI003393	1100.29	-0.276074	0.251871	-1.0961	0.273037	0.790294
GFUI003395	0.484039	1.28101	3.56606	0.359221	0.71943	NA
GFUI003402	1.20391	-1.01541	3.13006	-0.324405	0.745632	NA
GFUI003403	0.179434	0.319216	4.56209	0.0699715	0.944216	NA
GFUI003407	0.0451208	1.28099	4.56209	0.28079	0.778872	NA
GFUI003408	0	NA	NA	NA	NA	NA
GFUI003410	0.602539	1.281	3.94045	0.325089	0.745113	NA
GFUI003422	4.55555	-0.390588	1.49669	-0.260967	0.794118	NA
GFUI003424	0.0854801	1.28103	4.56209	0.280798	0.778865	NA
GFUI003425	0.124186	1.28095	4.56209	0.280782	0.778878	NA
GFUI003426	96.0291	-1.13294	1.69392	-0.668829	0.503605	0.897
GFUI003428	0.0225604	1.28101	4.56209	0.280794	0.778869	NA
GFUI003438	1.09144	2.19523	3.10736	0.706459	0.479903	NA
GFUI003439	0	NA	NA	NA	NA	NA
GFUI003448	22.922	-1.20681	0.89323	-1.35107	0.176674	0.688697
GFUI003451	0.685054	3.26952	3.82007	0.85588	0.392064	NA
GFUI003461	3.29474	1.06371	2.0114	0.528842	0.596915	NA
GFUI003463	55.1681	0.354072	0.482347	0.734062	0.462911	0.8844
GFUI003473	295.866	-0.32296	0.32263	-1.00102	0.316816	0.818652
GFUI003475	233.539	-0.714848	0.317442	-2.2519	0.0243284	0.303833
GFUI003478	132.409	-0.688388	0.3893	-1.76827	0.0770159	0.513172
GFUI003479	728.969	-0.349146	0.210908	-1.65544	0.0978349	0.563712
GFUI003480	108.086	-0.229227	0.485756	-0.471898	0.637	0.936871
GFUI003481	626.103	-0.436123	0.263108	-1.65758	0.0974013	0.563712
GFUI003482	504.123	-0.114042	0.272899	-0.41789	0.676027	0.945247
GFUI003483	620.478	0.20687	0.287239	0.720202	0.471401	0.888483
GFUI003489	2.50517	-0.316582	2.12164	-0.149216	0.881383	NA
GFUI003490	3.61616	-0.518794	1.62579	-0.319102	0.749649	NA
GFUI003494	836.368	-1.47165	0.529848	-2.7775	0.00547785	0.137207
GFUI003495	2934.22	0.0126369	0.373383	0.0338442	0.973001	0.99629
GFUI003497	503.064	-0.579555	0.261053	-2.22007	0.0264142	0.319256
GFUI003498	2397.04	-0.0964777	0.324953	-0.296898	0.766545	0.965581
GFUI003499	0.685054	3.26952	3.82007	0.85588	0.392064	NA
GFUI003500	0.490072	1.58553	4.52215	0.350614	0.725878	NA
GFUI003502	99.0421	-0.0434311	0.425667	-0.102031	0.918732	0.986252
GFUI003504	607.995	-0.376271	0.312185	-1.20528	0.228094	0.746322
GFUI003511	314.963	-0.413155	0.276814	-1.49254	0.135559	0.626699
GFUI003520	498.146	-0.0941465	0.354821	-0.265335	0.790751	0.968124
GFUI003521	12.8508	0.9815	1.0065	0.975164	0.329479	0.825334
GFUI003523	1.03246	1.16738	3.20449	0.364294	0.715638	NA
GFUI003536	206.869	0.0129868	0.45467	0.0285631	0.977213	0.996425
GFUI003537	1395.34	-0.0067595	0.299474	-0.0225712	0.981992	0.996479
GFUI003538	147.383	0.459143	0.321302	1.42901	0.153001	0.653819
GFUI003539	0.351989	-0.437087	4.53238	-0.0964363	0.923174	NA
GFUI003540	1559.62	-0.10654	0.242421	-0.439485	0.66031	0.941509
GFUI003546	1.6608	-1.52978	2.3195	-0.65953	0.509555	NA
GFUI003548	0.206532	2.54722	4.52215	0.563276	0.573247	NA
GFUI003553	0.161803	1.28098	4.56209	0.280789	0.778873	NA
GFUI003557	0.0620928	1.28099	4.56209	0.280789	0.778872	NA
GFUI003564	295.998	-0.403875	0.281195	-1.43628	0.150922	0.652316
GFUI003566	2.76869	-0.490596	1.97064	-0.248952	0.803398	NA
GFUI003568	1.93497	0.319229	2.47273	0.1291	0.897278	NA
GFUI003574	0	NA	NA	NA	NA	NA
GFUI003575	0.0902416	1.28096	4.56209	0.280784	0.778876	NA
GFUI003580	223.501	-0.0202685	0.433835	-0.0467193	0.962737	0.994693
GFUI003587	1.79741	0.54823	1.99338	0.275025	0.783297	NA
GFUI003592	0.312465	1.58545	4.52215	0.350597	0.725891	NA
GFUI003593	0.187932	1.28102	4.56209	0.280797	0.778866	NA
GFUI003610	2887.36	-1.53132	0.478323	-3.20144	0.00136743	0.0584879
GFUI003611	183.571	-0.527684	0.529719	-0.996157	0.319174	0.819423
GFUI003618	3809.31	-0.917927	0.470003	-1.95302	0.0508166	0.431531
GFUI003619	2720.18	-0.791142	0.510606	-1.54942	0.121281	0.605513
GFUI003620	606.614	-0.0131144	0.206352	-0.0635533	0.949326	0.992824
GFUI003621	3206.27	-0.991767	0.499373	-1.98603	0.0470305	0.41782
GFUI003623	263.443	-1.10639	0.613828	-1.80244	0.0714765	0.495725
GFUI003624	69.2304	-0.623375	0.588641	-1.05901	0.289596	0.802718
GFUI003629	4563.64	-0.0326621	0.172116	-0.189767	0.849491	0.980768
GFUI003630	18036.1	-0.19747	0.235987	-0.836787	0.402713	0.857598
GFUI003631	4887.39	0.189099	0.156253	1.21021	0.226197	0.743623
GFUI003634	5121.35	-0.54387	0.272073	-1.99899	0.0456096	0.413632
GFUI003635	15675.3	-0.0248591	0.270665	-0.0918444	0.926822	0.987208
GFUI003636	699.36	-0.554774	0.329902	-1.68163	0.0926402	0.55522
GFUI003639	0.678913	1.28108	3.75634	0.341044	0.733071	NA
GFUI003644	9825.64	0.203595	0.153919	1.32274	0.185921	0.698975
GFUI003645	1262.85	0.132279	0.194072	0.681594	0.495496	0.897
GFUI003646	5313.81	-0.0254589	0.455057	-0.0559466	0.955384	0.993686
GFUI003647	133.92	-0.119666	0.375758	-0.318465	0.750133	0.961831
GFUI003648	882.258	0.375977	0.196237	1.91593	0.0553734	0.44782
GFUI003656	485.045	-0.39678	0.435702	-0.910669	0.36247	0.84061
GFUI003663	8.19085	-0.313893	1.02405	-0.306522	0.759207	0.96382
GFUI003664	0.24318	0.319312	4.56209	0.0699925	0.9442	NA
GFUI003667	1.22018	-2.43505	2.92566	-0.83231	0.405234	NA
GFUI003668	0.0225604	1.28101	4.56209	0.280794	0.778869	NA
GFUI003675	115.188	0.662169	0.406354	1.62954	0.103199	0.573886
GFUI003677	5.03708	1.50946	1.42317	1.06063	0.288857	NA
GFUI003679	930.045	-0.257794	0.249724	-1.03231	0.301925	0.813932
GFUI003692	0.0620928	1.28099	4.56209	0.280789	0.778872	NA
GFUI003696	0.0715617	1.28106	4.56209	0.280806	0.778859	NA
GFUI003703	0.383304	0.319181	4.56209	0.0699638	0.944222	NA
GFUI003715	0.156864	1.28098	4.56209	0.280789	0.778873	NA
GFUI003717	0.677846	1.28091	4.44026	0.288476	0.772982	NA
GFUI003720	0.125839	1.28108	4.56209	0.28081	0.778856	NA
GFUI003733	1.60195	0.319223	2.55483	0.124949	0.900564	NA
GFUI003734	55.8674	-0.835312	0.585878	-1.42574	0.153943	0.655123
GFUI003735	15.6136	-2.7414	1.25041	-2.19239	0.0283513	0.330194
GFUI003736	1.9362	-0.467161	2.72729	-0.171292	0.863995	NA
GFUI003754	1090.09	-1.27899	0.363663	-3.51696	0.000436519	0.026197	Spi+ up-regulated
GFUI003755	0.296107	1.28098	4.56209	0.280788	0.778873	NA
GFUI003769	6.1399	1.28114	4.56209	0.280823	NA	NA
GFUI003770	0.840008	-1.14615	3.25279	-0.352358	0.72457	NA
GFUI003777	1.41217	0.817769	2.26056	0.361756	0.717535	NA
GFUI003795	1216.01	0.563712	0.26313	2.14233	0.0321666	0.353793
GFUI003797	1097.46	0.0776407	0.219102	0.354358	0.723071	0.955845
GFUI003799	1.17106	-2.56174	3.20834	-0.798462	0.424602	NA
GFUI003803	2.18087	1.28101	2.62372	0.488243	0.625378	NA
GFUI003805	4.91425	-1.36815	1.45631	-0.939464	0.347492	NA
GFUI003810	266.584	0.227319	0.370335	0.613819	0.539335	0.908586
GFUI003811	472.2	-0.267705	0.284209	-0.941929	0.346229	0.831135
GFUI003812	1340.6	0.646056	0.255563	2.52797	0.0114724	0.205172
GFUI003813	2487.71	0.344196	0.329511	1.04457	0.296224	0.808881
GFUI003815	13.6441	-0.425522	0.952785	-0.446608	0.655158	0.941509
GFUI003816	0.389188	2.54724	4.52215	0.56328	0.573244	NA
GFUI003819	0.130601	1.28099	4.56209	0.280791	0.778871	NA
GFUI003824	2679.28	0.0130245	0.30975	0.0420485	0.96646	0.995692
GFUI003828	13.0005	-0.513234	2.00028	-0.256581	0.797503	0.968398
GFUI003829	4.88407	-3.65274	2.05182	-1.78024	0.075036	NA
GFUI003837	1089.74	-0.233001	0.273929	-0.850588	0.394998	0.853777
GFUI003839	3192.09	-0.319835	0.237838	-1.34476	0.178702	0.69079
GFUI003841	6.49067	-0.150765	1.51388	-0.0995883	0.920671	0.986252
GFUI003842	0.287643	1.28101	4.56209	0.280795	0.778868	NA
GFUI003843	12558.5	-0.0614729	0.34254	-0.179462	0.857575	0.981477
GFUI003844	0.627136	1.28091	4.53433	0.282491	0.777567	NA
GFUI003845	0	NA	NA	NA	NA	NA
GFUI003849	449.417	-0.359371	0.321625	-1.11736	0.263839	0.78068
GFUI003856	4.37606	-3.88099	1.87597	-2.0688	0.038565	NA
GFUI003857	0	NA	NA	NA	NA	NA
GFUI003859	1857.46	-0.0127012	0.422071	-0.0300926	0.975993	0.996425
GFUI003861	18.3992	-0.564558	1.90782	-0.295918	0.767293	0.965581
GFUI003862	1.3987	2.05747	2.3129	0.889564	0.3737	NA
GFUI003866	0	NA	NA	NA	NA	NA
GFUI003867	0.133655	1.28101	4.56209	0.280793	0.778869	NA
GFUI003870	1678.51	-0.557223	0.326613	-1.70607	0.0879959	0.543036
GFUI003871	422.4	0.348143	0.249995	1.3926	0.163741	0.671153
GFUI003876	0.341861	0.31919	4.56209	0.0699657	0.944221	NA
GFUI003877	3.50799	3.39482	1.71428	1.98032	0.0476676	NA
GFUI003878	0.332763	1.281	4.56209	0.280792	0.77887	NA
GFUI003884	1.74907	0.630753	2.18676	0.288442	0.773008	NA
GFUI003891	0.3061	0.319324	4.56209	0.0699951	0.944198	NA
GFUI003892	1.61235	-0.331335	2.83078	-0.117047	0.906823	NA
GFUI003899	4.63625	-1.34113	2.58453	-0.518907	0.603826	NA
GFUI003904	0.0620928	1.28099	4.56209	0.280789	0.778872	NA
GFUI003908	0	NA	NA	NA	NA	NA
GFUI003915	5.11102	2.57901	2.43957	1.05716	0.290441	NA
GFUI003917	0.987364	1.28095	4.56209	0.280781	0.778879	NA
GFUI003926	6.53242	-0.565411	1.29319	-0.437221	0.661951	0.941509
GFUI003928	1.24401	0.319235	3.07348	0.103867	0.917275	NA
GFUI003930	980.234	0.133591	0.304095	0.439307	0.660439	0.941509
GFUI003931	12.1677	-1.43912	1.0326	-1.39368	0.163414	0.671153
GFUI003934	13.1739	0.0230966	0.863947	0.0267339	0.978672	0.996425
GFUI003935	1494.04	-0.184508	0.255273	-0.722787	0.469811	0.888359
GFUI003943	546.189	-0.0438669	0.278165	-0.157701	0.874693	0.982774
GFUI003944	8.44786	-0.948883	1.61098	-0.589011	0.555854	0.913935
GFUI003949	0.186278	1.28094	4.56209	0.280778	0.778881	NA
GFUI003965	119.042	0.0243855	0.452721	0.0538643	0.957043	0.993918
GFUI003966	47.0541	0.446156	0.499988	0.892332	0.372215	0.846163
GFUI003972	0.260464	0.319315	4.56209	0.0699932	0.944199	NA
GFUI003983	374.172	-0.59905	0.323246	-1.85323	0.0638495	0.477125
GFUI003984	321.162	0.175739	0.360371	0.487662	0.625789	0.93499
GFUI003986	6471.73	-0.0168674	0.200188	-0.0842574	0.932852	0.98804
GFUI003989	1.93957	0.667993	2.48818	0.268467	0.78834	NA
GFUI003991	0.211865	-0.386455	4.53506	-0.0852149	0.932091	NA
GFUI003992	41.6222	-0.667102	0.692074	-0.963917	0.335087	0.829095
GFUI003997	540.888	-0.0685864	0.271303	-0.252804	0.80042	0.969143
GFUI003999	2458.56	0.106873	0.244398	0.437292	0.661899	0.941509
GFUI004001	0.939713	-1.36543	2.97428	-0.459078	0.646178	NA
GFUI004009	84.8514	-0.9026	0.619165	-1.45777	0.144904	0.644322
GFUI004012	206.756	-0.429509	0.358383	-1.19846	0.230736	0.749818
GFUI004013	1831.48	-0.345011	0.211804	-1.62892	0.10333	0.574059
GFUI004014	625.16	0.903414	0.288654	3.12975	0.00174953	0.0694556
GFUI004015	664.666	0.0346684	0.408095	0.0849518	0.9323	0.98804
GFUI004016	220.929	0.499945	0.433523	1.15322	0.248822	0.764345
GFUI004028	21.2104	-3.66621	2.09536	-1.74968	NA	NA
GFUI004029	0.178366	1.28103	4.56209	0.280798	0.778865	NA
GFUI004041	76.3033	1.28104	2.83178	0.452381	0.650994	0.941509
GFUI004042	6.47625	2.16931	1.81004	1.19849	0.230728	0.749818
GFUI004062	0	NA	NA	NA	NA	NA
GFUI004073	822.517	0.0960382	0.487315	0.197076	0.843768	0.980544
GFUI004074	19.2881	0.482187	0.799833	0.602859	0.546603	0.910179
GFUI004077	0.330656	0.319233	4.56209	0.0699752	0.944213	NA
GFUI004092	16.7315	0.796517	1.76437	0.451445	0.651669	0.941509
GFUI004105	1.27578	-1.04995	2.33539	-0.44958	0.653013	NA
GFUI004112	0.0629197	1.28106	4.56209	0.280806	0.778859	NA
GFUI004131	135.69	-0.462428	0.499446	-0.925881	0.354508	0.836625
GFUI004133	31.3349	-0.615152	0.747862	-0.822547	0.410766	0.861328
GFUI004138	45.6484	0.21342	0.645662	0.330545	0.740988	0.961198
GFUI004140	17550.7	0.147952	0.234464	0.631022	0.528026	0.905209
GFUI004148	0.174301	0.319275	4.56209	0.0699844	0.944206	NA
GFUI004153	0	NA	NA	NA	NA	NA
GFUI004154	1002.91	0.844877	0.228592	3.696	0.000219023	0.0167393	Spi+ down-regulated
GFUI004156	47.6726	0.593864	0.877055	0.677111	0.498335	0.897
GFUI004158	13.6334	0.390241	0.829108	0.470676	0.637872	0.936871
GFUI004185	0	NA	NA	NA	NA	NA
GFUI004186	0	NA	NA	NA	NA	NA
GFUI004196	0	NA	NA	NA	NA	NA
GFUI004197	0	NA	NA	NA	NA	NA
GFUI004205	7.43098	0.568187	1.55797	0.364698	0.715337	0.954573
GFUI004206	0.0225604	1.28101	4.56209	0.280794	0.778869	NA
GFUI004212	94.1994	0.319218	2.05654	0.155221	0.876647	0.982774
GFUI004213	4.46851	1.63629	2.06885	0.790915	0.428993	NA
GFUI004216	0	NA	NA	NA	NA	NA
GFUI004217	0.0629197	1.28106	4.56209	0.280806	0.778859	NA
GFUI004220	0.237814	1.28096	4.56209	0.280783	0.778877	NA
GFUI004221	30.0341	0.430733	0.543439	0.792606	0.428007	0.868924
GFUI004225	0	NA	NA	NA	NA	NA
GFUI004226	0.129774	1.28095	4.56209	0.280781	0.778878	NA
GFUI004231	0.452475	0.319214	4.29894	0.0742542	0.940808	NA
GFUI004232	1.79104	0.319232	2.85162	0.111947	0.910865	NA
GFUI004233	0.314573	2.54721	4.52215	0.563274	0.573248	NA
GFUI004238	1137.44	0.00595389	0.421551	0.0141238	0.988731	0.997744
GFUI004239	2227.22	-0.55067	0.373938	-1.47263	0.140852	0.639339
GFUI004240	168.582	-0.570145	0.347165	-1.64229	0.10053	0.56678
GFUI004241	98.5408	-0.276083	0.69158	-0.399206	0.689742	0.950515
GFUI004249	1607.15	0.295274	0.235991	1.25121	0.210859	0.730481
GFUI004250	52.6251	-0.18172	0.565083	-0.321582	0.747769	0.961831
GFUI004251	2507.71	0.514723	0.638469	0.806183	0.420137	0.865239
GFUI004252	3252.77	0.511731	1.06012	0.482712	0.629301	0.935678
GFUI004254	0.465944	-1.40117	4.47489	-0.313119	0.75419	NA
GFUI004257	598.663	-0.060948	0.267895	-0.227507	0.820029	0.97321
GFUI004258	606.167	-0.792664	0.556579	-1.42417	0.154397	0.655123
GFUI004259	0	NA	NA	NA	NA	NA
GFUI004261	0	NA	NA	NA	NA	NA
GFUI004267	2.25292	1.28101	3.05358	0.419513	0.674841	NA
GFUI004274	6692.76	-0.239636	0.346695	-0.691203	0.489438	0.89683
GFUI004275	175.326	-0.39081	0.426026	-0.917339	0.358965	0.838624
GFUI004276	12138.2	0.0434193	0.194892	0.222787	0.823702	0.974743
GFUI004278	751.216	-0.374879	0.302677	-1.23854	0.215515	0.735104
GFUI004279	2066.49	-0.664639	0.582195	-1.14161	0.253617	0.768499
GFUI004281	146.953	0.374886	0.373557	1.00356	0.315592	0.817357
GFUI004283	1785.99	-0.120458	0.363468	-0.331413	0.740333	0.960852
GFUI004284	2.3458	-2.85791	1.96769	-1.45242	0.146384	NA
GFUI004286	239.632	0.0847465	0.363322	0.233255	0.815564	0.971466
GFUI004298	0.249056	0.319315	4.56209	0.0699932	0.944199	NA
GFUI004300	0.151053	0.319219	4.56209	0.0699721	0.944216	NA
GFUI004309	0.519412	-1.14985	4.48756	-0.25623	0.797774	NA
GFUI004310	1.69675	1.28101	2.75659	0.464709	0.64214	NA
GFUI004312	3.06804	2.39859	2.01559	1.19002	0.234039	NA
GFUI004319	33.9575	-0.192443	1.34527	-0.143051	0.88625	0.983747
GFUI004320	2.05606	1.28103	2.66875	0.48001	0.63122	NA
GFUI004325	961.715	0.104957	0.229176	0.457975	0.64697	0.941327
GFUI004326	16.8055	0.658414	0.716987	0.918306	0.358459	0.838624
GFUI004327	914.647	0.0866778	0.180471	0.480288	0.631023	0.936066
GFUI004329	6.944	-2.70565	1.70787	-1.58422	0.113143	0.591652
GFUI004330	374.043	0.854184	0.676652	1.26237	0.206816	0.726946
GFUI004337	2.30422	1.00416	1.81908	0.552016	0.580937	NA
GFUI004338	687.556	0.433359	0.2322	1.86632	0.0619967	0.469736
GFUI004341	0	NA	NA	NA	NA	NA
GFUI004356	2499.6	0.290236	0.240372	1.20745	0.22726	0.745393
GFUI004366	48.1538	1.05304	1.04373	1.00892	0.313012	0.817312
GFUI004367	2.36471	0.31924	2.34491	0.136141	0.89171	NA
GFUI004368	0.78755	0.319248	3.29367	0.0969277	0.922784	NA
GFUI004370	1.7495	-1.51549	2.23025	-0.679516	0.496811	NA
GFUI004374	1538.67	-0.109355	0.4367	-0.250413	0.802268	0.969775
GFUI004378	0.354105	2.54727	4.50792	0.565067	0.572028	NA
GFUI004387	1.50435	0.319248	2.53485	0.125944	0.899777	NA
GFUI004395	1.08249	1.8179	2.59938	0.699358	0.484329	NA
GFUI004398	10333.5	-0.00900593	0.217776	-0.041354	0.967014	0.995943
GFUI004399	2.21127	0.00103998	2.3262	0.000447074	0.999643	NA
GFUI004400	0.498759	2.54716	4.52215	0.563263	0.573256	NA
GFUI004401	117.2	0.521348	0.475961	1.09536	0.273359	0.790294
GFUI004404	0.304902	0.319226	4.56209	0.0699736	0.944215	NA
GFUI004405	0.444768	1.28092	4.56209	0.280776	0.778882	NA
GFUI004410	1.52596	0.319213	2.82513	0.112991	0.910038	NA
GFUI004411	0.117341	0.319275	4.56209	0.0699844	0.944206	NA
GFUI004420	29.9958	0.608381	0.641572	0.948266	0.342994	0.83044
GFUI004422	0.0629197	1.28106	4.56209	0.280806	0.778859	NA
GFUI004436	0.0629197	1.28106	4.56209	0.280806	0.778859	NA
GFUI004439	1639.34	-0.0206518	0.22567	-0.0915133	0.927085	0.987236
GFUI004441	800.401	-0.351683	0.222666	-1.57942	0.114241	0.592886
GFUI004442	1121.28	0.38235	0.408067	0.936979	0.34877	0.831431
GFUI004447	194.406	-0.279447	0.359181	-0.778012	0.436562	0.873098
GFUI004449	1105.08	-0.214276	0.186044	-1.15175	0.249425	0.764345
GFUI004451	79.2231	-0.709499	0.611063	-1.16109	0.245605	0.761777
GFUI004455	0	NA	NA	NA	NA	NA
GFUI004460	183.937	0.105092	0.492815	0.213249	0.831133	0.977122
GFUI004484	0.125839	1.28108	4.56209	0.28081	0.778856	NA
GFUI004499	1.3159	-0.631396	2.73876	-0.230541	0.817672	NA
GFUI004500	2.01895	1.4502	2.05834	0.70455	0.48109	NA
GFUI004507	410.605	-1.17151	0.454214	-2.57919	0.00990312	0.190438
GFUI004508	0	NA	NA	NA	NA	NA
GFUI004514	21.6958	-3.15747	1.50932	-2.09199	0.0364393	0.372389
GFUI004523	2554.64	0.111013	0.350085	0.317103	0.751166	0.961831
GFUI004527	1342.2	-0.121232	0.26279	-0.461328	0.644564	0.939771
GFUI004528	14877.2	0.416389	0.162182	2.56741	0.0102462	0.193123
GFUI004531	0.866002	0.564774	3.37419	0.167381	0.86707	NA
GFUI004532	4.06865	-0.608588	1.7314	-0.3515	0.725213	NA
GFUI004533	0	NA	NA	NA	NA	NA
GFUI004540	2.5666	-0.385309	2.20306	-0.174897	0.86116	NA
GFUI004541	0.264914	0.31922	4.56209	0.0699722	0.944216	NA
GFUI004546	0.219422	0.319219	4.56209	0.0699721	0.944216	NA
GFUI004555	206.907	-0.461106	0.368062	-1.2528	0.21028	0.730201
GFUI004556	295.813	-0.118085	0.329356	-0.358533	0.719944	0.955845
GFUI004557	643.996	-0.701857	0.326279	-2.1511	0.0314685	0.350023
GFUI004559	2.89486	-0.298879	1.96227	-0.152313	0.87894	NA
GFUI004564	2179.35	-0.208037	0.220033	-0.945482	0.344413	0.830545
GFUI004565	332.938	-0.193089	0.262154	-0.73655	0.461396	0.883658
GFUI004566	222.655	-0.635143	0.368303	-1.72451	0.0846155	0.53097
GFUI004568	920.369	0.16504	0.202216	0.816159	0.414409	0.861876
GFUI004569	13682.7	-0.163024	0.221248	-0.736835	0.461222	0.883516
GFUI004570	332.464	-0.0978665	0.455203	-0.214995	0.829771	0.976981
GFUI004571	18.0523	1.18918	0.964611	1.23281	0.217647	0.737196
GFUI004577	29.5495	0.588383	0.664752	0.885117	0.376094	0.846163
GFUI004580	777.148	0.25204	0.226736	1.1116	0.26631	0.782732
GFUI004581	3533.23	0.319814	0.291831	1.09589	0.273128	0.790294
GFUI004582	257.084	-0.493466	0.380666	-1.29632	0.194865	0.710963
GFUI004584	3.57791	-1.75201	1.68537	-1.03954	0.298554	NA
GFUI004586	0	NA	NA	NA	NA	NA
GFUI004591	90.8153	-0.818964	0.422837	-1.93683	0.0527656	0.436476
GFUI004592	4.77133	0.135125	1.48377	0.0910687	0.927438	NA
GFUI004596	0.427544	0.319236	4.41551	0.0722988	0.942364	NA
GFUI004601	9.65923	-0.757148	1.0193	-0.74281	0.457597	0.882462
GFUI004602	6.66949	0.206168	1.23802	0.166531	0.867739	0.981477
GFUI004603	6659.02	-0.356703	0.372016	-0.958836	0.337641	0.830116
GFUI004604	166.275	-0.362201	0.531392	-0.681608	0.495487	0.897
GFUI004605	629.375	-0.307955	0.368611	-0.835446	0.403467	0.857914
GFUI004606	1779.57	0.707617	0.209139	3.38347	0.000715766	0.0376493	Spi+ down-regulated
GFUI004609	3.16756	-1.96426	2.02931	-0.967949	0.33307	NA
GFUI004611	0	NA	NA	NA	NA	NA
GFUI004617	2479.27	0.251927	0.425489	0.592089	0.553791	0.912532
GFUI004618	32.3325	-0.403421	3.43136	-0.117569	0.906409	0.984718
GFUI004621	0	NA	NA	NA	NA	NA
GFUI004625	0.308754	-0.437067	4.53239	-0.0964321	0.923177	NA
GFUI004627	0.0225604	1.28101	4.56209	0.280794	0.778869	NA
GFUI004640	16124.1	-0.249196	0.262909	-0.94784	0.343211	0.83044
GFUI004644	0	NA	NA	NA	NA	NA
GFUI004647	12517.4	-0.136688	0.221823	-0.6162	0.537763	0.908126
GFUI004649	683.321	0.187258	0.224735	0.83324	0.404709	0.858147
GFUI004650	129.245	-0.459065	0.654058	-0.701872	0.482759	0.894313
GFUI004652	403.677	0.88115	0.463461	1.90124	0.0572705	0.456836
GFUI004654	0.734651	3.22175	3.18302	1.01217	0.311458	NA
GFUI004660	0.210493	1.28101	4.56209	0.280793	0.778869	NA
GFUI004661	14129.4	-0.195006	0.414747	-0.470182	0.638225	0.936871
GFUI004663	1206.14	0.175619	0.395186	0.444397	0.656756	0.941509
GFUI004664	1320.02	-0.0363651	0.192801	-0.188615	0.850395	0.981009
GFUI004666	0	NA	NA	NA	NA	NA
GFUI004670	0.582966	3.19352	3.89965	0.818926	0.412829	NA
GFUI004675	25547.9	-0.20931	0.6059	-0.345453	0.729754	0.958145
GFUI004677	167.209	0.395278	0.435263	0.908135	0.363807	0.84061
GFUI004678	1.78526	-1.33773	3.09614	-0.432065	0.665694	NA
GFUI004679	961.445	0.272651	0.277895	0.981128	0.32653	0.823324
GFUI004680	3.5459	-1.3992	1.65686	-0.844492	0.398395	NA
GFUI004685	0.199867	1.28109	4.56209	0.280813	0.778854	NA
GFUI004693	2.01942	0.319233	2.52424	0.126467	0.899362	NA
GFUI004694	0.429173	0.31934	4.56209	0.0699986	0.944195	NA
GFUI004695	0.0225604	1.28101	4.56209	0.280794	0.778869	NA
GFUI004703	0	NA	NA	NA	NA	NA
GFUI004704	1.72836	-1.48331	2.68478	-0.552489	0.580613	NA
GFUI004712	318.773	0.094146	0.278091	0.338544	0.734954	0.960217
GFUI004713	0.133655	1.28101	4.56209	0.280793	0.778869	NA
GFUI004715	0.0629197	1.28106	4.56209	0.280806	0.778859	NA
GFUI004716	0.364481	1.28101	4.56209	0.280795	0.778868	NA
GFUI004719	0.828058	-1.89021	4.37575	-0.431974	0.66576	NA
GFUI004721	0.25644	1.28102	4.56209	0.280797	0.778866	NA
GFUI004724	0	NA	NA	NA	NA	NA
GFUI004728	540.195	-0.102757	0.265162	-0.387525	0.698368	0.951417
GFUI004730	6.68721	0.319234	2.15915	0.147852	0.88246	0.983174
GFUI004731	427.892	-0.362812	0.234853	-1.54485	0.122383	0.60693
GFUI004735	1.50415	0.327085	2.60853	0.12539	0.900215	NA
GFUI004738	0.474442	-0.958396	4.49876	-0.213035	0.831299	NA
GFUI004743	3.28026	3.98677	1.59137	2.50525	0.0122366	NA
GFUI004744	0	NA	NA	NA	NA	NA
GFUI004750	526.988	-0.450774	0.334518	-1.34753	0.177809	0.68979
GFUI004752	1086.26	0.0357531	0.245378	0.145706	0.884153	0.983727
GFUI004753	386.241	0.0230502	0.462115	0.0498797	0.960218	0.994468
GFUI004757	0	NA	NA	NA	NA	NA
GFUI004764	0.246892	2.54728	4.52215	0.563288	0.573239	NA
GFUI004765	18.1583	-0.414812	0.799444	-0.518876	0.603847	0.930503
GFUI004766	0.105933	0.319275	4.56209	0.0699844	0.944206	NA
GFUI004776	87.312	-1.04617	0.650831	-1.60744	0.107959	0.58359
GFUI004777	89.7919	1.70062	1.78626	0.952054	0.34107	0.830116
GFUI004778	228.557	-0.0576306	0.388657	-0.148281	0.882121	0.983048
GFUI004779	0.399208	1.28098	4.56209	0.280788	0.778873	NA
GFUI004794	4.3558	0.703817	1.62518	0.43307	0.664964	NA
GFUI004805	895.531	-1.22271	0.511066	-2.39247	0.0167355	0.258249
GFUI004806	2.18418	-1.36466	2.27344	-0.600261	0.548332	NA
GFUI004807	0.721453	3.88924	4.44658	0.874658	0.38176	NA
GFUI004808	7.69967	-3.8058	1.57051	-2.4233	0.0153804	0.245592
GFUI004813	1.73676	1.28103	2.54861	0.502637	0.61522	NA
GFUI004822	234.562	-0.596216	0.44007	-1.35482	0.175475	0.688493
GFUI004823	183.885	-0.401021	0.37837	-1.05986	0.289206	0.802718
GFUI004824	33995.5	-0.166152	0.213095	-0.779706	0.435564	0.872689
GFUI004825	432.716	-0.507437	0.353221	-1.4366	0.150831	0.652316
GFUI004831	0.179602	1.28103	4.56209	0.280798	0.778865	NA
GFUI004842	0	NA	NA	NA	NA	NA
GFUI004860	0.1484	1.28104	4.56209	0.280802	0.778862	NA
GFUI004864	0.125839	1.28108	4.56209	0.28081	0.778856	NA
GFUI004865	0.237221	0.319295	4.56209	0.0699887	0.944203	NA
GFUI004879	0	NA	NA	NA	NA	NA
GFUI004899	193.718	-0.0830741	0.740616	-0.112169	0.910689	0.984718
GFUI004909	527.112	0.225126	0.261589	0.860611	0.389452	0.853179
GFUI004911	146.906	0.153396	0.351439	0.436479	0.662489	0.941509
GFUI004913	640.135	-0.23019	0.348197	-0.661092	0.508553	0.898712
GFUI004915	0.473876	2.21825	4.49287	0.493727	0.621499	NA
GFUI004918	172.697	-14.8006	3.825	-3.86943	NA	NA
GFUI004919	132.275	-1.50599	4.29676	-0.350496	0.725967	0.95663
GFUI004920	7429.06	-0.176475	0.225567	-0.78236	0.434003	0.872569
GFUI004921	347.097	-0.899321	0.389262	-2.31032	0.0208704	0.285356
GFUI004923	1016.28	-0.283065	0.299755	-0.94432	0.345006	0.830653
GFUI004925	3.31867	0.521796	1.78394	0.292497	0.769907	NA
GFUI004926	0	NA	NA	NA	NA	NA
GFUI004929	2.69163	1.70869	1.76757	0.966688	0.3337	NA
GFUI004930	0.153161	1.28098	4.56209	0.280789	0.778873	NA
GFUI004931	0.10804	1.28101	4.56209	0.280794	0.778868	NA
GFUI004933	801.945	0.0215017	0.226332	0.0950009	0.924314	0.986445
GFUI004934	6.25605	-2.62665	1.59448	-1.64734	0.0994882	0.564884
GFUI004935	1847.19	0.215093	0.575435	0.373791	0.70856	0.953746
GFUI004936	211.362	0.211036	0.402492	0.524323	0.600054	0.930283
GFUI004937	118.779	-0.746604	1.3817	-0.540352	0.588954	0.926581
GFUI004938	321.742	0.374595	0.44303	0.84553	0.397815	0.855522
GFUI004939	135.701	0.429613	0.498824	0.861251	0.3891	0.852911
GFUI004940	0	NA	NA	NA	NA	NA
GFUI004950	573.643	-0.0961738	0.249269	-0.385824	0.699627	0.951417
GFUI004951	2.89436	0.422625	1.58336	0.266916	0.789534	NA
GFUI004952	0.0902416	1.28096	4.56209	0.280784	0.778876	NA
GFUI004956	1428.6	-0.359955	0.217552	-1.65457	0.0980119	0.563712
GFUI004957	115.836	-0.555198	0.447038	-1.24195	0.214256	0.735104
GFUI004958	1535.51	-0.0914822	0.257477	-0.355303	0.722363	0.955845
GFUI004959	4599.79	0.137852	0.284873	0.483906	0.628452	0.935678
GFUI004961	371.377	-0.137141	0.318169	-0.431031	0.666446	0.942937
GFUI004963	3915.07	0.811178	0.281132	2.8854	0.00390917	0.111974
GFUI004964	452.929	-0.184932	0.276021	-0.669994	0.502862	0.897
GFUI004965	820.844	-0.227678	0.337243	-0.675116	0.499602	0.897
GFUI004969	98.3646	-0.50917	0.438694	-1.16065	0.245784	0.761804
GFUI004970	0.43059	-0.38818	4.36617	-0.0889062	0.929156	NA
GFUI004971	231.335	0.64454	0.307739	2.09443	0.0362213	0.371861
GFUI004974	222.891	-0.181721	0.52899	-0.343525	0.731204	0.958292
GFUI004975	0	NA	NA	NA	NA	NA
GFUI004979	28.1637	-0.607959	0.850366	-0.714938	0.474647	0.890791
GFUI004991	0	NA	NA	NA	NA	NA
GFUI004998	16.6022	-0.407041	1.14488	-0.355531	0.722192	0.955845
GFUI005008	0	NA	NA	NA	NA	NA
GFUI005010	0.0902416	1.28096	4.56209	0.280784	0.778876	NA
GFUI005015	18.3715	1.69854	0.765113	2.21998	0.0264202	0.319256
GFUI005017	0	NA	NA	NA	NA	NA
GFUI005020	34.0743	-0.654596	0.630827	-1.03768	0.299419	0.812083
GFUI005021	0	NA	NA	NA	NA	NA
GFUI005031	1506.24	0.16865	0.165945	1.0163	0.309486	0.817312
GFUI005032	446.76	-1.00861	0.504959	-1.99742	0.04578	0.414337
GFUI005033	937.932	0.239259	0.235619	1.01545	0.309893	0.817312
GFUI005034	16817	1.49381	1.21011	1.23444	0.217038	0.736809
GFUI005035	290.702	-0.826194	0.293645	-2.81358	0.00489926	0.130385
GFUI005036	6.12028	0.819352	1.98238	0.413318	0.679374	0.945666
GFUI005037	0.376889	0.319152	4.56209	0.0699573	0.944228	NA
GFUI005038	1.9391	-0.621499	2.01517	-0.308411	0.75777	NA
GFUI005044	1.18671	4.4313	3.77985	1.17235	0.241058	NA
GFUI005053	2151.04	0.178974	0.20235	0.88448	0.376437	0.846163
GFUI005054	6.23357	-2.1228	1.95145	-1.08781	0.27668	0.793262
GFUI005055	1798.44	0.150814	0.411263	0.36671	0.713836	0.954414
GFUI005056	9.64435	0.497675	1.06692	0.46646	0.640886	0.937631
GFUI005057	243.799	0.545727	0.709666	0.768991	0.441899	0.874804
GFUI005058	12.0182	-0.398485	1.0034	-0.397136	0.691267	0.950515
GFUI005059	407.525	-0.0706563	0.367787	-0.192112	0.847654	0.980642
GFUI005060	79.872	0.453054	0.518104	0.874446	0.381875	0.848074
GFUI005061	0.659129	3.61338	4.40431	0.820419	0.411977	NA
GFUI005069	74.3715	-0.322875	0.960948	-0.335996	0.736874	0.960493
GFUI005070	0.0715617	1.28106	4.56209	0.280806	0.778859	NA
GFUI005071	0	NA	NA	NA	NA	NA
GFUI005074	10936.7	0.496804	0.328071	1.51432	0.129945	0.619427
GFUI005076	0.34192	1.28102	4.56209	0.280797	0.778866	NA
GFUI005080	1.28159	-0.961784	2.6184	-0.367317	0.713383	NA
GFUI005081	439.206	-0.232596	0.198863	-1.16963	0.24215	0.75931
GFUI005082	22.6461	0.141977	0.825916	0.171902	0.863514	0.981477
GFUI005083	1732.26	0.272338	0.187698	1.45094	0.146798	0.64823
GFUI005084	87.0657	-0.601227	0.534945	-1.12391	0.261053	0.777076
GFUI005085	2265.46	-0.541006	0.436783	-1.23861	0.215488	0.735104
GFUI005086	688.804	-0.466136	0.50671	-0.919927	0.357611	0.838624
GFUI005087	332.481	-0.0183557	0.255717	-0.0717812	0.942776	0.991523
GFUI005088	0	NA	NA	NA	NA	NA
GFUI005089	0.0451208	1.28099	4.56209	0.28079	0.778872	NA
GFUI005091	21.557	-2.26392	1.76579	-1.2821	0.199808	0.716393
GFUI005096	3.86864	-0.205618	1.88943	-0.108826	0.913341	NA
GFUI005097	0.0891828	1.28103	4.56209	0.280798	0.778865	NA
GFUI005098	0.276066	0.319209	4.56209	0.0699699	0.944218	NA
GFUI005105	737.784	-0.602413	0.277076	-2.17418	0.0296914	0.340385
GFUI005106	954.881	0.511214	0.289878	1.76355	0.0778075	0.514985
GFUI005107	1965.92	0.500149	0.353683	1.41411	0.157329	0.661728
GFUI005111	4.54561	-0.494408	1.59293	-0.310377	0.756274	NA
GFUI005114	43.0114	1.70969	0.631754	2.70626	0.00680465	0.156823
GFUI005115	91.7213	1.00354	0.432717	2.31916	0.0203862	0.282762
GFUI005116	14.1056	1.67917	0.83984	1.9994	0.0455653	0.413632
GFUI005132	0	NA	NA	NA	NA	NA
GFUI005133	0	NA	NA	NA	NA	NA
GFUI005134	0.0620928	1.28099	4.56209	0.280789	0.778872	NA
GFUI005137	0.0629197	1.28106	4.56209	0.280806	0.778859	NA
GFUI005142	13.5197	0.187485	1.19808	0.156487	0.875649	0.982774
GFUI005144	0	NA	NA	NA	NA	NA
GFUI005150	4.97263	3.34508	1.75158	1.90975	0.0561657	NA
GFUI005151	3.50808	-2.13992	1.99074	-1.07494	0.282402	NA
GFUI005152	6.55814	-0.532833	1.97451	-0.269855	0.787271	0.967351
GFUI005153	4.5459	0.31923	2.12555	0.150187	0.880617	NA
GFUI005158	1637.89	0.264748	0.319439	0.828792	0.407222	0.859255
GFUI005159	1386	0.0163129	0.232267	0.0702335	0.944008	0.991523
GFUI005160	474.367	-0.625861	0.475675	-1.31573	0.188264	0.703363
GFUI005161	0.508887	0.319257	3.68263	0.0866925	0.930916	NA
GFUI005162	490.786	-0.260555	0.225591	-1.15499	0.248095	0.763751
GFUI005163	447.574	0.0520926	0.337285	0.154447	0.877257	0.982774
GFUI005164	397.123	-0.144747	0.411012	-0.352172	0.72471	0.956086
GFUI005165	1080.03	0.109412	0.297299	0.36802	0.712858	0.954322
GFUI005166	1.27952	1.28096	3.88626	0.329613	0.741693	NA
GFUI005172	128.475	0.386887	0.450832	0.858161	0.390803	0.853179
GFUI005175	1.28544	0.0708425	2.80239	0.0252793	0.979832	NA
GFUI005176	1.09037	-0.499935	3.03261	-0.164853	0.86906	NA
GFUI005177	2142.23	0.0606305	0.319974	0.189485	0.849712	0.980768
GFUI005178	680.959	0.553107	0.30741	1.79925	0.071979	0.49625
GFUI005180	0.236988	1.28092	4.56209	0.280776	0.778883	NA
GFUI005181	157.342	-0.527982	0.495041	-1.06654	0.286179	0.800716
GFUI005182	2.70228	0.674522	1.63243	0.413202	0.679459	NA
GFUI005184	0.348603	-0.958433	4.49876	-0.213044	0.831293	NA
GFUI005185	0	NA	NA	NA	NA	NA
GFUI005188	689.381	0.368681	0.258593	1.42572	0.153949	0.655123
GFUI005194	2601.35	-0.0460225	0.29853	-0.154164	0.877481	0.982774
GFUI005202	36.495	0.619114	0.609028	1.01656	0.309362	0.817312
GFUI005204	630.776	0.420239	0.277567	1.51401	0.130023	0.619427
GFUI005211	743.834	0.529219	0.377144	1.40323	0.160549	0.666192
GFUI005217	118.186	-0.13794	0.620563	-0.222281	0.824095	0.974743
GFUI005221	1452.57	0.0510676	0.262047	0.19488	0.845487	0.980544
GFUI005222	16886.3	0.609403	0.350423	1.73905	0.0820261	0.526167
GFUI005223	1041.96	-0.31076	0.200568	-1.5494	0.121285	0.605513
GFUI005224	1579.42	0.176314	0.257007	0.686028	0.492696	0.897
GFUI005225	2109.3	0.640028	0.279318	2.29139	0.0219407	0.291954
GFUI005239	1641.07	0.218053	0.267528	0.815066	0.415034	0.861876
GFUI005240	0.205216	1.28103	4.56209	0.280798	0.778865	NA
GFUI005241	0.630385	0.319225	3.39131	0.0941304	0.925006	NA
GFUI005243	1.18514	0.319238	3.10389	0.102851	0.918081	NA
GFUI005249	5.15118	2.53131	1.47753	1.7132	0.0866752	NA
GFUI005252	35.9523	0.374726	0.716713	0.522839	0.601086	0.930283
GFUI005253	1.12418	2.85376	2.62235	1.08824	0.276488	NA
GFUI005254	42.9326	-0.529411	0.6634	-0.798028	0.424855	0.865387
GFUI005255	2115.18	0.428763	0.372492	1.15106	0.249706	0.764369
GFUI005256	9423.71	0.0106385	0.375954	0.0282973	0.977425	0.996425
GFUI005257	3.46196	-1.69344	1.55252	-1.09077	0.275374	NA
GFUI005258	890.582	0.0882948	0.255048	0.346188	0.729201	0.957797
GFUI005259	1.73842	2.75672	2.09031	1.31881	0.187233	NA
GFUI005260	59.2916	-0.213711	0.90367	-0.236493	0.81305	0.971466
GFUI005262	0.457955	-1.415	4.47425	-0.316254	0.75181	NA
GFUI005266	11.5753	0.494693	0.773677	0.639406	0.522559	0.902926
GFUI005273	787.352	-0.234978	0.244862	-0.959632	0.337241	0.830116
GFUI005274	770.236	-0.120449	0.248994	-0.483742	0.628569	0.935678
GFUI005275	227.203	-0.441326	0.306311	-1.44078	0.149648	0.652121
GFUI005276	11.5168	0.821243	0.833997	0.984708	0.324768	0.822426
GFUI005283	76.8117	-0.656274	0.513041	-1.27919	0.200831	0.719007
GFUI005284	4.68654	-0.0951281	1.74206	-0.0546066	0.956452	NA
GFUI005292	3.21482	-1.26935	1.7668	-0.718442	0.472485	NA
GFUI005296	1.10278	0.319232	2.71845	0.117432	0.906518	NA
GFUI005297	2.0699	-2.49553	2.02224	-1.23405	0.217186	NA
GFUI005303	0	NA	NA	NA	NA	NA
GFUI005304	0	NA	NA	NA	NA	NA
GFUI005305	0.0676812	1.28097	4.56209	0.280787	0.778874	NA
GFUI005310	0	NA	NA	NA	NA	NA
GFUI005325	0	NA	NA	NA	NA	NA
GFUI005328	1140.34	0.0956777	0.211213	0.452992	0.650555	0.941509
GFUI005329	0	NA	NA	NA	NA	NA
GFUI005330	227.155	-0.832679	0.362225	-2.29879	0.0215167	0.289327
GFUI005331	0	NA	NA	NA	NA	NA
GFUI005334	30.627	-0.589258	0.74545	-0.790473	0.429252	0.869196
GFUI005335	16.8465	1.29283	1.14731	1.12684	0.259811	0.774668
GFUI005336	8.01748	-1.59223	1.37274	-1.15989	0.246092	0.76186
GFUI005341	1459.19	-0.278013	0.262698	-1.0583	0.289919	0.802867
GFUI005344	1.00625	0.319216	3.17633	0.100498	0.919949	NA
GFUI005348	1.70951	-1.15322	2.41705	-0.477117	0.633279	NA
GFUI005349	0	NA	NA	NA	NA	NA
GFUI005365	0.0854801	1.28103	4.56209	0.280798	0.778865	NA
GFUI005375	0.0902416	1.28096	4.56209	0.280784	0.778876	NA
GFUI005379	3.14855	0.319236	2.27911	0.14007	0.888605	NA
GFUI005381	1.32849	0.222182	2.29151	0.0969589	0.922759	NA
GFUI005382	0.683734	-1.50767	3.36235	-0.448398	0.653866	NA
GFUI005394	1.61978	-1.2056	2.53988	-0.474668	0.635024	NA
GFUI005395	0.832053	-1.36632	4.47652	-0.305219	0.760199	NA
GFUI005399	0.578721	-1.36648	4.47651	-0.305255	0.760172	NA
GFUI005427	0.105933	0.319275	4.56209	0.0699844	0.944206	NA
GFUI005430	6136.89	0.500453	0.162054	3.08818	0.00201385	0.07499
GFUI005432	349.497	-0.391951	0.439363	-0.89209	0.372345	0.846163
GFUI005433	41.4502	-0.462204	0.668999	-0.690888	0.489636	0.89683
GFUI005441	260.436	-0.113736	0.348509	-0.32635	0.74416	0.961831
GFUI005443	601.36	-0.973661	0.21652	-4.49686	6.89639e-06	0.00118591	Spi+ up-regulated
GFUI005444	2368.91	-0.31449	0.368254	-0.854001	0.393104	0.853189
GFUI005445	1184.57	0.19807	0.331506	0.597486	0.550183	0.911737
GFUI005446	437.901	-0.00746417	0.232181	-0.0321481	0.974354	0.996376
GFUI005447	1197.43	-0.313106	0.30715	-1.01939	0.308017	0.817197
GFUI005448	369.303	-0.428314	0.247067	-1.73359	0.0829902	0.527059
GFUI005449	1.46692	1.28103	2.63386	0.48637	0.626705	NA
GFUI005450	0.502704	0.319194	4.27979	0.0745817	0.940548	NA
GFUI005454	1071.34	0.21379	0.268946	0.794918	0.426661	0.866699
GFUI005456	388.516	-0.548325	0.32257	-1.69987	0.0891561	0.546051
GFUI005457	1171.87	0.566374	0.263093	2.15275	0.031338	0.350023
GFUI005459	200.607	-1.31106	0.361396	-3.62775	0.000285905	0.0204346	Spi+ up-regulated
GFUI005460	139.885	-0.0126925	0.517837	-0.0245106	0.980445	0.996425
GFUI005461	330.67	-0.040717	0.329783	-0.123466	0.901738	0.984718
GFUI005467	3444.23	0.0455181	0.19206	0.236999	0.812658	0.971466
GFUI005468	497.806	0.0258051	0.435994	0.0591869	0.952803	0.993022
GFUI005470	1.33132	2.57342	2.59854	0.990334	0.322011	NA
GFUI005477	1.33295	2.07718	2.64557	0.785153	0.432364	NA
GFUI005478	6.86873	0.0556964	1.587	0.0350954	0.972004	0.99629
GFUI005479	2.43079	1.28102	2.43011	0.527145	0.598093	NA
GFUI005486	276.045	-0.313151	0.356628	-0.878089	0.379895	0.847138
GFUI005487	1164.52	0.224972	0.518394	0.433978	0.664304	0.942026
GFUI005489	0.270502	0.319214	4.56209	0.0699711	0.944217	NA
GFUI005494	333.027	0.273082	0.285526	0.956417	0.338862	0.830116
GFUI005499	0	NA	NA	NA	NA	NA
GFUI005500	0.549197	-0.664568	4.0447	-0.164306	0.869491	NA
GFUI005501	0.348603	-0.958433	4.49876	-0.213044	0.831293	NA
GFUI005503	0	NA	NA	NA	NA	NA
GFUI005514	6.01195	-2.32551	1.5445	-1.50567	0.132152	0.622356
GFUI005516	0	NA	NA	NA	NA	NA
GFUI005517	0	NA	NA	NA	NA	NA
GFUI005520	0	NA	NA	NA	NA	NA
GFUI005521	0	NA	NA	NA	NA	NA
GFUI005525	4.71221	0.8105	1.69175	0.479089	0.631876	NA
GFUI005527	0.0629197	1.28106	4.56209	0.280806	0.778859	NA
GFUI005532	0.706334	2.36821	4.46091	0.530881	0.595501	NA
GFUI005544	0.716105	2.55341	3.69236	0.691538	0.489227	NA
GFUI005546	0	NA	NA	NA	NA	NA
GFUI005550	373.005	0.135439	0.398385	0.33997	0.733879	0.959673
GFUI005553	1.55861	-1.74354	2.62051	-0.665346	0.505829	NA
GFUI005561	243.064	-0.367021	0.260798	-1.4073	0.159339	0.665045
GFUI005562	1272.68	0.248999	0.280958	0.88625	0.375483	0.846163
GFUI005563	0.125839	1.28108	4.56209	0.28081	0.778856	NA
GFUI005571	3.20496	-2.66446	2.37152	-1.12352	0.261215	NA
GFUI005572	0	NA	NA	NA	NA	NA
GFUI005573	0	NA	NA	NA	NA	NA
GFUI005577	106.834	1.38933	0.66365	2.09348	0.0363067	0.37231
GFUI005578	2.7166	-1.06253	2.76314	-0.384538	0.70058	NA
GFUI005579	251.708	0.0372037	0.375602	0.0990509	0.921098	0.986284
GFUI005584	0	NA	NA	NA	NA	NA
GFUI005592	7.16727	-2.07815	1.75106	-1.18679	0.23531	0.751232
GFUI005596	0	NA	NA	NA	NA	NA
GFUI005603	2898.02	-0.474614	0.287369	-1.65159	0.0986187	0.564825
GFUI005604	90.4853	0.355689	0.359829	0.988495	0.32291	0.822247
GFUI005605	266.515	0.298684	0.421602	0.70845	0.478666	0.892878
GFUI005606	706.535	-0.0427343	0.236347	-0.180812	0.856515	0.981477
GFUI005607	574.884	0.196207	0.432482	0.453677	0.650061	0.941509
GFUI005609	8.12584	-0.669049	1.03065	-0.649152	0.51624	0.901891
GFUI005611	3.56779	0.65306	1.40205	0.46579	0.641366	NA
GFUI005619	2053.69	0.424289	0.198859	2.13362	0.0328737	0.355368
GFUI005621	672.913	-0.0125186	0.308444	-0.0405862	0.967626	0.996144
GFUI005622	228.645	-0.197875	0.438173	-0.451592	0.651563	0.941509
GFUI005623	5922.96	0.847407	0.301052	2.81482	0.00488041	0.130385
GFUI005624	5485.14	0.246843	0.348867	0.707556	0.479221	0.892878
GFUI005625	0	NA	NA	NA	NA	NA
GFUI005627	2.46079	4.46929	2.79502	1.59902	0.109817	NA
GFUI005629	266.126	0.188463	0.374449	0.503307	0.614748	0.93329
GFUI005636	3.84477	0.248021	1.66015	0.149396	0.881241	NA
GFUI005643	204.088	0.0860647	0.425182	0.202419	0.839589	0.980509
GFUI005648	522.783	0.639275	0.320843	1.99249	0.0463174	0.416252
GFUI005649	1571.22	-0.235164	0.270112	-0.870616	0.383964	0.849587
GFUI005650	44.4435	0.357313	0.482664	0.740294	0.459122	0.882559
GFUI005651	0.128715	1.28101	4.56209	0.280793	0.778869	NA
GFUI005652	1.24195	1.28099	3.28403	0.390067	0.696487	NA
GFUI005654	0.715847	3.33189	4.4874	0.742499	0.457785	NA
GFUI005657	0.862549	2.1449	2.88767	0.742778	0.457616	NA
GFUI005662	18934.8	-0.288006	0.208898	-1.37869	0.16799	0.6773
GFUI005664	619.201	-0.61816	0.339712	-1.81966	0.0688112	0.487567
GFUI005665	129.763	0.20695	0.428792	0.482636	0.629354	0.935678
GFUI005666	2.12491	-0.249216	1.96541	-0.126801	0.899098	NA
GFUI005667	514.004	-0.107094	0.250393	-0.427702	0.668868	0.943531
GFUI005668	1.61035	3.34555	2.46786	1.35565	0.175211	NA
GFUI005673	4.07004	0.842987	1.64424	0.51269	0.608168	NA
GFUI005678	374.459	-1.26441	0.686679	-1.84134	0.0655723	0.479042
GFUI005679	216.147	-3.75448	2.13379	-1.75954	0.0784863	0.514985
GFUI005680	26.2271	-0.979929	0.68573	-1.42903	0.152996	0.653819
GFUI005681	10.2481	-1.79932	1.07781	-1.66942	0.0950337	0.560262
GFUI005682	48.5893	-0.937144	0.660976	-1.41782	0.156244	0.659958
GFUI005688	11.8618	-3.35908	1.93368	-1.73715	0.0823615	0.526375
GFUI005689	49.7962	-0.820789	1.46991	-0.558394	0.576576	0.921052
GFUI005690	941.674	0.0595432	0.6406	0.0929492	0.925944	0.986982
GFUI005691	22.5537	-0.74406	2.18349	-0.340767	0.733279	0.959465
GFUI005693	1.44248	1.22657	2.81906	0.435101	0.663489	NA
GFUI005700	34883.6	1.21835	0.441931	2.75688	0.00583556	0.141798
GFUI005701	621.135	-0.688387	0.41311	-1.66635	0.0956432	0.560599
GFUI005702	180.066	-0.481625	0.450325	-1.06951	0.284842	0.799218
GFUI005703	10260.4	0.312462	0.286629	1.09013	0.275658	0.792509
GFUI005704	44692.9	1.09273	0.355836	3.07088	0.00213431	0.0775812
GFUI005705	2.43377	-3.16627	2.08637	-1.51759	0.129117	NA
GFUI005706	2.76623	0.57077	1.83299	0.311388	0.755506	NA
GFUI005708	2.14145	1.5003	1.84517	0.813096	0.416163	NA
GFUI005719	0.646589	1.28096	4.56209	0.280784	0.778876	NA
GFUI005720	6.8536	1.60893	1.7716	0.908182	0.363782	0.84061
GFUI005722	0.85533	1.281	3.05023	0.419968	0.674509	NA
GFUI005723	0.485359	1.28089	4.56209	0.280769	0.778888	NA
GFUI005731	0.532863	1.281	3.50052	0.365946	0.714405	NA
GFUI005732	0.331759	1.28094	4.56209	0.280779	0.77888	NA
GFUI005735	71.3347	-4.37175	1.35752	-3.2204	0.00128011	0.0572336
GFUI005739	3.84443	-1.0498	2.06657	-0.507991	0.611459	NA
GFUI005745	5.28308	1.10654	1.38201	0.800675	0.42332	NA
GFUI005747	6312.49	0.940868	0.41248	2.281	0.0225483	0.29564
GFUI005758	5.07608	2.16568	1.40146	1.54531	0.122272	NA
GFUI005767	6640.62	-0.249927	0.392945	-0.636035	0.524754	0.903765
GFUI005768	209.372	0.176796	0.456294	0.387462	0.698415	0.951417
GFUI005769	4090.61	0.401612	0.268588	1.49528	0.134842	0.62637
GFUI005770	479.39	-0.154099	0.40049	-0.384776	0.700403	0.951417
GFUI005771	8.2748	1.19088	1.4392	0.82746	0.407976	0.859596
GFUI005774	1.48478	0.319207	2.90059	0.110049	0.91237	NA
GFUI005776	365.025	0.355628	0.379523	0.93704	0.348738	0.831431
GFUI005777	2516.71	0.109629	0.214961	0.509995	0.610055	0.93247
GFUI005778	336.569	-1.75671	0.892857	-1.96752	0.0491233	0.428547
GFUI005779	488.139	0.0410938	0.265593	0.154724	0.877039	0.982774
GFUI005781	0	NA	NA	NA	NA	NA
GFUI005782	0.0629197	1.28106	4.56209	0.280806	0.778859	NA
GFUI005783	0.147573	1.28099	4.56209	0.28079	0.778872	NA
GFUI005784	0.514114	-0.666814	4.21671	-0.158136	0.87435	NA
GFUI005788	0.799279	3.20028	3.68064	0.86949	0.384579	NA
GFUI005789	10.0525	-0.28243	1.71175	-0.164995	0.868948	0.981477
GFUI005796	235.936	-0.134652	0.476739	-0.282443	0.777604	0.965725
GFUI005798	1875.41	0.210832	0.344852	0.61137	0.540954	0.909062
GFUI005799	0.255613	1.28099	4.56209	0.280789	0.778872	NA
GFUI005805	4.75526	1.52871	1.7507	0.873201	0.382553	NA
GFUI005808	927.627	0.511065	0.463415	1.10282	0.270104	0.788393
GFUI005809	487.562	0.131536	0.541003	0.243133	0.807902	0.970632
GFUI005811	28.278	0.0952492	0.754907	0.126173	0.899595	0.984718
GFUI005820	2858.42	-0.152127	0.413892	-0.367553	0.713206	0.954322
GFUI005821	0.489261	1.28106	4.56209	0.280806	0.778859	NA
GFUI005831	0.471101	0.319277	4.56209	0.0699848	0.944206	NA
GFUI005838	2001.94	0.120762	0.380165	0.317657	0.750745	0.961831
GFUI005839	430.5	-0.312719	0.356912	-0.876179	0.380933	0.847761
GFUI005840	115.671	0.150451	0.448863	0.335182	0.737488	0.960493
GFUI005855	13.2599	2.27127	1.16991	1.9414	0.0522096	0.434943
GFUI005857	3.66308	-1.11405	1.72324	-0.646485	0.517965	NA
GFUI005874	0	NA	NA	NA	NA	NA
GFUI005875	0	NA	NA	NA	NA	NA
GFUI005891	0	NA	NA	NA	NA	NA
GFUI005902	4.22495	-0.355482	1.36508	-0.260412	0.794546	NA
GFUI005904	0.0225604	1.28101	4.56209	0.280794	0.778869	NA
GFUI005907	0	NA	NA	NA	NA	NA
GFUI005913	0	NA	NA	NA	NA	NA
GFUI005921	0.0902416	1.28096	4.56209	0.280784	0.778876	NA
GFUI005923	0.0225604	1.28101	4.56209	0.280794	0.778869	NA
GFUI005924	0	NA	NA	NA	NA	NA
GFUI005948	0.408526	1.58662	4.31486	0.367711	0.713089	NA
GFUI005976	0	NA	NA	NA	NA	NA
GFUI005987	0	NA	NA	NA	NA	NA
GFUI006002	0	NA	NA	NA	NA	NA
GFUI006013	20.059	0.0602609	0.749513	0.0804001	0.935919	0.989118
GFUI006014	0.216081	1.281	4.56209	0.280792	0.77887	NA
GFUI006025	0	NA	NA	NA	NA	NA
GFUI006031	1.12236	1.60616	2.79422	0.574814	0.565417	NA
GFUI006038	0	NA	NA	NA	NA	NA
GFUI006043	99.6381	1.15143	0.521859	2.20639	0.0273564	0.326367
GFUI006044	0.0715617	1.28106	4.56209	0.280806	0.778859	NA
GFUI006047	0	NA	NA	NA	NA	NA
GFUI006048	0	NA	NA	NA	NA	NA
GFUI006059	0.0891828	1.28103	4.56209	0.280798	0.778865	NA
GFUI006060	0	NA	NA	NA	NA	NA
GFUI006074	0.0225604	1.28101	4.56209	0.280794	0.778869	NA
GFUI006083	0.105933	0.319275	4.56209	0.0699844	0.944206	NA
GFUI006084	139.242	-0.331072	0.453381	-0.730231	0.465249	0.885727
GFUI006095	0	NA	NA	NA	NA	NA
GFUI006098	0.133655	1.28101	4.56209	0.280793	0.778869	NA
GFUI006099	0.133655	1.28101	4.56209	0.280793	0.778869	NA
GFUI006106	0.475614	0.542127	4.47423	0.121166	0.903559	NA
GFUI006113	0.327095	2.54729	4.52215	0.563292	0.573236	NA
GFUI006114	0	NA	NA	NA	NA	NA
GFUI006123	0.143123	1.28108	4.56209	0.280811	0.778856	NA
GFUI006124	0.357809	1.28111	4.56209	0.280817	0.778851	NA
GFUI006125	0.0715617	1.28106	4.56209	0.280806	0.778859	NA
GFUI006126	0	NA	NA	NA	NA	NA
GFUI006130	3.87805	1.05258	1.52108	0.691996	0.48894	NA
GFUI006139	20.4998	1.10916	0.879529	1.26109	0.207277	0.727277
GFUI006142	5.69288	0.511971	1.36841	0.374134	0.708304	NA
GFUI006146	0.227777	1.28101	4.56209	0.280794	0.778868	NA
GFUI006147	0	NA	NA	NA	NA	NA
GFUI006150	2.6631	3.27392	2.38593	1.37217	0.170009	NA
GFUI006151	1.37818	-0.285605	3.59712	-0.0793983	0.936716	NA
GFUI006152	6.80724	0.287567	1.68407	0.170757	0.864415	0.981477
GFUI006155	43.3336	-1.37932	0.726978	-1.89734	0.0577834	0.458335
GFUI006157	443.463	-0.835466	0.362819	-2.30271	0.0212953	0.287213
GFUI006159	106.433	-0.816678	0.382365	-2.13586	0.0326907	0.355368
GFUI006160	2042.17	-0.0956034	0.294971	-0.324111	0.745854	0.961831
GFUI006161	0.469363	-1.44793	4.47276	-0.323723	0.746148	NA
GFUI006164	4.15124	-0.827377	1.71633	-0.482063	0.629761	NA
GFUI006165	0.302107	-0.386525	4.53506	-0.0852304	0.932078	NA
GFUI006166	198.589	-0.914606	0.677786	-1.3494	0.177208	0.688954
GFUI006167	146.905	0.426026	0.474678	0.897504	0.36945	0.846163
GFUI006168	814.54	-0.266265	0.233307	-1.14127	0.253759	0.768669
GFUI006170	1957.55	0.258221	0.231559	1.11514	0.264789	0.781954
GFUI006171	3010.25	0.293515	0.160119	1.83311	0.0667861	0.482214
GFUI006172	972.233	-0.451267	0.198988	-2.26781	0.0233411	0.300743
GFUI006173	187.069	-0.943491	0.533071	-1.76992	0.076741	0.511998
GFUI006174	1132.88	-0.024028	0.201277	-0.119378	0.904976	0.984718
GFUI006175	776.707	-0.135883	0.321764	-0.422306	0.672802	0.943706
GFUI006178	654.099	0.118518	0.2984	0.397178	0.691236	0.950515
GFUI006179	2396.34	0.0663686	0.248371	0.267216	0.789303	0.967924
GFUI006181	683.79	-0.0392481	0.278942	-0.140703	0.888104	0.983922
GFUI006189	56.8554	0.645601	0.449477	1.43634	0.150907	0.652316
GFUI006199	24.8321	-0.470452	0.988588	-0.475882	0.634158	0.936871
GFUI006201	2472.88	0.315164	0.230382	1.36801	0.17131	0.682911
GFUI006203	76.9216	0.394737	0.468784	0.842045	0.399763	0.856812
GFUI006205	1909.79	-0.177668	0.224621	-0.790969	0.428962	0.869122
GFUI006207	1.56828	-0.482369	2.39365	-0.201521	0.840291	NA
GFUI006208	227.151	0.0809125	0.430913	0.18777	0.851057	0.981248
GFUI006209	35.5468	-1.54336	1.6743	-0.921797	0.356635	0.83772
GFUI006214	20.3682	-0.050926	0.752617	-0.0676653	0.946052	0.991905
GFUI006215	15.1006	1.34235	0.908031	1.47831	0.139324	0.635446
GFUI006219	2347.82	-0.0049671	0.187207	-0.0265326	0.978833	0.996425
GFUI006220	5.39265	-2.29523	1.81736	-1.26295	0.206606	NA
GFUI006221	134.275	-0.364819	0.380673	-0.958352	0.337886	0.830116
GFUI006222	3606.06	-0.131278	0.183827	-0.714139	0.475141	0.890791
GFUI006228	0.0620928	1.28099	4.56209	0.280789	0.778872	NA
GFUI006229	0	NA	NA	NA	NA	NA
GFUI006233	0.271839	1.28104	4.56209	0.2808	0.778864	NA
GFUI006234	0	NA	NA	NA	NA	NA
GFUI006236	0	NA	NA	NA	NA	NA
GFUI006247	0	NA	NA	NA	NA	NA
GFUI006254	0	NA	NA	NA	NA	NA
GFUI006258	0	NA	NA	NA	NA	NA
GFUI006263	0.188903	0.319295	4.56209	0.0699887	0.944203	NA
GFUI006265	1.90096	2.04086	2.46745	0.827114	0.408173	NA
GFUI006266	0.308984	2.54722	4.52215	0.563276	0.573247	NA
GFUI006268	0	NA	NA	NA	NA	NA
GFUI006272	0.348603	-0.958433	4.49876	-0.213044	0.831293	NA
GFUI006281	376.898	-1.0793	0.430958	-2.50442	0.0122652	0.213792
GFUI006283	10.1796	-0.331283	1.33005	-0.249076	0.803302	0.969775
GFUI006310	1.17378	2.26602	3.07786	0.736234	0.461588	NA
GFUI006317	0.0225604	1.28101	4.56209	0.280794	0.778869	NA
GFUI006323	3199.92	-0.461459	0.402971	-1.14514	0.252151	0.766925
GFUI006324	395.439	-0.761609	0.273679	-2.78286	0.00538827	0.136697
GFUI006325	213.441	-0.646182	0.394043	-1.63988	0.101031	0.567979
GFUI006328	41.0631	-1.26407	0.78261	-1.6152	0.106268	0.580483
GFUI006329	1022.14	-0.472668	0.257883	-1.83288	0.066821	0.482214
GFUI006330	48.1012	0.0902614	0.48407	0.186464	0.852081	0.981477
GFUI006331	177.78	-1.10146	0.439964	-2.50353	0.0122961	0.213914
GFUI006332	83.189	-1.80412	0.777035	-2.3218	0.0202435	0.282399
GFUI006338	12.2096	-1.96989	1.57232	-1.25286	0.210258	0.730201
GFUI006339	17.3757	-5.21898	1.6665	-3.1317	0.00173796	0.0694556
GFUI006341	272.197	-1.57272	0.714321	-2.2017	0.0276866	0.326367
GFUI006343	125.418	-5.73712	1.03346	-5.55139	2.83406e-08	1.15191e-05	Spi+ up-regulated
GFUI006344	432.018	-3.05242	0.682042	-4.47541	7.6264e-06	0.0012867	Spi+ up-regulated
GFUI006347	107.093	0.319229	1.92908	0.165482	0.868564	0.981477
GFUI006350	197.363	0.0530098	0.909445	0.0582881	0.953519	0.993286
GFUI006352	9154.59	0.436054	0.50518	0.863166	0.388046	0.85172
GFUI006361	218.259	-1.84779	0.95184	-1.94128	0.052224	0.434943
GFUI006362	2952.09	0.219181	0.345752	0.633925	0.52613	0.904393
GFUI006363	400.352	0.0358004	0.314377	0.113877	0.909335	0.984718
GFUI006364	57065.2	1.64326	0.344215	4.77393	1.80664e-06	0.000384642	Spi+ down-regulated
GFUI006372	701.76	-1.59122	0.390855	-4.07113	4.67864e-05	0.0054333	Spi+ up-regulated
GFUI006373	182.725	-0.005228	0.379447	-0.013778	0.989007	0.997744
GFUI006381	0.469363	-1.44793	4.47276	-0.323723	0.746148	NA
GFUI006382	0.0620928	1.28099	4.56209	0.280789	0.778872	NA
GFUI006383	0.715226	-1.89086	4.42208	-0.427594	0.668947	NA
GFUI006384	2.33824	1.28098	3.7702	0.339766	0.734033	NA
GFUI006386	1940.77	0.235147	0.368941	0.637356	0.523893	0.903624
GFUI006387	24.2316	0.653513	0.758643	0.861424	0.389005	0.852911
GFUI006389	62533.9	1.4555	1.41895	1.02576	0.305004	0.815837
GFUI006390	875.223	0.0459813	0.22677	0.202766	0.839318	0.980509
GFUI006393	0.454414	1.28097	4.56209	0.280787	0.778874	NA
GFUI006394	0.599618	0.31926	4.03216	0.0791786	0.936891	NA
GFUI006395	14.6066	0.250889	0.833444	0.301027	0.763394	0.964986
GFUI006398	5.04132	1.13503	1.18328	0.959219	0.337448	NA
GFUI006400	0.31936	1.28103	4.56209	0.280799	0.778864	NA
GFUI006403	183.015	0.00225771	0.401239	0.00562685	0.99551	0.99875
GFUI006412	0	NA	NA	NA	NA	NA
GFUI006423	858.117	-0.298014	0.235215	-1.26699	0.20516	0.724372
GFUI006428	3.95985	-1.41847	1.65042	-0.859462	0.390086	NA
GFUI006436	42.8783	0.227198	0.83616	0.271716	0.78584	0.967299
GFUI006442	0	NA	NA	NA	NA	NA
GFUI006454	0.172555	0.319295	4.56209	0.0699887	0.944203	NA
GFUI006463	2.12108	-2.62285	2.49328	-1.05197	0.292814	NA
GFUI006477	423.627	-0.410035	0.226365	-1.81138	0.0700814	0.492074
GFUI006478	911.364	-0.169605	0.2133	-0.795149	0.426527	0.866622
GFUI006480	399.632	0.359826	0.386947	0.929911	0.352417	0.835007
GFUI006483	222018	1.42827	1.04913	1.36138	0.173393	0.685143
GFUI006484	10.2894	1.13292	0.878337	1.28985	0.197103	0.713315
GFUI006488	368.123	0.307291	0.277401	1.10775	0.267971	0.785639
GFUI006489	5035.23	0.0992341	0.369043	0.268896	0.78801	0.96761
GFUI006490	1085.23	0.18801	0.231977	0.810469	0.417671	0.863967
GFUI006491	268.064	0.264994	0.383447	0.691083	0.489513	0.89683
GFUI006492	120.986	0.611538	0.342942	1.78321	0.0745519	0.507339
GFUI006493	66.4021	0.673533	0.464427	1.45024	0.14699	0.648301
GFUI006501	584.095	-0.0525109	0.445867	-0.117772	0.906248	0.984718
GFUI006503	1028.77	0.0975518	0.232194	0.420131	0.67439	0.944609
GFUI006504	474.034	0.480862	0.188086	2.55661	0.0105698	0.195627
GFUI006505	2660.21	0.0454187	0.284163	0.159833	0.873012	0.982689
GFUI006506	32.0635	0.758446	0.539094	1.40689	0.15946	0.665045
GFUI006515	748.465	-2.98229	2.06627	-1.44332	0.14893	0.650578
GFUI006518	40.491	1.58207	0.808627	1.95649	0.0504076	0.4301
GFUI006525	26.8034	1.50522	0.661198	2.27651	0.0228154	0.297197
GFUI006526	178.97	1.12557	0.310845	3.62099	0.000293479	0.0205023	Spi+ down-regulated
GFUI006527	257.666	0.740473	0.392732	1.88544	0.0593704	0.463372
GFUI006529	3.43899	-1.39781	1.98634	-0.703712	0.481612	NA
GFUI006534	117.805	-0.00322384	0.442099	-0.00729213	0.994182	0.99873
GFUI006535	22.4339	0.746938	0.637627	1.17143	0.241424	0.75844
GFUI006543	1049.95	0.644879	0.299042	2.15648	0.0310461	0.3492
GFUI006549	1044.01	-0.160722	0.187969	-0.855042	0.392528	0.853189
GFUI006551	963.678	0.0810109	0.445317	0.181917	0.855648	0.981477
GFUI006554	1723.68	-0.179373	0.274345	-0.653822	0.513226	0.901476
GFUI006555	1104.21	-0.139714	0.465978	-0.29983	0.764307	0.965042
GFUI006556	464.711	-0.382719	0.437568	-0.874651	0.381764	0.848074
GFUI006557	5.56081	1.97035	1.0254	1.92153	0.0546644	NA
GFUI006558	12.8534	1.33671	0.835388	1.60011	0.109575	0.583834
GFUI006562	1235.93	0.0584269	0.344175	0.169759	0.865199	0.981477
GFUI006564	6764.12	0.122199	0.320873	0.380831	0.703329	0.951417
GFUI006565	10.2896	-1.00155	1.25726	-0.796612	0.425676	0.865913
GFUI006566	52.1475	0.151947	0.841575	0.180551	0.85672	0.981477
GFUI006567	21.7662	0.302622	0.693893	0.436122	0.662748	0.941728
GFUI006573	430.246	-0.115099	0.225368	-0.510715	0.609551	0.93247
GFUI006574	2.09012	-0.230618	1.96837	-0.117162	0.906732	NA
GFUI006575	1832.16	0.150522	0.308119	0.48852	0.625182	0.93499
GFUI006583	656.555	0.448076	0.270394	1.65712	0.0974947	0.563712
GFUI006584	661.398	-0.106165	0.271807	-0.390589	0.696101	0.950876
GFUI006586	0.505669	0.319281	4.56209	0.0699856	0.944205	NA
GFUI006588	0.111743	1.28101	4.56209	0.280794	0.778868	NA
GFUI006604	23.9188	-0.611884	0.708034	-0.8642	0.387478	0.850891
GFUI006614	1257.1	0.63677	0.265497	2.39841	0.0164665	0.256552
GFUI006616	1338.43	0.17648	0.338921	0.520711	0.602568	0.930283
GFUI006617	9.4215	-1.26219	1.23403	-1.02282	0.306394	0.816516
GFUI006619	98.2251	-0.63417	0.483535	-1.31153	0.189679	0.705537
GFUI006620	0.855935	3.86478	3.43594	1.12481	0.26067	NA
GFUI006621	37.1956	0.716289	0.749944	0.955124	0.339515	0.830116
GFUI006622	277.503	0.748252	0.389519	1.92096	0.0547364	0.444957
GFUI006631	148.551	0.49408	0.592394	0.83404	0.404259	0.857914
GFUI006633	2.41288	2.24107	1.91321	1.17137	0.241451	NA
GFUI006635	0.274213	2.54718	4.52215	0.563267	0.573253	NA
GFUI006642	0	NA	NA	NA	NA	NA
GFUI006643	6.69532	0.319274	2.82228	0.113126	NA	NA
GFUI006646	208.605	0.488092	1.39987	0.34867	0.727337	0.957206
GFUI006647	284.96	0.708367	1.34158	0.528009	NA	NA
GFUI006661	95.4329	1.41725	2.1984	0.644675	0.519138	0.901891
GFUI006662	1.05764	2.18727	3.06977	0.712518	0.476144	NA
GFUI006665	13253	-0.251051	0.389131	-0.645158	0.518825	0.901891
GFUI006666	387.17	-0.0869956	0.359426	-0.24204	0.808749	0.970632
GFUI006667	12016.8	-0.000299466	0.218334	-0.0013716	0.998906	0.999797
GFUI006668	1335.3	-0.201766	0.274241	-0.735724	0.461899	0.884243
GFUI006669	2710.11	-0.178714	0.224239	-0.796979	0.425463	0.865913
GFUI006670	402.995	-0.192052	0.239083	-0.803284	0.42181	0.865387
GFUI006671	83.3512	0.866806	0.491968	1.76192	0.0780834	0.514985
GFUI006672	3737.69	-0.0959077	0.298396	-0.321411	0.747899	0.961831
GFUI006673	6208.23	-0.0644566	0.30147	-0.213807	0.830697	0.977122
GFUI006674	2216.62	0.430954	0.253214	1.70193	0.0887682	0.544516
GFUI006675	467.323	-0.223646	0.305825	-0.731289	0.464603	0.885241
GFUI006676	15438.2	0.0477932	0.190399	0.251016	0.801801	0.969404
GFUI006677	334.795	-0.311173	0.314992	-0.987875	0.323214	0.822426
GFUI006678	17311.3	0.311574	0.190043	1.6395	0.10111	0.567979
GFUI006679	7812.65	-0.337357	0.469396	-0.718704	0.472324	0.889162
GFUI006680	192.307	-2.69295	1.90467	-1.41387	NA	NA
GFUI006683	2.16259	1.82906	2.06877	0.88413	0.376626	NA
GFUI006690	3.18313	-2.68674	2.26243	-1.18755	0.235013	NA
GFUI006692	145.426	-0.170722	0.592633	-0.288074	0.77329	0.965725
GFUI006700	0.855502	-0.975934	3.15624	-0.309208	0.757164	NA
GFUI006701	1112.25	0.0569564	0.248903	0.22883	0.819001	0.972707
GFUI006702	49.4525	-0.601936	0.819938	-0.734124	0.462873	0.8844
GFUI006716	0.117341	0.319275	4.56209	0.0699844	0.944206	NA
GFUI006719	419.933	-0.174152	0.326566	-0.533282	0.593838	0.928664
GFUI006721	850.482	0.207647	0.282184	0.735857	0.461818	0.884243
GFUI006722	731.717	-0.180099	0.249637	-0.721442	0.470637	0.888483
GFUI006723	651.866	-0.13093	0.299933	-0.436532	0.662451	0.941509
GFUI006727	0	NA	NA	NA	NA	NA
GFUI006732	1448	-0.108212	0.181109	-0.597495	0.550177	0.911737
GFUI006734	439.132	-0.120563	0.341328	-0.353217	0.723926	0.955845
GFUI006735	78.527	0.473235	2.81124	0.168337	0.866318	0.981477
GFUI006744	209.236	0.179488	0.338866	0.529672	0.596339	0.929117
GFUI006748	702.065	-0.0168313	0.354319	-0.0475031	0.962112	0.994693
GFUI006750	0.718755	0.319246	3.43029	0.0930666	0.925851	NA
GFUI006751	2088.54	-9.02738	1.42395	-6.33966	2.30273e-10	1.87191e-07	Spi+ up-regulated
GFUI006752	874.42	-0.211007	0.249536	-0.845598	0.397777	0.855522
GFUI006761	1945.66	0.259789	0.302792	0.857977	0.390905	0.853179
GFUI006762	192.02	-0.280735	1.84607	-0.152071	NA	NA
GFUI006763	282.38	-0.8555	0.762431	-1.12207	0.261833	0.777873
GFUI006764	0	NA	NA	NA	NA	NA
GFUI006765	0.139243	1.28099	4.56209	0.280791	0.778871	NA
GFUI006769	281.846	-0.340941	0.309293	-1.10232	0.270321	0.788393
GFUI006774	107.811	0.131813	0.495893	0.265808	0.790387	0.968124
GFUI006775	166.022	-0.101767	0.337019	-0.301962	0.762681	0.96486
GFUI006783	0.0451208	1.28099	4.56209	0.28079	0.778872	NA
GFUI006797	0	NA	NA	NA	NA	NA
GFUI006828	0	NA	NA	NA	NA	NA
GFUI006838	0.712317	-1.56612	3.16177	-0.495328	0.620368	NA
GFUI006839	23899.4	0.703524	0.491781	1.43056	0.152555	0.653819
GFUI006846	5076.61	-3.02607	0.600714	-5.03745	4.71774e-07	0.000125006	Spi+ up-regulated
GFUI006847	2670.25	-0.675133	0.510395	-1.32277	0.185913	0.698975
GFUI006858	3194.9	-0.604412	0.376136	-1.6069	0.108077	0.58359
GFUI006859	532602	0.29285	0.357706	0.818688	0.412964	0.861811
GFUI006861	424.599	0.439256	0.592275	0.741643	0.458304	0.882462
GFUI006862	221.413	-0.643275	0.637944	-1.00836	0.313284	0.817312
GFUI006864	907.482	-0.84431	0.344618	-2.44999	0.0142862	0.234829
GFUI006866	2161.39	0.217421	0.187731	1.15815	0.246803	0.762846
GFUI006869	888.113	0.027098	0.275223	0.0984583	0.921568	0.986445
GFUI006870	3963.27	1.00169	1.9839	0.504909	0.613623	0.933148
GFUI006872	545.214	0.161608	0.2206	0.732582	0.463813	0.884499
GFUI006875	27.2342	-1.81501	0.916683	-1.97998	0.0477057	0.420716
GFUI006881	3427.91	-0.312641	0.272204	-1.14855	0.25074	0.765329
GFUI006882	11.2705	-0.326234	0.970629	-0.336105	0.736791	0.960493
GFUI006886	106.106	-1.98372	0.980303	-2.02358	0.0430138	0.401492
GFUI006887	24.3457	-2.63917	1.52896	-1.72611	0.0843271	0.530276
GFUI006888	32.0316	-2.36731	1.56088	-1.51665	0.129355	0.619118
GFUI006894	0	NA	NA	NA	NA	NA
GFUI006900	1656.74	0.142338	0.497493	0.286111	0.774793	0.965725
GFUI006901	158.236	0.88608	0.766456	1.15607	0.247651	0.763751
GFUI006902	89050.1	-0.0552124	0.637223	-0.0866454	0.930953	0.987664
GFUI006920	11.0799	3.20726	1.77545	1.80645	0.0708488	0.493812
GFUI006922	0.625287	-0.717129	4.01055	-0.17881	0.858087	NA
GFUI006927	30.685	-2.30605	0.858952	-2.68472	0.00725899	0.161067
GFUI006934	460.961	0.669596	0.756904	0.884651	0.376345	0.846163
GFUI006939	0.17096	1.28103	4.56209	0.280798	0.778866	NA
GFUI006940	0.0854801	1.28103	4.56209	0.280798	0.778865	NA
GFUI006947	2.49082	-0.293509	2.21577	-0.132464	0.894618	NA
GFUI006949	0	NA	NA	NA	NA	NA
GFUI006951	0	NA	NA	NA	NA	NA
GFUI006960	1.59755	0.319223	2.99986	0.106413	0.915255	NA
GFUI006961	3371.62	0.252461	0.24351	1.03676	0.299848	0.812083
GFUI006962	696.544	-0.148237	0.313199	-0.473299	0.636	0.936871
GFUI006963	67.1664	0.307089	0.461096	0.665998	0.505413	0.897
GFUI006964	99.7852	0.517388	0.408686	1.26598	0.20552	0.724372
GFUI006965	0.524918	0.319181	4.09241	0.0779936	0.937833	NA
GFUI006966	1400.1	-0.13346	0.285911	-0.466788	0.640652	0.937631
GFUI006968	967.259	0.215449	0.234345	0.919367	0.357904	0.838624
GFUI006970	2330.36	-0.148314	0.273227	-0.542822	0.587252	0.926581
GFUI006971	0	NA	NA	NA	NA	NA
GFUI006972	775.964	-0.142261	0.354638	-0.401144	0.688314	0.950515
GFUI006973	1229.66	-0.130503	0.265969	-0.49067	0.62366	0.934952
GFUI006975	0	NA	NA	NA	NA	NA
GFUI006983	0	NA	NA	NA	NA	NA
GFUI006985	7.44095	-0.0721513	1.02966	-0.070073	0.944136	0.991523
GFUI006997	190.833	0.06717	0.473259	0.141931	0.887135	0.983747
GFUI006998	0.0629197	1.28106	4.56209	0.280806	0.778859	NA
GFUI007005	0	NA	NA	NA	NA	NA
GFUI007006	2.5076	1.54321	2.16632	0.712364	0.476239	NA
GFUI007015	0	NA	NA	NA	NA	NA
GFUI007022	0	NA	NA	NA	NA	NA
GFUI007028	10.2867	-0.72333	1.42067	-0.509146	0.61065	0.93247
GFUI007030	5.98166	-1.07589	1.36644	-0.787367	0.431067	0.870797
GFUI007031	522.093	-0.589272	0.306404	-1.92318	0.0544568	0.4443
GFUI007032	60.5667	-0.433236	0.717179	-0.604083	0.545788	0.910153
GFUI007033	6525.12	-0.235021	0.319683	-0.735169	0.462237	0.8844
GFUI007036	0.642863	-1.22527	3.95551	-0.309762	0.756742	NA
GFUI007048	0	NA	NA	NA	NA	NA
GFUI007051	615.983	-0.0457853	0.3278	-0.139674	0.888917	0.984026
GFUI007052	5908.73	0.0740245	0.355715	0.208101	0.83515	0.9785
GFUI007054	399.034	-0.516773	0.460934	-1.12114	0.262227	0.778238
GFUI007055	6.52755	1.70114	1.23949	1.37245	0.169924	0.67982
GFUI007060	0.135362	1.28095	4.56209	0.280781	0.778879	NA
GFUI007063	789.018	-0.0700929	0.25043	-0.27989	0.779562	0.965903
GFUI007065	768.785	0.242495	0.197213	1.22961	0.218843	0.738452
GFUI007068	91.2127	0.319209	2.37122	0.134618	0.892914	0.984544
GFUI007069	1142.17	-0.13003	0.273616	-0.475227	0.634625	0.936871
GFUI007070	2.02955	0.606552	2.69187	0.225327	0.821725	NA
GFUI007083	0	NA	NA	NA	NA	NA
GFUI007084	0.0676812	1.28097	4.56209	0.280787	0.778874	NA
GFUI007086	0	NA	NA	NA	NA	NA
GFUI007089	3.38974	0.707458	2.29162	0.308716	0.757538	NA
GFUI007094	66.4518	-0.979666	0.549592	-1.78253	0.0746622	0.50758
GFUI007095	633.378	-0.106329	0.259756	-0.409343	0.682288	0.948394
GFUI007097	42364.8	-0.158828	1.27027	-0.125035	0.900496	0.984718
GFUI007099	596.217	-0.0954923	0.290781	-0.3284	0.742609	0.961261
GFUI007100	7631.48	0.371873	0.301625	1.2329	0.217614	0.737196
GFUI007101	657.466	-0.170398	0.27729	-0.614513	0.538876	0.908586
GFUI007102	465.647	-0.135083	0.31687	-0.426303	0.669887	0.943531
GFUI007103	22.3126	2.3734	1.42254	1.66842	0.0952315	0.560531
GFUI007111	2016.85	-0.17704	0.403876	-0.438353	0.66113	0.941509
GFUI007114	338.783	-1.96943	1.87813	-1.04861	0.294356	0.807221
GFUI007115	214.486	0.214528	0.439237	0.488412	0.625258	0.93499
GFUI007118	952.896	-0.167047	0.411754	-0.405695	0.684967	0.949421
GFUI007121	0	NA	NA	NA	NA	NA
GFUI007124	1119.61	0.0318616	0.314622	0.10127	0.919337	0.986252
GFUI007125	481.547	-0.0289042	0.257356	-0.112312	0.910576	0.984718
GFUI007126	1291.46	-0.146097	0.270413	-0.540274	0.589008	0.926581
GFUI007127	377.288	-0.451519	0.264886	-1.70458	0.0882734	0.543623
GFUI007128	28.9168	-0.0678455	0.81903	-0.0828363	0.933982	0.98843
GFUI007129	1060.08	-0.285404	0.33242	-0.858565	0.390581	0.853179
GFUI007130	293.776	-0.0851995	0.247963	-0.343598	0.731149	0.958292
GFUI007131	66.1471	0.688831	2.28152	0.301918	NA	NA
GFUI007132	1037.76	-0.154297	0.190435	-0.810236	0.417805	0.863967
GFUI007134	115.209	-0.0126138	0.720638	-0.0175036	0.986035	0.996878
GFUI007136	0.107214	1.28096	4.56209	0.280783	0.778877	NA
GFUI007140	4.08535	1.10377	1.76047	0.626976	0.530675	NA
GFUI007141	3.46705	1.63825	2.0406	0.802827	0.422075	NA
GFUI007143	0.314742	0.319325	4.56209	0.0699954	0.944197	NA
GFUI007144	0.523032	0.319184	4.03464	0.0791109	0.936944	NA
GFUI007145	0.236394	0.319216	4.56209	0.0699715	0.944216	NA
GFUI007148	1867.74	-0.298111	0.409694	-0.727643	0.466832	0.886927
GFUI007149	174.658	0.207785	0.410848	0.505747	0.613034	0.932986
GFUI007152	2967.94	0.740209	0.281839	2.62635	0.00863055	0.177821
GFUI007153	2560.29	0.161671	0.242624	0.666343	0.505192	0.897
GFUI007154	2958.42	-0.726674	0.427073	-1.70152	0.0888447	0.544516
GFUI007155	26.2339	1.16459	0.630988	1.84566	0.0649418	0.478476
GFUI007156	1871.23	0.163961	0.200216	0.818918	0.412833	0.861811
[truncated: 13,234 more rows]

## Sheet: female_spi-_vs_spi+
gene	baseMean	log2FoldChange	lfcSE	stat	pvalue	padj	DE in Spi
GFUI000002	79.8389	0.35106	0.480787	0.730177	0.465282	0.998353
GFUI000004	0.0620928	-1.17549	4.49006	-0.261799	0.793476	NA
GFUI000006	0.441172	0.116877	3.57512	0.0326919	0.97392	NA
GFUI000008	565.08	-0.149297	0.284795	-0.524226	0.600122	0.998353
GFUI000009	2.07795	0.295983	1.53439	0.1929	0.847037	NA
GFUI000010	49.9544	0.246052	0.584059	0.42128	0.673551	0.998353
GFUI000011	22.9603	-0.947314	0.863325	-1.09729	0.272516	0.998353
GFUI000012	1.24828	0.302219	1.8274	0.165382	0.868643	NA
GFUI000021	6.43359	-7.05182	4.32947	-1.6288	0.103356	0.815994
GFUI000022	336.9	-0.332787	0.414536	-0.802795	0.422093	0.998353
GFUI000023	0.151053	-1.07294	4.49388	-0.238756	0.811295	NA
GFUI000024	0.905328	0.947413	3.46228	0.273639	0.784362	NA
GFUI000026	9.73844	-0.535402	0.823944	-0.649804	0.515819	0.998353
GFUI000036	0.465137	0.927571	4.05064	0.228994	0.818874	NA
GFUI000045	243.649	-0.237114	0.341229	-0.694883	0.487129	0.998353
GFUI000046	1667.29	-0.346371	0.198363	-1.74615	0.0807848	0.726972
GFUI000047	4055.81	-0.152676	0.204841	-0.74534	0.456066	0.998353
GFUI000048	2545.77	-0.0874696	0.23269	-0.375905	0.706987	0.998353
GFUI000049	2718.68	-0.0801859	0.300139	-0.267162	0.789344	0.998353
GFUI000050	43.797	0.180884	1.10654	0.163468	0.87015	0.998353
GFUI000055	0	NA	NA	NA	NA	NA
GFUI000059	64.8622	0.213175	0.393067	0.542337	0.587586	0.998353
GFUI000060	11417.9	-0.206228	0.249284	-0.827279	0.408079	0.998353
GFUI000061	79.8084	-1.12238	0.68088	-1.64842	0.0992656	0.805497
GFUI000062	8.45989	-0.224618	0.772982	-0.290586	0.771368	0.998353
GFUI000064	11.6831	-0.215274	1.30232	-0.165301	0.868707	0.998353
GFUI000065	1.4777	-1.90657	1.86717	-1.0211	0.307207	NA
GFUI000072	1.69533	0.328159	1.9988	0.164179	0.869591	NA
GFUI000074	0.0451208	-1.07292	4.49388	-0.23875	0.811299	NA
GFUI000075	0	NA	NA	NA	NA	NA
GFUI000081	3653.78	0.502579	0.344328	1.4596	0.144401	0.918641
GFUI000082	2298.33	-0.261007	0.176662	-1.47744	0.139557	0.908307
GFUI000083	856.984	0.192546	0.32202	0.597932	0.549885	0.998353
GFUI000084	1233.37	0.340054	0.243922	1.39411	0.163285	0.958311
GFUI000086	449.478	-0.140358	0.317928	-0.441477	0.658868	0.998353
GFUI000088	318.426	-0.0149206	0.215463	-0.069249	0.944791	0.998353
GFUI000089	181.159	0.194583	0.333307	0.583796	0.559358	0.998353
GFUI000090	5394.01	-0.279337	0.271253	-1.0298	0.303102	0.998353
GFUI000100	2.85238	-1.48649	1.36012	-1.09291	0.274433	0.998353
GFUI000101	427.313	0.367362	0.488616	0.751842	0.452146	0.998353
GFUI000102	0.373123	0.579241	4.3155	0.134223	0.893226	NA
GFUI000112	139.603	-0.102551	0.570339	-0.179807	0.857304	0.998353
GFUI000115	0.599574	-1.17543	4.49006	-0.261785	0.793488	NA
GFUI000116	1.17973	0.842758	2.0619	0.408729	0.682739	NA
GFUI000117	7.64402	-0.416172	1.21701	-0.341963	0.732378	0.998353
GFUI000126	0.269443	1.38219	4.48904	0.307902	0.758157	NA
GFUI000128	4.45335	-0.665372	1.07334	-0.619908	0.535318	0.998353
GFUI000139	1084.55	-0.180684	0.216966	-0.832777	0.40497	0.998353
GFUI000141	639.949	0.0810116	0.267667	0.302657	0.762151	0.998353
GFUI000144	362.425	-0.141773	0.24528	-0.578005	0.563261	0.998353
GFUI000145	549.78	-0.484146	0.499551	-0.969161	0.332465	0.998353
GFUI000147	6925.56	0.0957217	0.297991	0.321223	0.748041	0.998353
GFUI000148	1140.97	-0.154854	0.227759	-0.679904	0.496565	0.998353
GFUI000149	6.30183	-0.1965	0.94525	-0.207882	0.835321	0.998353
GFUI000150	515.229	-0.231131	0.326728	-0.70741	0.479311	0.998353
GFUI000151	568.775	-0.0779496	0.285509	-0.27302	0.784838	0.998353
GFUI000160	0	NA	NA	NA	NA	NA
GFUI000162	146.245	-0.308865	0.564567	-0.547083	0.584322	0.998353
GFUI000166	0.0629197	1.80047	4.56194	0.394672	0.693085	NA
GFUI000167	184.545	-0.230312	0.756283	-0.304531	0.760723	0.998353
GFUI000173	0.457182	2.38426	4.18092	0.57027	0.568494	NA
GFUI000181	150.351	-1.08224	0.931314	-1.16206	0.24521	0.998353
GFUI000182	4.21184	-0.797953	1.39603	-0.571589	0.567601	0.998353
GFUI000185	14.047	-1.64135	1.16188	-1.41267	0.157753	0.94919
GFUI000194	2.28398	-1.22364	2.20534	-0.554856	0.578993	0.998353
GFUI000200	0	NA	NA	NA	NA	NA
GFUI000201	0	NA	NA	NA	NA	NA
GFUI000209	252.98	-0.117491	0.229187	-0.512644	0.608201	0.998353
GFUI000210	755.963	-0.211247	0.306487	-0.689251	0.490665	0.998353
GFUI000211	0	NA	NA	NA	NA	NA
GFUI000212	0	NA	NA	NA	NA	NA
GFUI000213	15897.2	-0.0436153	0.293977	-0.148363	0.882056	0.998353
GFUI000216	245.079	-0.163374	0.316375	-0.516392	0.605581	0.998353
GFUI000217	287.264	-0.331005	0.257104	-1.28744	0.197942	0.998353
GFUI000219	932.32	0.195852	0.204901	0.955839	0.339154	0.998353
GFUI000220	18.3063	0.576732	0.73829	0.781173	0.434701	0.998353
GFUI000230	82.6786	-0.0305096	0.443879	-0.0687341	0.945201	0.998353
GFUI000231	3915.72	0.306593	0.19411	1.57948	0.114225	0.85366
GFUI000232	249.395	-0.173077	0.348385	-0.496797	0.619332	0.998353
GFUI000233	1694.3	-0.0193195	0.227073	-0.0850805	0.932197	0.998353
GFUI000234	5.03783	-3.95742	2.08296	-1.8999	0.0574458	0.606701
GFUI000235	3348.38	-0.180063	0.319726	-0.563178	0.573314	0.998353
GFUI000239	6.04764	-0.288821	1.3408	-0.215409	0.829449	0.998353
GFUI000242	100.389	-0.034039	0.380007	-0.0895747	0.928625	0.998353
GFUI000243	260.592	-0.42357	0.299469	-1.4144	0.157244	0.948292
GFUI000244	0.0225604	-0.434229	4.52406	-0.0959823	0.923535	NA
GFUI000246	82.8957	-0.67351	0.525847	-1.28081	0.200261	0.998353
GFUI000250	0.424466	-0.0373331	4.20567	-0.00887684	0.992917	NA
GFUI000257	1924.7	-0.211583	0.165887	-1.27546	0.202145	0.998353
GFUI000258	1893.68	-0.331962	0.288247	-1.15166	0.249461	0.998353
GFUI000259	141.331	-2.02577	0.845635	-2.39556	0.0165951	0.287314
GFUI000262	1.31129	-1.03506	2.7689	-0.373817	0.708541	NA
GFUI000266	2.4416	1.07786	1.72504	0.624831	0.532082	0.998353
GFUI000271	588.823	0.440036	0.288579	1.52484	0.1273	0.892904
GFUI000272	348.309	-0.179154	0.250812	-0.714295	0.475045	0.998353
GFUI000273	18.9409	-0.258701	0.829274	-0.311961	0.755071	0.998353
GFUI000280	411.602	-0.226328	0.468387	-0.483206	0.628949	0.998353
GFUI000288	2.70749	0.42404	1.33082	0.31863	0.750007	0.998353
GFUI000294	490.932	0.018974	0.308563	0.0614916	0.950968	0.998353
GFUI000295	46.3808	1.3332	0.693677	1.92194	0.0546139	0.590193
GFUI000296	208.88	-0.550547	0.340436	-1.61718	0.105839	0.823788
GFUI000301	582.214	0.167684	0.243333	0.689116	0.49075	0.998353
GFUI000306	4863.99	0.250728	0.264388	0.948333	0.34296	0.998353
GFUI000307	28.5261	-0.501407	0.485557	-1.03264	0.301771	0.998353
GFUI000308	0.0629197	1.80047	4.56194	0.394672	0.693085	NA
GFUI000316	2.99513	-1.08026	1.2397	-0.871388	0.383542	0.998353
GFUI000320	1.70629	-1.02286	1.69127	-0.604786	0.545321	NA
GFUI000326	126.217	0.0250364	0.338526	0.0739569	0.941045	0.998353
GFUI000327	818.471	0.054569	0.313008	0.174337	0.8616	0.998353
GFUI000328	1213.39	0.71495	0.39979	1.78831	0.0737253	0.692719
GFUI000330	1919.99	0.169808	0.456271	0.372165	0.70977	0.998353
GFUI000331	351.045	-0.11673	0.286059	-0.408063	0.683227	0.998353
GFUI000334	3.68102	0.442905	1.2807	0.34583	0.729471	0.998353
GFUI000346	1.38139	0.988992	2.11091	0.468515	0.639416	NA
GFUI000347	39.8234	0.367024	0.809782	0.453238	0.650377	0.998353
GFUI000348	19.4517	0.251747	1.04482	0.240948	0.809596	0.998353
GFUI000355	394.02	-0.237451	0.232622	-1.02076	0.307367	0.998353
GFUI000358	0.130601	-0.566695	4.46558	-0.126903	0.899017	NA
GFUI000359	1.54698	-1.20171	1.99266	-0.60307	0.546462	NA
GFUI000372	0.585824	1.80038	4.56194	0.394651	0.6931	NA
GFUI000378	0.239587	-0.213809	4.49006	-0.0476183	0.96202	NA
GFUI000380	14.694	-1.10012	0.695813	-1.58106	0.113863	0.852229
GFUI000387	7.14653	6.34246	2.11903	2.9931	0.00276163	0.0801032
GFUI000391	69.2005	5.83399	1.98195	2.94356	0.0032446	0.0904421
GFUI000392	42.4914	6.92501	1.6258	4.25943	2.04947e-05	0.00160619	Spi+ down-regulated
GFUI000393	3.84161	4.49761	2.28752	1.96616	0.0492805	0.557253
GFUI000395	9.73907	6.74942	2.0047	3.36679	0.000760476	0.0293826	Spi+ down-regulated
GFUI000396	0	NA	NA	NA	NA	NA
GFUI000402	29.3927	7.85511	1.90591	4.12146	3.76485e-05	0.00261631	Spi+ down-regulated
GFUI000405	38.2573	8.4235	1.88464	4.46956	7.838e-06	0.00081703	Spi+ down-regulated
GFUI000408	160.313	5.92025	1.42037	4.16809	3.07157e-05	0.00224359	Spi+ down-regulated
GFUI000416	3.95782	2.7605	2.85482	0.966962	0.333563	0.998353
GFUI000418	8.66701	6.14626	1.93295	3.17974	0.00147409	0.0495009	Spi+ down-regulated
GFUI000424	1.85047	4.00725	3.01352	1.32976	0.183599	NA
GFUI000434	0	NA	NA	NA	NA	NA
GFUI000438	46.659	6.90002	1.69555	4.06948	4.71186e-05	0.00318592	Spi+ down-regulated
GFUI000441	0.797287	1.45726	4.39539	0.331543	0.740234	NA
GFUI000442	0	NA	NA	NA	NA	NA
GFUI000443	0	NA	NA	NA	NA	NA
GFUI000446	17.3104	1.26483	1.17632	1.07524	0.282269	0.998353
GFUI000457	1148.93	-0.31767	0.272131	-1.16734	0.243072	0.998353
GFUI000458	269.857	-0.226	0.495983	-0.45566	0.648634	0.998353
GFUI000459	69.1359	-0.788392	0.454041	-1.73639	0.0824948	0.7338
GFUI000462	2537.72	0.0304029	0.371548	0.0818279	0.934784	0.998353
GFUI000463	1742.01	0.463988	0.421772	1.10009	0.271292	0.998353
GFUI000464	526.118	-0.235514	0.259154	-0.908782	0.363465	0.998353
GFUI000466	150.79	0.71472	0.4596	1.55509	0.119924	0.867113
GFUI000468	5285.51	-0.112578	0.340799	-0.330334	0.741147	0.998353
GFUI000469	1026.6	-0.175837	0.28349	-0.620258	0.535088	0.998353
GFUI000471	1688.5	-0.185177	0.237147	-0.780854	0.434888	0.998353
GFUI000472	262.645	-0.0315036	0.326593	-0.0964615	0.923154	0.998353
GFUI000474	6.40563	0.527517	0.965942	0.546117	0.584986	0.998353
GFUI000484	125.337	-0.0411619	0.337254	-0.12205	0.902859	0.998353
GFUI000488	1.82943	1.92224	2.08505	0.921915	0.356573	NA
GFUI000505	3.66957	2.38056	1.87384	1.27042	0.203935	0.998353
GFUI000506	0	NA	NA	NA	NA	NA
GFUI000515	8.88653	6.58838	1.98794	3.31417	0.000919164	0.0340966	Spi+ down-regulated
GFUI000518	1.32509	4.70198	3.15913	1.48838	0.136651	NA
GFUI000520	15.3201	6.28616	1.5898	3.95406	7.6836e-05	0.0046884	Spi+ down-regulated
GFUI000521	2.60342	4.33445	2.40053	1.80562	0.0709778	0.677097
GFUI000522	2.0796	3.7334	2.43721	1.53183	0.125564	NA
GFUI000523	5.05872	5.9453	2.10058	2.83032	0.00465013	0.121816
GFUI000525	0	NA	NA	NA	NA	NA
GFUI000529	3.19647	4.10202	3.021	1.35784	0.174516	0.969992
GFUI000530	0.900709	2.77896	4.27076	0.650696	0.515243	NA
GFUI000531	1.11693	4.52091	2.93743	1.53907	0.123787	NA
GFUI000532	1.73281	0.838776	3.31687	0.252882	0.80036	NA
GFUI000545	0.463544	3.61341	4.46942	0.808475	0.418817	NA
GFUI000547	0	NA	NA	NA	NA	NA
GFUI000548	12.125	7.04987	1.98499	3.55158	0.00038292	0.0173487	Spi+ down-regulated
GFUI000549	4.46787	5.06946	2.2393	2.26386	0.023583	0.360031
GFUI000551	0.183972	0.83874	4.56194	0.183856	0.854126	NA
GFUI000552	0	NA	NA	NA	NA	NA
GFUI000561	0	NA	NA	NA	NA	NA
GFUI000564	40.5568	8.5679	2.28539	3.74899	0.000177551	0.00911154	Spi+ down-regulated
GFUI000565	6.95809	5.91478	1.96373	3.01201	0.00259526	0.0766099
GFUI000566	0.91873	3.36909	4.48079	0.751897	0.452113	NA
GFUI000570	0	NA	NA	NA	NA	NA
GFUI000571	2.62021	4.26205	2.24387	1.89942	0.0575097	0.606701
GFUI000572	0	NA	NA	NA	NA	NA
GFUI000573	78.7002	6.97567	1.93085	3.61275	0.000302967	0.0143009	Spi+ down-regulated
GFUI000579	2.19768	5.1828	2.31861	2.2353	0.0253976	0.372951
GFUI000583	30.2264	8.73952	1.91246	4.56979	4.8822e-06	0.000568095	Spi+ down-regulated
GFUI000585	0.973008	3.70188	4.22381	0.876433	0.380795	NA
GFUI000586	2.61518	3.29861	2.12051	1.55557	0.119809	0.867113
GFUI000601	0.638269	3.78612	4.46245	0.848439	0.396193	NA
GFUI000603	34.4498	6.27035	1.5353	4.08413	4.42414e-05	0.00301173	Spi+ down-regulated
GFUI000609	0	NA	NA	NA	NA	NA
GFUI000611	2.58847	4.73936	2.34885	2.01774	0.0436187	0.520874
GFUI000613	3.92835	4.36616	2.92304	1.49371	0.135252	0.899249
GFUI000614	0	NA	NA	NA	NA	NA
GFUI000616	5.36251	6.04911	2.21495	2.73104	0.00631341	0.150143
GFUI000618	10.7239	6.59999	1.86739	3.53435	0.000408786	0.018181	Spi+ down-regulated
GFUI000620	0	NA	NA	NA	NA	NA
GFUI000625	2.62227	2.73745	2.1952	1.24702	0.212391	0.998353
GFUI000627	0.352022	0.838637	4.56194	0.183833	0.854144	NA
GFUI000628	0.306243	1.80041	4.56194	0.394659	0.693095	NA
GFUI000629	0.197401	3.25847	4.4866	0.726268	0.467675	NA
GFUI000630	0	NA	NA	NA	NA	NA
GFUI000633	8.78558	-1.69673	0.991893	-1.7106	0.0871551	0.755356
GFUI000638	479.019	0.220785	0.286216	0.771394	0.440473	0.998353
GFUI000645	0	NA	NA	NA	NA	NA
GFUI000646	0	NA	NA	NA	NA	NA
GFUI000648	2.92782	4.53949	2.28359	1.98787	0.0468257	0.54403
GFUI000659	2.53768	3.67021	2.18404	1.68047	0.0928666	0.780282
GFUI000660	0	NA	NA	NA	NA	NA
GFUI000661	31.3307	8.61768	1.89374	4.55062	5.34869e-06	0.000615222	Spi+ down-regulated
GFUI000662	0	NA	NA	NA	NA	NA
GFUI000670	0	NA	NA	NA	NA	NA
GFUI000673	0	NA	NA	NA	NA	NA
GFUI000674	0	NA	NA	NA	NA	NA
GFUI000675	19.1356	8.53718	1.99677	4.2755	1.90708e-05	0.00153905	Spi+ down-regulated
GFUI000685	1002.08	-0.0194248	0.252115	-0.0770475	0.938586	0.998353
GFUI000686	556.752	0.27868	0.285763	0.975215	0.329454	0.998353
GFUI000704	39.7369	-0.209019	0.51206	-0.408193	0.683132	0.998353
GFUI000707	0	NA	NA	NA	NA	NA
GFUI000708	0.375405	3.28291	4.39046	0.747736	0.454619	NA
GFUI000709	183.373	0.303232	0.267689	1.13278	0.257308	0.998353
GFUI000717	6.44325	0.524418	1.12779	0.464997	0.641934	0.998353
GFUI000720	17.8806	-0.00242503	0.854291	-0.00283864	0.997735	0.999862
GFUI000727	0.297601	1.80041	4.56194	0.394659	0.693095	NA
GFUI000728	0.0941221	0.527532	4.52405	0.116606	0.907172	NA
GFUI000729	0.0629197	1.80047	4.56194	0.394672	0.693085	NA
GFUI000736	4257.88	0.193366	0.247749	0.780491	0.435102	0.998353
GFUI000737	1.502	1.5546	2.6875	0.578456	0.562957	NA
GFUI000738	0	NA	NA	NA	NA	NA
GFUI000739	33.2709	-0.0124985	0.639445	-0.0195458	0.984406	0.998353
GFUI000740	0	NA	NA	NA	NA	NA
GFUI000747	5.2471	-0.367884	1.13372	-0.324492	0.745566	0.998353
GFUI000752	726.038	0.175792	0.420711	0.417846	0.67606	0.998353
GFUI000756	18.2075	-2.24485	0.741643	-3.02686	0.00247111	0.0738161
GFUI000757	1070.44	-1.10267	4.16456	-0.264774	NA	NA
GFUI000758	685.697	0.151741	0.244376	0.620931	0.534645	0.998353
GFUI000759	8.91725	0.4575	4.17107	0.109684	NA	NA
GFUI000760	296.629	-0.901445	0.721335	-1.24969	0.211413	0.998353
GFUI000763	64.045	-0.477017	0.600851	-0.793902	0.427253	0.998353
GFUI000766	99.6464	-1.42366	0.758905	-1.87594	0.0606641	0.626487
GFUI000770	261.384	0.217525	0.771272	0.282035	0.777917	0.998353
GFUI000777	0	NA	NA	NA	NA	NA
GFUI000778	0	NA	NA	NA	NA	NA
GFUI000786	225.065	-0.0838643	0.308285	-0.272035	0.785595	0.998353
GFUI000787	0	NA	NA	NA	NA	NA
GFUI000803	4.05715	4.36608	2.9158	1.49739	0.134292	0.899249
GFUI000804	11.5281	5.61394	2.17018	2.58686	0.00968552	0.198613
GFUI000806	0.468705	-0.111212	4.49388	-0.0247475	0.980256	NA
GFUI000813	9.45713	6.59413	2.17582	3.03064	0.00244037	0.0731162
GFUI000814	8.69452	6.37637	1.99966	3.18873	0.001429	0.0486395	Spi+ down-regulated
GFUI000815	22.5119	5.15537	1.62492	3.17269	0.00151034	0.0500713
GFUI000817	10.6218	6.62021	2.01621	3.28349	0.0010253	0.0366434	Spi+ down-regulated
GFUI000824	3832.5	0.11255	0.420911	0.267396	0.789164	0.998353
GFUI000826	0.308754	0.527481	4.52405	0.116595	0.907181	NA
GFUI000827	0	NA	NA	NA	NA	NA
GFUI000831	3.29105	-2.67199	1.90663	-1.40142	0.161087	0.952583
GFUI000838	2.10552	0.443265	1.37456	0.322477	0.747091	NA
GFUI000840	1015.43	0.115605	0.300601	0.384581	0.700548	0.998353
GFUI000855	5.74939	-0.281161	1.28419	-0.218941	0.826696	0.998353
GFUI000866	276.1	0.371999	0.362765	1.02545	0.305149	0.998353
GFUI000873	4.54208	-0.104376	1.07575	-0.097026	0.922706	0.998353
GFUI000879	4.07773	-4.25604	1.54939	-2.74691	0.00601602	0.145249
GFUI000881	0.33111	-2.43669	4.36661	-0.558028	0.576825	NA
GFUI000883	2.64242	0.270046	2.02273	0.133506	0.893794	0.998353
GFUI000885	8.50741	0.0915951	1.02495	0.0893653	0.928792	0.998353
GFUI000891	1345.24	0.458044	0.385705	1.18755	0.23501	0.998353
GFUI000899	0	NA	NA	NA	NA	NA
GFUI000926	513.358	0.00205245	0.235478	0.00871612	0.993046	0.998835
GFUI000927	735.941	-0.149823	0.182318	-0.821767	0.41121	0.998353
GFUI000929	3561.17	-0.115945	0.225853	-0.513366	0.607695	0.998353
GFUI000933	0.345261	0.70743	4.46167	0.158557	0.874018	NA
GFUI000934	1.00312	0.164376	2.84891	0.057698	0.953989	NA
GFUI000937	60.963	0.570001	0.7299	0.78093	0.434844	0.998353
GFUI000938	0.770534	-0.324455	3.60358	-0.090037	0.928258	NA
GFUI000940	0.248164	-3.35458	4.3678	-0.768025	0.442472	NA
GFUI000944	9147.99	0.399098	0.307426	1.29819	0.194222	0.995176
GFUI000945	0.170133	-1.15247	4.42077	-0.260695	0.794328	NA
GFUI000949	0	NA	NA	NA	NA	NA
GFUI000956	0.117341	0.838682	4.56194	0.183843	0.854137	NA
GFUI000958	1993.51	0.199149	0.256887	0.775238	0.438199	0.998353
GFUI000960	1589.94	-0.280757	0.225499	-1.24504	0.213115	0.998353
GFUI000961	77.8639	0.398108	0.479801	0.829735	0.406689	0.998353
GFUI000966	5.35509	6.2218	2.08519	2.98381	0.00284685	0.0816288
GFUI000967	8.46818	5.82304	2.18165	2.6691	0.00760542	0.168753
GFUI000971	38.1386	7.74981	1.81838	4.26193	2.02666e-05	0.00160619	Spi+ down-regulated
GFUI000974	0	NA	NA	NA	NA	NA
GFUI000975	1829.22	0.0612481	0.268863	0.227804	0.819799	0.998353
GFUI000981	6.36103	-0.516343	0.997037	-0.517878	0.604543	0.998353
GFUI000987	665.668	-0.129911	0.25273	-0.514031	0.60723	0.998353
GFUI000988	993.104	0.0397582	0.225872	0.17602	0.860278	0.998353
GFUI000989	1.73872	-2.12145	2.15312	-0.985293	0.32448	NA
GFUI000990	0.800678	1.40261	3.17524	0.441733	0.658683	NA
GFUI000994	1.31098	1.8005	3.45985	0.520398	0.602786	NA
GFUI001006	0	NA	NA	NA	NA	NA
GFUI001012	0.0846532	-1.75184	4.44645	-0.393986	0.693591	NA
GFUI001013	0	NA	NA	NA	NA	NA
GFUI001014	0	NA	NA	NA	NA	NA
GFUI001015	0	NA	NA	NA	NA	NA
GFUI001017	1.9966	0.151528	1.80292	0.0840462	0.93302	NA
GFUI001021	0	NA	NA	NA	NA	NA
GFUI001022	0	NA	NA	NA	NA	NA
GFUI001031	0	NA	NA	NA	NA	NA
GFUI001034	79.7845	0.741288	0.506009	1.46497	0.142929	0.914851
GFUI001036	266.679	-0.0485317	0.226478	-0.214289	0.830322	0.998353
GFUI001037	0.312465	-0.434234	4.52405	-0.0959833	0.923534	NA
GFUI001038	0	NA	NA	NA	NA	NA
GFUI001039	0	NA	NA	NA	NA	NA
GFUI001043	0	NA	NA	NA	NA	NA
GFUI001047	43.0751	-0.129616	0.432141	-0.299939	0.764224	0.998353
GFUI001051	20.6548	-0.960528	0.616135	-1.55896	0.119007	0.865481
GFUI001054	0.195338	0.676323	4.45186	0.151919	0.879251	NA
GFUI001058	0.319726	-2.39282	4.36779	-0.547832	0.583808	NA
GFUI001067	0	NA	NA	NA	NA	NA
GFUI001068	0	NA	NA	NA	NA	NA
GFUI001077	2.45703	-0.16331	1.74676	-0.0934935	0.925512	0.998353
GFUI001080	0	NA	NA	NA	NA	NA
GFUI001082	0	NA	NA	NA	NA	NA
GFUI001084	0.758611	-2.40041	3.60398	-0.666045	0.505382	NA
GFUI001093	156.486	0.108539	0.243183	0.446328	0.65536	0.998353
GFUI001095	1.18399	-0.684601	2.4049	-0.28467	0.775897	NA
GFUI001099	520.897	0.187502	0.276561	0.677977	0.497786	0.998353
GFUI001114	0.161803	-0.966487	4.43319	-0.218012	0.82742	NA
GFUI001120	30.1044	-0.0188782	0.46146	-0.0409098	0.967368	0.998353
GFUI001122	72.2612	-0.443627	0.354526	-1.25133	0.210815	0.998353
GFUI001129	0	NA	NA	NA	NA	NA
GFUI001131	0	NA	NA	NA	NA	NA
GFUI001134	0.183972	0.83874	4.56194	0.183856	0.854126	NA
GFUI001136	0	NA	NA	NA	NA	NA
GFUI001137	0	NA	NA	NA	NA	NA
GFUI001138	156.911	0.121094	0.390106	0.310414	0.756246	0.998353
GFUI001139	2.33308	-1.02707	1.64505	-0.624338	0.532406	0.998353
GFUI001147	1.67015	0.194617	1.98283	0.0981512	0.921812	NA
GFUI001153	177.291	0.048123	0.608981	0.0790221	0.937015	0.998353
GFUI001155	186.994	-0.310767	0.245674	-1.26495	0.205888	0.998353
GFUI001162	2.12078	-0.58294	1.77486	-0.328444	0.742576	NA
GFUI001169	0.192694	-1.43761	4.40447	-0.326398	0.744123	NA
GFUI001171	0.423731	0.838628	4.56194	0.183831	0.854146	NA
GFUI001173	76.234	1.17658	0.571784	2.05773	0.0396163	0.491252
GFUI001177	2.74381	-1.9415	1.94828	-0.996519	0.318998	0.998353
GFUI001179	0	NA	NA	NA	NA	NA
GFUI001181	2580.42	-0.111157	0.354041	-0.313966	0.753547	0.998353
GFUI001183	60.0546	-0.00956384	0.59252	-0.016141	0.987122	0.998353
GFUI001186	11.0454	-0.433625	0.773877	-0.560329	0.575255	0.998353
GFUI001188	0.360941	-1.40059	4.31729	-0.324414	0.745625	NA
GFUI001189	8.43393	-0.597883	1.01181	-0.590902	0.554586	0.998353
GFUI001196	259.841	-0.292103	0.261762	-1.11591	0.264461	0.998353
GFUI001197	4.19675	-0.104682	1.20504	-0.0868703	0.930775	0.998353
GFUI001203	305.988	0.161824	0.366138	0.441974	0.658508	0.998353
GFUI001206	3.31398	0.273286	2.04956	0.133339	0.893925	0.998353
GFUI001209	0	NA	NA	NA	NA	NA
GFUI001210	0	NA	NA	NA	NA	NA
GFUI001213	112.955	0.0950571	0.29169	0.325884	0.744512	0.998353
GFUI001221	0	NA	NA	NA	NA	NA
GFUI001222	0	NA	NA	NA	NA	NA
GFUI001224	355.76	2.1401	0.850402	2.51658	0.01185	0.231607
GFUI001235	2238.57	0.438217	0.208668	2.10007	0.0357223	0.46546
GFUI001237	83.297	0.175696	0.579477	0.303197	0.76174	0.998353
GFUI001242	1.1984	1.02632	2.62563	0.390884	0.695883	NA
GFUI001255	1272.91	0.221409	0.201128	1.10083	0.27097	0.998353
GFUI001256	70.0392	0.289347	0.366612	0.789246	0.429968	0.998353
GFUI001259	4.48258	-0.2246	1.01273	-0.221777	0.824487	0.998353
GFUI001265	2.08734	-0.973214	1.83754	-0.529628	0.59637	NA
GFUI001266	0.0715617	1.80047	4.56194	0.394672	0.693085	NA
GFUI001271	0	NA	NA	NA	NA	NA
GFUI001272	0	NA	NA	NA	NA	NA
GFUI001276	74.4747	0.24866	0.558648	0.44511	0.65624	0.998353
GFUI001297	0.58715	-2.08058	3.76656	-0.552382	0.580686	NA
GFUI001321	0.414942	1.80039	4.56194	0.394655	0.693098	NA
GFUI001326	2234.3	-0.0618848	0.286893	-0.215707	0.829216	0.998353
GFUI001330	0.188759	3.20039	4.48982	0.71281	0.475963	NA
GFUI001340	3010.7	0.589725	0.289509	2.03699	0.0416515	0.507064
GFUI001342	1008.13	0.0379923	0.2246	0.169155	0.865675	0.998353
GFUI001343	2735.27	0.151754	0.160784	0.943839	0.345252	0.998353
GFUI001344	583.908	-0.221924	0.283468	-0.782892	0.43369	0.998353
GFUI001346	838.634	0.0623418	0.267825	0.232771	0.815939	0.998353
GFUI001351	0	NA	NA	NA	NA	NA
GFUI001352	45.6585	-0.821466	0.706242	-1.16315	0.244768	0.998353
GFUI001355	6342.3	-0.0826102	0.24385	-0.338775	0.734779	0.998353
GFUI001373	1162.63	-0.128743	0.165481	-0.777993	0.436573	0.998353
GFUI001376	0.671376	-1.84465	3.41859	-0.539594	0.589477	NA
GFUI001384	7.85513	0.942387	0.889506	1.05945	0.289395	0.998353
GFUI001385	6.65533	0.475735	0.887077	0.536296	0.591754	0.998353
GFUI001386	27.8496	0.670217	0.517864	1.29419	0.195598	0.996233
GFUI001387	21.2295	0.36829	0.654184	0.562976	0.573451	0.998353
GFUI001399	95.0425	0.389168	0.397441	0.979185	0.327489	0.998353
GFUI001401	306.335	-0.287921	0.42445	-0.678339	0.497557	0.998353
GFUI001402	380.448	0.0314963	0.292851	0.107551	0.914352	0.998353
GFUI001404	0.283025	1.50759	4.47909	0.336583	0.736431	NA
GFUI001405	6.27857	0.298088	0.928718	0.320967	0.748235	0.998353
GFUI001406	0.129774	-2.39937	4.40447	-0.544758	0.58592	NA
GFUI001416	277.096	0.0243678	0.454282	0.0536402	0.957222	0.998353
GFUI001418	2448.27	0.739083	0.314969	2.34652	0.0189495	0.311887
GFUI001421	329.109	0.125353	0.323719	0.387229	0.698587	0.998353
GFUI001422	3317.18	0.509359	0.362667	1.40448	0.160176	0.951831
GFUI001423	268.448	-0.298412	0.408388	-0.730707	0.464958	0.998353
GFUI001424	1315.09	0.343695	0.340833	1.0084	0.313264	0.998353
GFUI001427	0.483965	-2.49666	4.39957	-0.567478	0.570389	NA
GFUI001430	0.0629197	1.80047	4.56194	0.394672	0.693085	NA
GFUI001431	0.196164	3.25061	4.48703	0.724447	0.468791	NA
GFUI001432	0.124186	-2.28915	4.41041	-0.519033	0.603737	NA
GFUI001436	0	NA	NA	NA	NA	NA
GFUI001437	0.233053	-0.333871	4.38803	-0.0760867	0.93935	NA
GFUI001463	1788.86	0.774614	0.432942	1.78919	0.0735847	0.692719
GFUI001476	391.782	-0.0887074	0.266045	-0.333431	0.738809	0.998353
GFUI001477	423.751	-0.0376855	0.283989	-0.132701	0.89443	0.998353
GFUI001479	54.8266	-0.294426	0.472202	-0.623517	0.532945	0.998353
GFUI001480	1143.61	0.33911	0.162435	2.08767	0.036828	0.472484
GFUI001481	211.952	0.041945	0.349664	0.119958	0.904516	0.998353
GFUI001482	825.405	-0.000138225	0.173685	-0.000795836	0.999365	0.999862
GFUI001484	399.356	-0.168897	0.301325	-0.560516	0.575127	0.998353
GFUI001485	708.985	-0.0985862	0.243073	-0.405582	0.68505	0.998353
GFUI001486	1115.45	0.0744398	0.21622	0.344278	0.730637	0.998353
GFUI001487	849.367	-0.338987	1.18463	-0.286155	0.774759	0.998353
GFUI001488	616.871	-0.0779097	0.277349	-0.280908	0.778781	0.998353
GFUI001489	2447.83	0.685286	0.279141	2.45498	0.0140892	0.258698
GFUI001490	128.604	0.350408	0.38225	0.916696	0.359302	0.998353
GFUI001492	661.438	0.359685	0.266599	1.34916	0.177285	0.973708
GFUI001497	90.8936	0.116859	0.377641	0.309445	0.756983	0.998353
GFUI001501	163.616	-0.139247	0.246723	-0.564387	0.572491	0.998353
GFUI001503	1322.84	0.287162	0.27249	1.05384	0.291954	0.998353
GFUI001505	1156.13	-0.183165	0.304917	-0.600707	0.548035	0.998353
GFUI001506	682.643	0.106414	0.290148	0.366758	0.7138	0.998353
GFUI001507	600.975	-0.0276902	0.268798	-0.103015	0.917951	0.998353
GFUI001513	5924.33	-0.990595	0.672785	-1.47238	0.140918	0.910779
GFUI001514	418.234	0.53577	0.449149	1.19286	0.232926	0.998353
GFUI001515	33652.9	11.1914	2.10269	5.32243	1.02388e-07	2.32864e-05	Spi+ down-regulated
GFUI001517	235.358	0.179797	0.316291	0.568455	0.569726	0.998353
GFUI001518	0.225604	-3.21913	4.37168	-0.73636	0.461512	NA
GFUI001519	132.073	0.285077	0.44747	0.637087	0.524068	0.998353
GFUI001522	5.46845	0.0999533	0.838769	0.119167	0.905143	0.998353
GFUI001526	19.8629	0.321801	0.609551	0.527931	0.597547	0.998353
GFUI001531	0	NA	NA	NA	NA	NA
GFUI001536	86.2509	-0.634529	0.525516	-1.20744	0.227263	0.998353
GFUI001537	169.112	3.87382	1.24189	3.1193	0.00181282	0.0578988
GFUI001539	15.3132	-0.683071	0.69154	-0.987754	0.323273	0.998353
GFUI001552	654.867	0.139417	0.293739	0.474628	0.635052	0.998353
GFUI001564	827.731	0.0245216	0.255342	0.0960343	0.923493	0.998353
GFUI001565	522.29	0.402549	0.456318	0.882166	0.377687	0.998353
GFUI001566	1828.33	0.00433014	0.267845	0.0161666	0.987102	0.998353
GFUI001568	798.86	-0.199789	0.229575	-0.870254	0.384162	0.998353
GFUI001569	1.85648	-0.809464	2.16448	-0.373976	0.708422	NA
GFUI001583	276.377	0.232081	0.533515	0.435003	0.663561	0.998353
GFUI001586	5271.36	0.419998	0.232539	1.80614	0.0708961	0.676963
GFUI001587	49.8461	0.047303	0.441117	0.107235	0.914603	0.998353
GFUI001588	2259.34	0.204713	0.308191	0.664242	0.506536	0.998353
GFUI001589	2418.38	-0.355213	0.237196	-1.49755	0.13425	0.899249
GFUI001590	11911.6	0.313748	0.292566	1.0724	0.28354	0.998353
GFUI001591	99.4812	-0.266201	0.383528	-0.694085	0.487629	0.998353
GFUI001592	757.329	-0.0626277	0.204509	-0.306234	0.759427	0.998353
GFUI001593	348.953	-0.234911	0.337454	-0.696129	0.486348	0.998353
GFUI001598	8.55129	0.480708	0.846601	0.567809	0.570165	0.998353
GFUI001603	300.719	0.524092	0.301974	1.73555	0.0826432	0.734467
GFUI001605	19.144	0.202212	0.59429	0.340258	0.733662	0.998353
GFUI001606	17.2165	0.413694	0.882942	0.468541	0.639398	0.998353
GFUI001612	1.32877	3.73134	2.61473	1.42705	0.153566	NA
GFUI001623	0.0629197	1.80047	4.56194	0.394672	0.693085	NA
GFUI001626	0	NA	NA	NA	NA	NA
GFUI001627	0	NA	NA	NA	NA	NA
GFUI001628	0	NA	NA	NA	NA	NA
GFUI001664	1308.98	-0.0189976	0.281558	-0.0674731	0.946205	0.998353
GFUI001665	153.309	1.21372	0.67546	1.79688	0.0723545	0.685654
GFUI001668	9962.26	0.524955	0.297815	1.76269	0.0779526	0.714922
GFUI001677	0.111743	-0.111152	4.49388	-0.0247342	0.980267	NA
GFUI001678	2.08335	1.49283	1.64825	0.905705	0.365092	NA
GFUI001681	464.112	0.0552558	0.343226	0.160989	0.872102	0.998353
GFUI001696	225.671	-0.0459725	0.410325	-0.112039	0.910792	0.998353
GFUI001697	294.014	-0.180837	0.397084	-0.455412	0.648813	0.998353
GFUI001700	3708.18	0.788943	0.25955	3.03966	0.00236847	0.071605
GFUI001701	1887.79	0.682551	0.271156	2.51718	0.0118297	0.231607
GFUI001702	2.38153	0.297151	1.23875	0.239879	0.810424	0.998353
GFUI001703	375.834	0.266126	0.307464	0.86555	0.386737	0.998353
GFUI001704	564.033	0.872826	0.326531	2.67303	0.00751704	0.167162
GFUI001705	1363.07	-0.286869	0.302719	-0.947642	0.343312	0.998353
GFUI001708	0.301313	0.838708	4.56194	0.183849	0.854132	NA
GFUI001716	1.78946	0.00898253	1.69717	0.00529265	0.995777	NA
GFUI001717	219.978	0.638971	1.09933	0.581238	0.56108	0.998353
GFUI001719	618.363	0.08809	0.273986	0.321512	0.747822	0.998353
GFUI001722	1.7021	3.72712	2.26411	1.64618	0.0997277	NA
GFUI001723	11700.7	-0.316881	0.269485	-1.17587	0.239646	0.998353
GFUI001725	879.529	0.119564	0.297714	0.401606	0.687974	0.998353
GFUI001726	268.805	-0.113213	0.353695	-0.320088	0.748902	0.998353
GFUI001728	1328.95	0.136203	0.221902	0.613796	0.53935	0.998353
GFUI001746	1855.46	0.164048	0.195496	0.839137	0.401393	0.998353
GFUI001748	498.341	0.239402	0.407492	0.587502	0.556867	0.998353
GFUI001749	17.6165	-0.80893	1.61714	-0.500223	0.616918	0.998353
GFUI001750	628.338	0.0532034	0.312828	0.170072	0.864953	0.998353
GFUI001751	241.294	-0.351126	0.531716	-0.660365	0.50902	0.998353
GFUI001753	219.554	0.328385	0.318268	1.03179	0.302172	0.998353
GFUI001754	261.267	-0.0461969	0.471185	-0.0980442	0.921897	0.998353
GFUI001758	4.23535	0.38632	1.45608	0.265316	0.790766	0.998353
GFUI001764	204.134	0.783789	0.286992	2.73105	0.00631327	0.150143
GFUI001770	0.0715617	1.80047	4.56194	0.394672	0.693085	NA
GFUI001785	0.174301	0.838682	4.56194	0.183843	0.854137	NA
GFUI001786	0	NA	NA	NA	NA	NA
GFUI001803	0.603333	0.778597	3.96054	0.196589	0.844149	NA
GFUI001813	3529.11	-0.603743	0.433207	-1.39366	0.16342	0.958311
GFUI001819	0.896374	0.667948	3.51442	0.19006	0.849262	NA
GFUI001825	0.537482	0.838757	4.56194	0.18386	0.854124	NA
GFUI001837	315.727	-0.311356	0.330847	-0.941087	0.34666	0.998353
GFUI001838	12.5388	-0.63444	0.772601	-0.821174	0.411547	0.998353
GFUI001840	50.9955	0.363459	0.441264	0.823678	0.410123	0.998353
GFUI001841	0	NA	NA	NA	NA	NA
GFUI001842	0	NA	NA	NA	NA	NA
GFUI001850	98.9485	0.123939	0.411506	0.301185	0.763273	0.998353
GFUI001852	3.13892	-0.255465	1.49255	-0.17116	0.864098	0.998353
GFUI001853	0.229484	-1.75219	4.38972	-0.399157	0.689778	NA
GFUI001854	0.719815	-2.7314	4.30553	-0.634395	0.525823	NA
GFUI001867	6973.66	1.75585	0.494972	3.54738	0.000389079	0.0174597	Spi+ down-regulated
GFUI001868	6579.89	-0.275007	0.271687	-1.01222	0.311433	0.998353
GFUI001869	822.586	-0.0473939	0.202969	-0.233503	0.815371	0.998353
GFUI001870	224.857	0.0190933	0.389835	0.048978	0.960937	0.998353
GFUI001871	380.673	-0.148746	0.683877	-0.217504	0.827816	0.998353
GFUI001872	12.2835	-0.328966	1.10644	-0.297321	0.766222	0.998353
GFUI001873	358.551	-0.0107801	0.236461	-0.0455891	0.963638	0.998353
GFUI001874	361.517	0.119781	0.301356	0.397474	0.691018	0.998353
GFUI001876	718.238	0.23361	0.795992	0.293483	0.769153	0.998353
GFUI001880	0.324923	-1.9283	4.43319	-0.434968	0.663586	NA
GFUI001882	1.01773	0.857543	2.50691	0.342072	0.732297	NA
GFUI001900	0.889836	-3.49108	3.46405	-1.0078	0.313549	NA
GFUI001904	547.366	-0.00210442	0.286128	-0.00735482	0.994132	0.999296
GFUI001905	0.191867	-2.95321	4.38041	-0.674186	0.500193	NA
GFUI001913	680.186	-0.187069	0.349595	-0.535101	0.59258	0.998353
GFUI001914	6.51111	-0.018612	1.26117	-0.0147577	0.988225	0.998353
GFUI001920	53.5954	-0.120296	0.555978	-0.216368	0.828701	0.998353
GFUI001921	28.0376	-0.338587	0.429982	-0.787445	0.431021	0.998353
GFUI001935	0	NA	NA	NA	NA	NA
GFUI001936	84.0235	-0.161552	0.351477	-0.459637	0.645777	0.998353
GFUI001937	57.6818	0.0725899	0.424561	0.170976	0.864242	0.998353
GFUI001938	17.4496	-0.779354	0.736127	-1.05872	0.289726	0.998353
GFUI001950	2.55236	-0.560281	1.86694	-0.300107	0.764095	0.998353
GFUI001951	0	NA	NA	NA	NA	NA
GFUI001961	211.562	0.0358133	0.285545	0.125421	0.90019	0.998353
GFUI001963	142.518	-0.404981	0.433462	-0.934295	0.350152	0.998353
GFUI001964	0.211463	0.527503	4.52405	0.1166	0.907177	NA
GFUI001965	0.886577	-2.01832	2.19813	-0.918198	0.358515	NA
GFUI001971	10.9296	0.520042	0.802429	0.648085	0.51693	0.998353
GFUI001974	0	NA	NA	NA	NA	NA
GFUI001977	230.817	-0.182779	0.324397	-0.563441	0.573135	0.998353
GFUI001978	1480.65	0.0365394	0.245164	0.149041	0.881522	0.998353
GFUI001979	2388.17	0.185056	0.307624	0.601565	0.547464	0.998353
GFUI001981	3.10464	-0.534739	1.25013	-0.427747	0.668835	0.998353
GFUI001989	477.303	-0.160652	0.225851	-0.711317	0.476888	0.998353
GFUI001993	9.97212	-1.30392	0.790383	-1.64974	0.0989967	0.805228
GFUI001994	645.246	-0.124473	0.345327	-0.36045	0.71851	0.998353
GFUI001996	2.02282	-0.235762	1.74333	-0.135237	0.892425	NA
GFUI002002	62.9014	-0.141111	0.460358	-0.306525	0.759205	0.998353
GFUI002003	0	NA	NA	NA	NA	NA
GFUI002014	3380.82	0.262643	0.221463	1.18595	0.235643	0.998353
GFUI002015	567.191	-0.454068	0.244218	-1.85927	0.0629887	0.637339
GFUI002016	7739.78	0.165853	0.208337	0.79608	0.425985	0.998353
GFUI002017	4621.4	-0.230122	0.260386	-0.883772	0.376819	0.998353
GFUI002018	2.02526	-0.0156242	1.80786	-0.00864236	0.993104	NA
GFUI002019	0.904838	-0.454994	2.85941	-0.159122	0.873573	NA
GFUI002022	44.7156	-0.0276228	0.451644	-0.0611605	0.951231	0.998353
GFUI002029	3.59547	0.838746	2.42951	0.345233	0.729919	0.998353
GFUI002034	621.758	0.22874	0.779508	0.293441	0.769185	0.998353
GFUI002042	314.54	0.0606511	0.37862	0.16019	0.872732	0.998353
GFUI002044	40.2185	-2.24213	0.711197	-3.15261	0.00161816	0.0530972
GFUI002047	1540.04	0.109935	0.413665	0.265759	0.790425	0.998353
GFUI002051	74.4089	-0.0931983	0.380617	-0.244861	0.806564	0.998353
GFUI002052	1.03008	0.391969	1.9561	0.200382	0.841182	NA
GFUI002053	0.865761	1.67871	3.48237	0.482061	0.629762	NA
GFUI002056	695.369	0.487392	0.332325	1.46661	0.142481	0.913494
GFUI002057	1309.65	-0.0739413	0.328024	-0.225414	0.821657	0.998353
GFUI002058	0.51445	-1.75921	3.99737	-0.440092	0.65987	NA
GFUI002063	1155.31	-0.321656	0.257259	-1.25032	0.211182	0.998353
GFUI002064	0.0902416	-1.92825	4.43319	-0.434957	0.663594	NA
GFUI002067	4527.95	0.501339	0.213195	2.35156	0.0186951	0.308214
GFUI002069	0.289905	0.838708	4.56194	0.183849	0.854132	NA
GFUI002070	0.912437	2.6212	4.18464	0.626385	0.531062	NA
GFUI002075	233.296	0.118377	0.277232	0.426997	0.669382	0.998353
GFUI002077	42171.8	0.328814	0.316709	1.03822	0.299166	0.998353
GFUI002078	1048.67	0.371342	0.328317	1.13104	0.258037	0.998353
GFUI002080	479.685	0.00804924	0.401606	0.0200427	0.984009	0.998353
GFUI002081	1436.63	0.0838018	0.328654	0.254985	0.798735	0.998353
GFUI002085	4.73848	2.16058	1.22551	1.763	0.0779004	0.714922
GFUI002088	1.01816	1.94617	3.08842	0.630153	0.528595	NA
GFUI002090	120633	0.214072	0.280288	0.763758	0.445011	0.998353
GFUI002093	1.60356	-0.0230767	1.95535	-0.0118018	0.990584	NA
GFUI002097	0.504134	0.525055	4.14196	0.126765	0.899127	NA
GFUI002101	139.07	-0.266549	0.3458	-0.770818	0.440815	0.998353
GFUI002109	0.86163	4.61041	4.37658	1.05343	0.292146	NA
GFUI002121	333.114	-0.0101441	0.360654	-0.0281269	0.977561	0.998353
GFUI002122	27.8693	0.00934751	0.575091	0.016254	0.987032	0.998353
GFUI002130	0.256986	-1.07296	4.49388	-0.23876	0.811292	NA
GFUI002138	68.5709	-0.375161	0.370478	-1.01264	0.311232	0.998353
GFUI002141	184.735	-0.622532	0.296589	-2.09897	0.0358193	0.466117
GFUI002145	1815.47	-0.0942328	0.289611	-0.325378	0.744895	0.998353
GFUI002157	5.95825	-0.389235	0.962701	-0.404315	0.685981	0.998353
GFUI002159	0	NA	NA	NA	NA	NA
GFUI002164	0	NA	NA	NA	NA	NA
GFUI002165	98.5583	0.283389	0.302595	0.93653	0.349	0.998353
GFUI002167	0.582952	-1.45983	3.67352	-0.397394	0.691077	NA
GFUI002170	1867.81	0.943908	0.335651	2.81217	0.00492088	0.126589
GFUI002173	0.0629197	1.80047	4.56194	0.394672	0.693085	NA
GFUI002182	3.08043	-1.29892	1.37912	-0.941851	0.346269	0.998353
GFUI002207	0.832049	2.51794	2.99877	0.839657	0.401101	NA
GFUI002211	3.16135	-0.767333	1.1642	-0.659106	0.509828	0.998353
GFUI002212	1.97156	-0.659728	2.45685	-0.268526	0.788295	NA
GFUI002213	2.69356	1.10648	1.30192	0.849878	0.395393	0.998353
GFUI002214	0.264543	-1.92828	4.43319	-0.434963	0.663589	NA
GFUI002228	175.634	-0.143654	0.305898	-0.469615	0.63863	0.998353
GFUI002229	858.46	-0.249128	0.208052	-1.19743	0.231139	0.998353
GFUI002230	2263.5	-0.0558094	0.230211	-0.242427	0.808449	0.998353
GFUI002232	350.302	-0.34256	0.352161	-0.972739	0.330683	0.998353
GFUI002233	2.24627	0.767514	1.38368	0.55469	0.579107	0.998353
GFUI002234	4.1621	-1.55443	1.30429	-1.19179	0.233344	0.998353
GFUI002235	0.391288	-1.41274	4.3212	-0.326931	0.74372	NA
GFUI002245	4.24676	-0.636171	1.18872	-0.535173	0.59253	0.998353
GFUI002247	5.0345	1.08606	1.50345	0.722378	0.470062	0.998353
GFUI002250	2721.05	-0.237606	0.157961	-1.50421	0.132529	0.899249
GFUI002251	319.409	-0.168081	0.377451	-0.445304	0.6561	0.998353
GFUI002252	1355.22	0.0974611	0.180573	0.539731	0.589382	0.998353
GFUI002253	4420.28	-0.295129	0.259828	-1.13586	0.256015	0.998353
GFUI002255	932.242	0.109021	0.323711	0.336786	0.736278	0.998353
GFUI002256	7.56503	0.13257	1.27591	0.103902	0.917247	0.998353
GFUI002258	0.0629197	1.80047	4.56194	0.394672	0.693085	NA
GFUI002263	0.156215	-0.790083	4.44645	-0.177688	0.858968	NA
GFUI002273	12.6671	-1.14495	1.27794	-0.895934	0.370288	0.998353
GFUI002277	1.12979	-1.68414	2.0257	-0.831387	0.405755	NA
GFUI002279	0.889949	0.990821	2.48592	0.398573	0.690208	NA
GFUI002281	109.448	-2.21836	1.88973	-1.1739	0.240433	0.998353
GFUI002285	1205.29	0.0150712	0.238861	0.0630961	0.94969	0.998353
GFUI002286	609.569	0.0342584	0.188977	0.181283	0.856145	0.998353
GFUI002288	12143.5	0.209392	0.255695	0.818914	0.412836	0.998353
GFUI002290	683.255	-0.0813459	0.196081	-0.414858	0.678246	0.998353
GFUI002292	1837.17	0.797391	0.344705	2.31325	0.0207086	0.332634
GFUI002293	120.479	-0.0505887	0.501314	-0.100912	0.91962	0.998353
GFUI002294	1.96291	-1.56972	2.30533	-0.680911	0.495928	NA
GFUI002297	5.88949	1.84837	1.18542	1.55925	0.118937	0.865481
[truncated: 14,606 more rows]

## Sheet: homology of DE genes in male
gene ID	transcript ID in G.mm	annotaton in G.mm	transcript ID in M.dom	annotaton in M.dom	transcript ID in D.mel	annotaton in D.mel	DE in Spi	Sex-biased
[truncated: 194 more rows]

[truncated: 2 more sheets: homology of DE genes in female, spermatopore]
