# Supplementary material for: Infection with endosymbiotic Spiroplasma disrupts tsetse (Glossina fuscipes fuscipes) metabolic and reproductive homeostasis
Source: PLoS Pathog. 2021 Sep 16;17(9):e1009539. doi: 10.1371/journal.ppat.1009539 (PMC8478229; doi:10.1371/journal.ppat.1009539)
Supplement: S2 Data — (XLSX) [file ppat.1009539.s007.xlsx]

## Sheet: Male
gene	product	Spi- male1	Spi- male3	Mean TPM for Spi- males	Spi+ male2	Spi+ male4	Spi+ male5	Mean TPM for Spi+ males
GFUI000002	shavenoid [Source:Projected from Drosophila melanogaster (FBgn0003382) FlyBase]	0.026131	0	0.0130655	0.114529	0.0225753	0.0166541	0.0512528
GFUI000004	unspecified product	0.0242857	0	0.0121429	0.0473073	0	0.0309559	0.0260877
GFUI000006	unspecified product	0.00679897	0	0.00339948	0	0.0117476	0.0259991	0.0125822
GFUI000008	painless [Source:Projected from Drosophila melanogaster (FBgn0060296) FlyBase]	4.94182	4.75087	4.84635	15.1068	7.0804	16.3715	12.8529
GFUI000009	unspecified product	0.178027	0	0.0890135	0.346788	0.0512675	0.0756413	0.157899
GFUI000010	unspecified product	0.0565619	0.167185	0.111873	0.220359	0.195462	0.144194	0.186672
GFUI000011	Sodium channel protein [Source:UniProtKB/TrEMBL;Acc:A0A1A9X5V3]	0.0897016	0.0357937	0.0627477	0.135419	0.0174365	0.102905	0.0852535
GFUI000012	unspecified product	0.029421	0	0.0147105	0	0.00847254	0.0500023	0.0194916
GFUI000021	unspecified product	0.109359	0	0.0546795	0	0	0	0
GFUI000022	Thiamine pyrophosphate carrier protein [Source:Projected from Drosophila melanogaster (FBgn0035078) FlyBase]	11.9879	9.30131	10.6446	26.1086	10.1409	26.1041	20.7845
GFUI000023	unspecified product	0.0248149	0	0.0124075	0	0.0643149	0.173968	0.0794276
GFUI000024	unspecified product	0.0345185	0.0612175	0.047868	0.0448269	0.0795241	0.0586658	0.0610056
GFUI000026	unspecified product	0.824483	0.365549	0.595016	0.803026	0.395719	0.817394	0.672046
GFUI000036	unspecified product	1.55752	1.41894	1.48823	3.28334	1.47461	3.78024	2.84606
GFUI000045	unspecified product	12.7814	11.5936	12.1875	20.4814	17.1542	21.9965	19.8774
GFUI000046	piccolo [Source:Projected from Drosophila melanogaster (FBgn0260962) FlyBase]	11.0668	8.85803	9.96242	19.8088	15.9208	21.3052	19.0116
GFUI000047	Coatomer subunit alpha [Source:UniProtKB/TrEMBL;Acc:A0A1A9X5W4]	49.5886	44.7243	47.1564	85.103	53.4447	76.1622	71.57
GFUI000048	unspecified product	22.5635	20.4021	21.4828	34.2455	33.161	51.7128	39.7064
GFUI000049	unspecified product	18.5167	15.8079	17.1623	26.6378	26.9618	33.44	29.0132
GFUI000050	unspecified product	0.138207	0.220595	0.179401	0.888427	0.823866	0.440417	0.71757
GFUI000059	single-minded [Source:Projected from Drosophila melanogaster (FBgn0004666) FlyBase]	0.254179	0.391466	0.322823	0.416951	0.32361	0.426306	0.388956
GFUI000060	40S ribosomal protein S30 [Source:UniProtKB/TrEMBL;Acc:A0A1A9X5X1]	39.9925	37.7892	38.8909	108.903	64.5905	82.9006	85.4647
GFUI000061	unspecified product	0.431325	0.764941	0.598133	1.64039	1.63249	2.5657	1.94619
GFUI000062	unspecified product	0.181794	0.276348	0.229071	0.581778	0.516044	1.12552	0.741114
GFUI000064	Kctd12-like [Source:Projected from Drosophila melanogaster (FBgn0038839) FlyBase]	2.85676	2.53319	2.69497	2.08681	2.87938	3.0345	2.6669
GFUI000065	Ionotropic receptor 93a [Source:Projected from Drosophila melanogaster (FBgn0259215) FlyBase]	1.91602	2.33613	2.12608	5.46888	3.65547	5.85129	4.99188
GFUI000072	unspecified product	0.396983	0.19201	0.294496	0.140601	0.405322	0.138005	0.227976
GFUI000074	unspecified product	0.929729	1.05997	0.99485	2.23149	1.67815	4.69803	2.86922
GFUI000081	puckered [Source:Projected from Drosophila melanogaster (FBgn0243512) FlyBase]	10.0973	16.3366	13.217	26.5336	16.0382	28.7059	23.7592
GFUI000082	F-box protein [Source:Projected from Drosophila melanogaster (FBgn0037760) FlyBase]	14.4815	11.8184	13.15	26.5392	22.3151	35.249	28.0344
GFUI000083	unspecified product	2.81006	3.02455	2.9173	14.5309	6.56434	13.8797	11.6583
GFUI000084	GTP-binding ADP-ribosylation factor-like protein [Source:Projected from Glossina morsitans (GMOY007520) UniProtKB/TrEMBL;Acc:D3TQV5]	30.0366	26.4064	28.2215	64.2205	53.4097	76.1795	64.6032
GFUI000086	unspecified product	6.97992	6.58107	6.7805	19.6203	8.24375	18.3571	15.407
GFUI000088	unspecified product	16.542	15.4705	16.0063	39.2718	22.2182	37.9702	33.1534
GFUI000089	FSH1 domain-containing protein [Source:UniProtKB/TrEMBL;Acc:A0A1A9X5Y9]	6.6313	4.90017	5.76574	17.4027	8.67303	18.3141	14.7966
GFUI000090	unspecified product	73.7635	74.418	74.0907	130.316	103.073	135.619	123.003
GFUI000100	unspecified product	0.167383	0.259742	0.213562	0.326053	0.108455	0.266695	0.233734
GFUI000101	unspecified product	9.43582	23.6669	16.5514	49.7149	21.4278	45.4753	38.8727
GFUI000102	unspecified product	10.2453	15.1108	12.6781	45.0177	12.5709	28.5651	28.7179
GFUI000112	unspecified product	2.96064	2.92171	2.94117	8.09266	1.15513	7.73023	5.65934
GFUI000115	unspecified product	0.0551797	0.220184	0.137682	0.0537437	0.0476713	0.0703354	0.0572501
GFUI000116	unspecified product	0.0969489	0.206323	0.151636	0.415474	0.11726	0.395446	0.309393
GFUI000117	unspecified product	0.673633	0.244364	0.458998	0.53681	0.211626	1.40507	0.717835
GFUI000126	unspecified product	1.00944	0.839162	0.924301	2.39648	1.09011	3.69924	2.39528
GFUI000128	unspecified product	0.173936	0.084128	0.129032	0.308016	0.095625	0.141087	0.181576
GFUI000139	Vacuolar protein sorting [Source:Projected from Drosophila melanogaster (FBgn0031598) FlyBase]	9.47334	7.22546	8.3494	19.8301	13.9457	20.7447	18.1735
GFUI000141	Transcription initiation factor TFIID subunit 10 [Source:UniProtKB/TrEMBL;Acc:A0A1A9X611]	23.8653	26.128	24.9966	56.8938	45.9623	46.0145	49.6235
GFUI000144	DNA replication complex GINS protein PSF2 [Source:UniProtKB/TrEMBL;Acc:A0A1A9X614]	29.6483	22.6468	26.1475	49.1416	47.6499	59.0753	51.9556
GFUI000145	TNF-receptor-associated factor [Source:Projected from Drosophila melanogaster (FBgn0026319) FlyBase]	2.88867	4.36401	3.62634	7.60685	7.53302	8.61423	7.91803
GFUI000147	Bacchus [Source:Projected from Drosophila melanogaster (FBgn0031453) FlyBase]	45.651	30.6985	38.1748	65.9609	41.602	65.3979	57.6536
GFUI000148	Transportin-Serine/Arginine rich [Source:Projected from Drosophila melanogaster (FBgn0031456) FlyBase]	10.3835	9.73458	10.059	20.8854	15.3288	22.3421	19.5188
GFUI000149	unspecified product	0.156572	0.277676	0.217124	0.406661	0.135267	0.399153	0.313694
GFUI000150	TBP-associated factor [Source:Projected from Drosophila melanogaster (FBgn0028398) FlyBase]	11.1185	10.7981	10.9583	35.0657	14.078	18.5214	22.555
GFUI000151	Gamma-secretase subunit Aph-1 [Source:Projected from Glossina morsitans (GMOY006347) UniProtKB/TrEMBL;Acc:D3TRK2]	23.0475	25.7684	24.4079	55.7938	42.4198	42.6828	46.9655
GFUI000162	unspecified product	1.55542	2.46873	2.01207	3.76825	3.25215	4.61503	3.87848
GFUI000167	Alkaline phosphatase [Source:UniProtKB/TrEMBL;Acc:A0A1A9X624]	1.40375	11.2028	6.30328	13.3387	3.63823	5.32428	7.43374
GFUI000173	unspecified product	0.0370333	0	0.0185166	0.252487	0	0.118012	0.1235
GFUI000181	Curly Su [Source:Projected from Drosophila melanogaster (FBgn0038511) FlyBase]	0.283416	0.205621	0.244518	3.46305	0.756812	2.43029	2.21672
GFUI000182	Cupin_8 domain-containing protein [Source:UniProtKB/TrEMBL;Acc:A0A1A9X628]	0.103783	0	0.0518915	0.067388	0.029887	0.044096	0.0471237
GFUI000185	unspecified product	0.0451468	0.0240199	0.0345833	0.0527662	0.0195018	0.0690561	0.047108
GFUI000194	unspecified product	0.141289	0	0.0706445	0.137612	0	0	0.0458707
GFUI000209	mitochondrial transcription termination factor [Source:Projected from Drosophila melanogaster (FBgn0028530) FlyBase]	4.86137	3.8036	4.33249	10.5838	5.0822	8.85227	8.17276
GFUI000210	Polypeptide N-acetylgalactosaminyltransferase [Source:UniProtKB/TrEMBL;Acc:A0A1A9X635]	8.98645	8.11423	8.55034	20.8874	9.79071	13.937	14.8717
GFUI000213	lethal (2) 34Fc [Source:Projected from Drosophila melanogaster (FBgn0261534) FlyBase]	1347.6	1331.27	1339.43	4173.58	1428.61	3301.81	2968
GFUI000216	unspecified product	131.81	129.04	130.425	403.887	140.016	323.384	289.096
GFUI000217	spellchecker1 [Source:Projected from Drosophila melanogaster (FBgn0015546) FlyBase]	0.347475	1.09767	0.722572	1.86138	1.12572	1.32874	1.43861
GFUI000219	unspecified product	12.3892	8.8596	10.6244	28.0692	17.8006	25.8388	23.9029
GFUI000220	unspecified product	0	0.978927	0.489463	0.537619	0.715312	1.17265	0.808527
GFUI000230	Like Sm [Source:Projected from Drosophila melanogaster (FBgn0261068) FlyBase]	1.54947	1.12416	1.33682	3.01829	3.04235	2.33415	2.79826
GFUI000231	unspecified product	16.3141	17.4911	16.9026	25.2981	20.1203	32.3633	25.9272
GFUI000232	unspecified product	4.65992	4.03925	4.34959	9.38327	6.87558	8.27569	8.17818
GFUI000233	unspecified product	16.231	18.511	17.371	28.8359	17.5812	27.6342	24.6838
GFUI000234	unspecified product	0	0.64653	0.323265	0	0.104984	0.619581	0.241522
GFUI000235	unspecified product	21.3485	18.2442	19.7964	38.3109	28.4953	47.0768	37.961
GFUI000239	unspecified product	0.244783	0.180882	0.212833	0.423845	0.328962	0.398686	0.383831
GFUI000242	unspecified product	1.37567	2.69651	2.03609	6.13517	3.12757	6.7833	5.34868
GFUI000243	cell division control protein [Source:Projected from Glossina morsitans (GMOY002095) VB Community Annotation]	12.053	17.1539	14.6035	21.8351	10.3608	21.5088	17.9016
GFUI000246	Tudor domain-containing protein [Source:UniProtKB/TrEMBL;Acc:A0A1A9X660]	0.0852095	0.226675	0.155942	0.331968	0.0736149	0.108613	0.171399
GFUI000250	unspecified product	0.0408997	0.0725344	0.056717	0.318682	0.0942251	0.0868887	0.166599
GFUI000257	dispatched [Source:Projected from Drosophila melanogaster (FBgn0029088) FlyBase]	3.82715	3.65445	3.7408	6.34077	4.1382	7.29694	5.9253
GFUI000258	Heterogeneous nuclear ribonucleoprotein at 87F [Source:Projected from Drosophila melanogaster (FBgn0004237) FlyBase]	22.1997	19.7101	20.9549	32.146	26.3559	52.3729	36.9583
GFUI000259	unspecified product	1.42838	0.949946	1.18916	1.04341	0.925514	1.36552	1.11148
GFUI000262	unspecified product	0.121701	0	0.0608505	0.948267	0.420562	0.930761	0.76653
GFUI000266	unspecified product	70.1965	81.4112	75.8038	117.862	96.8883	86.7134	100.488
GFUI000271	unspecified product	5.44795	5.03371	5.24083	6.58207	5.03897	11.1983	7.60645
GFUI000272	unspecified product	10.3345	10.5821	10.4583	12.1838	10.5344	24.7293	15.8158
GFUI000273	barren [Source:Projected from Drosophila melanogaster (FBgn0014127) FlyBase]	1.27396	0.410787	0.842373	2.18081	0.333518	1.86991	1.46141
GFUI000280	myoglianin [Source:Projected from Glossina morsitans (GMOY011310) VB Community Annotation]	2.88899	3.2937	3.09135	8.38624	1.83171	3.81657	4.67817
GFUI000288	unspecified product	0.175205	0.279648	0.227427	0.307161	0.121092	0.290324	0.239526
GFUI000294	cyclic AMP-dependent transcription factor ATF-2 [Source:Projected from Glossina morsitans (GMOY009155) VB Community Annotation]	9.25975	10.0509	9.65532	22.2905	14.3541	18.2967	18.3138
GFUI000295	unspecified product	0.150171	0.0665809	0.108376	0.156014	0.172983	0.34455	0.224516
GFUI000296	Rab-GAP TBC domain-containing protein [Source:UniProtKB/TrEMBL;Acc:A0A1A9X685]	1.58681	1.41987	1.50334	2.66952	1.22134	2.0778	1.98955
GFUI000301	Glutaminyl cyclase [Source:Projected from Glossina morsitans (GMOY009156) UniProtKB/TrEMBL;Acc:D3TP09]	21.4338	23.7918	22.6128	49.2614	34.5034	43.3399	42.3682
GFUI000306	Rab protein [Source:Projected from Glossina morsitans (GMOY008795) UniProtKB/TrEMBL;Acc:D3TLV4]	38.1872	35.9175	37.0523	86.7961	81.9883	93.7424	87.5089
GFUI000307	Putative Ecdysis Triggering Hormone receptor [Source:Projected from Glossina morsitans (GMOY012065) VB Community Annotation]	0.218796	0.308139	0.263468	0.852406	0.255738	0.721832	0.609992
GFUI000308	unspecified product	0.132219	0.195406	0.163812	0.6582	0.25384	0.561782	0.491274
GFUI000316	unspecified product	0.423071	0.343889	0.38348	1.28197	0.335044	0.599191	0.738735
GFUI000320	unspecified product	0	0	0	0.128836	0.0380932	0.196712	0.121214
GFUI000326	unspecified product	0.699095	0.476855	0.587975	1.60623	0.882722	2.1478	1.54558
GFUI000327	unspecified product	14.231	10.3744	12.3027	22.99	22.1657	25.8577	23.6711
GFUI000328	unspecified product	3.94603	2.78833	3.36718	20.5779	9.81888	26.6163	19.0044
GFUI000330	BTB domain-containing protein [Source:UniProtKB/TrEMBL;Acc:A0A1A9X697]	23.5709	16.1879	19.8794	32.6098	33.882	28.5252	31.6723
GFUI000331	unspecified product	5.69711	5.76813	5.73262	12.5056	8.99899	15.6618	12.3888
GFUI000334	unspecified product	10.9886	8.16771	9.57816	19.4116	16.6831	20.2547	18.7831
GFUI000346	unspecified product	0.264144	0.238408	0.251276	0.624798	0.252652	0.727499	0.534983
GFUI000347	unspecified product	0.691935	0.766953	0.729444	3.59428	1.59409	3.60142	2.92993
GFUI000348	Fibronectin type-III domain-containing protein [Source:UniProtKB/TrEMBL;Acc:A0A1A9X6A4]	1.01434	0.71956	0.86695	2.23934	0.817896	1.12055	1.3926
GFUI000355	unspecified product	7.51608	7.01371	7.2649	15.8674	12.1368	16.7031	14.9024
GFUI000359	unspecified product	0.195246	0	0.097623	0.38033	0	0	0.126777
GFUI000372	unspecified product	0	0	0	0.130748	0	0	0.0435827
GFUI000378	unspecified product	0.117997	0.209263	0.16363	0.498012	0.0679604	0.526419	0.36413
GFUI000380	Dipeptidase [Source:UniProtKB/TrEMBL;Acc:A0A1A9X6C4]	0.0717716	0.152742	0.112257	0.209711	0.105409	0.324769	0.213296
GFUI000387	Dihydrolipoyl dehydrogenase [Source:UniProtKB/TrEMBL;Acc:A0A1A9X6D1]	0.104717	0.278569	0.191643	0.101992	0.542809	0.533915	0.392905
GFUI000391	Amidophosphoribosyltransferase [Source:UniProtKB/TrEMBL;Acc:A0A1A9X6D4]	1.8631	1.61078	1.73694	2.6312	3.66181	2.0186	2.77054
GFUI000392	unspecified product	1.76094	0.82667	1.29381	1.21067	3.31113	2.37664	2.29948
GFUI000393	unspecified product	0	0	0	0	0.1088	0	0.0362667
GFUI000395	unspecified product	0.304935	0	0.152468	0	0.395163	0.388688	0.261284
GFUI000402	unspecified product	2.13255	3.03912	2.58583	1.92869	2.10557	0.679569	1.57128
GFUI000405	unspecified product	0.982012	0.237486	0.609749	0.695604	3.08505	2.27587	2.01884
GFUI000408	Thioredoxin reductase [Source:UniProtKB/TrEMBL;Acc:A0A1A9X6E8]	3.98607	8.34765	6.16686	7.59947	11.2836	3.45933	7.44747
GFUI000416	unspecified product	0	0	0	0	0.101941	0	0.0339803
GFUI000418	unspecified product	0.141228	0	0.070614	0.275104	0.366031	0	0.213712
GFUI000424	unspecified product	0	0	0	0	0.211705	0	0.0705683
GFUI000438	unspecified product	0.44529	0.374072	0.409681	0.50218	0.809891	0.477973	0.596681
GFUI000441	unspecified product	0	0.22526	0.11263	0	0	0	0
GFUI000446	BTB domain-containing protein [Source:UniProtKB/TrEMBL;Acc:A0A1A9X6H2]	0.185462	0.246683	0.216073	0.240847	0.133521	0.0788002	0.151056
GFUI000457	unspecified product	32.1265	25.5168	28.8217	95.2122	40.9584	63.824	66.6649
GFUI000458	unspecified product	14.2397	8.46742	11.3536	16.3166	14.2801	20.4285	17.0084
GFUI000459	unspecified product	0.355297	0.581638	0.468467	0.425908	0.236116	0.592231	0.418085
GFUI000462	Membrane trafficking protein [Source:Projected from Glossina morsitans (GMOY003544) UniProtKB/TrEMBL;Acc:D3TQM6]	117.151	114.551	115.851	286.004	159.748	190.84	212.197
GFUI000463	unspecified product	10.7651	13.9087	12.3369	19.2132	17.4861	33.3661	23.3551
GFUI000464	SET and MYND domain containing protein [Source:Projected from Glossina morsitans (GMOY003547) UniProtKB/TrEMBL;Acc:D3TN44]	11.8809	8.71372	10.2973	14.1673	13.0702	20.3809	15.8728
GFUI000466	unspecified product	26.5629	19.6518	23.1074	20.8198	19.5537	37.4649	25.9461
GFUI000468	Cytochrome c oxidase subunit Va COX6 [Source:Projected from Glossina morsitans (GMOY003541) UniProtKB/TrEMBL;Acc:D3TN22]	220.193	211.435	215.814	967.982	312.568	603.499	628.016
GFUI000469	unspecified product	13.0469	14.1344	13.5907	23.0434	10.7643	31.1248	21.6442
GFUI000471	unspecified product	39.3253	42.7513	41.0383	69.6586	52.6853	71.8997	64.7479
GFUI000472	unspecified product	4.03528	3.15725	3.59626	9.55593	4.13558	8.27011	7.32054
GFUI000474	unspecified product	0.290518	0.579628	0.435073	0.565915	0.0627467	0.277734	0.302132
GFUI000484	unspecified product	4.02664	5.17927	4.60295	6.63697	2.82885	5.58381	5.01654
GFUI000488	unspecified product	2.60722	2.33481	2.47101	6.36938	3.04044	5.94469	5.11817
GFUI000505	unspecified product	0.410682	0	0.205341	0.399994	1.1531	0.26174	0.604945
GFUI000515	unspecified product	0	0	0	0.61274	0.543508	0.133651	0.429966
GFUI000518	unspecified product	0	0	0	0	0.0585183	0	0.0195061
GFUI000520	unspecified product	0.53919	0.286871	0.413031	0.210063	0.558986	0.137457	0.302169
GFUI000521	unspecified product	0.0696473	0	0.0348236	0.0904463	0.0200568	0.0295922	0.0466984
GFUI000522	unspecified product	0	0.122504	0.061252	0	0.079569	0	0.026523
GFUI000523	unspecified product	0	0	0	0.385882	0.342282	0	0.242721
GFUI000529	unspecified product	0	0.428039	0.21402	0	0.903565	0.410197	0.437921
GFUI000530	unspecified product	0	0	0	0.353487	0.783867	0.0771024	0.404819
GFUI000532	unspecified product	0.432785	0.287824	0.360305	0	0.0467369	0.20687	0.0845356
GFUI000545	unspecified product	0	0	0	0	0	0.0388688	0.0129563
GFUI000548	unspecified product	0.072307	0.769405	0.420856	0.281701	0.374808	0.460834	0.372448
GFUI000549	unspecified product	0.171406	0	0.085703	0.111297	0.296164	0	0.13582
GFUI000564	unspecified product	0.925201	1.01344	0.969321	0.636087	1.59861	0.485601	0.906766
GFUI000565	unspecified product	0.283883	0	0.141941	0	0.441458	0.289483	0.243647
GFUI000566	unspecified product	0	0	0	0	0	0.122238	0.040746
GFUI000573	unspecified product	1.24246	1.84702	1.54474	1.92196	2.7782	2.00293	2.23436
GFUI000579	unspecified product	0.0746267	0	0.0373134	0.581476	0.257888	0.190247	0.343204
GFUI000583	unspecified product	0.065501	0.0435615	0.0545313	0.191389	0.254647	0.250474	0.23217
GFUI000586	unspecified product	0.105532	0.140368	0.12295	0	0.0911718	0.201775	0.0976489
GFUI000601	unspecified product	0	0	0	0	0.220153	0	0.0733843
GFUI000603	unspecified product	0.874284	0.581443	0.727863	1.6321	2.83244	0.696509	1.72035
GFUI000611	unspecified product	0	0	0	0.737663	0	0	0.245888
GFUI000613	unspecified product	0.428966	0	0.214483	0	0.148238	0.109357	0.085865
GFUI000616	unspecified product	0.115815	0	0.0579075	0.676804	0.850472	0.147624	0.5583
GFUI000618	unspecified product	0.585137	0	0.292569	0.814156	0.794383	1.4917	1.03341
GFUI000625	unspecified product	0	0	0	0.175343	0.0777657	0	0.0843696
GFUI000633	unspecified product	0.142597	0.149025	0.145811	0.0694429	0.0439976	0.207728	0.107056
GFUI000638	unspecified product	8.24066	7.01498	7.62782	12.7349	11.0587	14.0754	12.623
GFUI000648	unspecified product	0.352458	0.312536	0.332497	1.14428	0.507497	0	0.550592
GFUI000659	Lipoyl synthase, mitochondrial [Source:UniProtKB/TrEMBL;Acc:A0A1A9X6U8]	0	0	0	0.193648	0.085884	0.126715	0.135416
GFUI000661	Probable acetate kinase [Source:UniProtKB/TrEMBL;Acc:A0A1A9X6V0]	1.53826	0.876873	1.20757	1.28419	3.98683	3.22124	2.83075
GFUI000675	unspecified product	0.752284	0.36386	0.558072	0.532877	1.6248	0.610213	0.92263
GFUI000685	unspecified product	15.0674	19.1492	17.1083	34.2278	24.1416	44.6806	34.35
GFUI000686	unspecified product	3.17165	2.68457	2.92811	6.73987	4.35921	10.4285	7.17586
GFUI000704	unspecified product	1.56072	0.691973	1.12635	3.37801	0.524359	2.542	2.14812
GFUI000709	unspecified product	1.64718	2.5039	2.07554	3.51421	3.18491	3.5993	3.43281
GFUI000717	unspecified product	0.44735	0.238008	0.342679	1.21998	0.463774	2.16683	1.28353
GFUI000720	unspecified product	0.83724	0.966534	0.901887	2.09248	2.82503	4.51042	3.14264
GFUI000727	unspecified product	0.0469808	0	0.0234904	0	0.0649408	0.0119769	0.0256392
GFUI000728	unspecified product	0.065943	0	0.0329715	0	0	0	0
GFUI000729	unspecified product	0.0692131	0.122747	0.09598	0	0.0597952	0.0588154	0.0395369
GFUI000736	myopic [Source:Projected from Drosophila melanogaster (FBgn0036448) FlyBase]	21.6756	23.1579	22.4168	42.7569	29.922	47.6974	40.1254
GFUI000737	unspecified product	1.10397	0.734195	0.919083	1.29029	0.476875	1.75898	1.17538
GFUI000739	unspecified product	1.31002	1.56821	1.43911	2.04148	0.622469	2.9222	1.86205
GFUI000747	unspecified product	1.53205	0.582225	1.05714	0.852675	0.56725	3.34774	1.58922
GFUI000752	unspecified product	35.1701	17.3673	26.2687	42.0083	26.8911	40.6959	36.5318
GFUI000756	unspecified product	1.33512	0.822152	1.07864	8.01898	3.68463	7.94185	6.54849
GFUI000757	odorant binding protein [Source:Projected from Glossina morsitans (GMOY006521) VB Community Annotation]	0.386324	0	0.193162	0.37627	0.166878	0.861754	0.468301
GFUI000758	vacuolar peduncle [Source:Projected from Drosophila melanogaster (FBgn0003969) FlyBase]	8.37291	6.39975	7.38633	16.31	10.6568	22.0367	16.3345
GFUI000759	odorant binding protein [Source:Projected from Glossina morsitans (GMOY006522) VB Community Annotation]	0	0.164206	0.082103	0.120241	0	0.236042	0.118761
GFUI000760	odorant binding protein [Source:Projected from Glossina morsitans (GMOY006523) VB Community Annotation]	0.0633847	0	0.0316924	0	0.1369	0.201985	0.112962
GFUI000763	unspecified product	0.528343	0.773025	0.650684	1.24789	0.969957	2.87061	1.69615
GFUI000766	unspecified product	1.51112	0.662618	1.08687	3.39644	2.19496	4.38149	3.3243
GFUI000770	unspecified product	9.59545	5.8847	7.74008	23.784	2.35787	8.27602	11.4726
GFUI000786	unspecified product	3.6884	2.49652	3.09246	5.69685	3.70503	5.78641	5.06276
GFUI000803	unspecified product	0.154346	0	0.077173	0	0	0	0
GFUI000804	unspecified product	0.557655	0.494492	0.526073	0.362095	0.722661	0	0.361585
GFUI000806	unspecified product	0.19858	0	0.09929	0	0.171559	0	0.0571863
GFUI000813	unspecified product	0	1.7327	0.86635	1.05732	1.40678	0.276746	0.913615
GFUI000814	unspecified product	1.08557	0.721959	0.903764	1.58598	0.937854	0	0.841278
GFUI000815	unspecified product	0.420763	2.51846	1.46961	1.02453	0.908773	0.53633	0.823211
GFUI000817	unspecified product	0.997766	1.0617	1.02973	4.66464	4.13759	0.254362	3.01886
GFUI000824	unspecified product	21.479	15.3121	18.3956	108.688	51.4402	92.2429	84.1237
GFUI000826	Arrestin_C domain-containing protein [Source:UniProtKB/TrEMBL;Acc:A0A1A9X742]	0	0	0	0.0758115	0.0336229	0.148824	0.0860861
GFUI000831	Arrestin_C domain-containing protein [Source:UniProtKB/TrEMBL;Acc:A0A1A9X745]	0.216536	0.384021	0.300279	0.281201	0.124715	0.184007	0.196641
GFUI000838	unspecified product	7.37864	10.2177	8.79817	12.3551	12.2471	23.5131	16.0384
GFUI000840	Pellino [Source:Projected from Drosophila melanogaster (FBgn0025574) FlyBase]	2.10065	2.71717	2.40891	3.74157	4.78399	7.91	5.47852
GFUI000855	unspecified product	1.62931	0.382438	1.00587	1.12017	1.49041	5.43638	2.68232
GFUI000866	unspecified product	2.57957	3.08018	2.82987	5.53878	2.91233	7.77181	5.40764
GFUI000873	unspecified product	0.227318	0.377945	0.302631	0.535055	0.392773	0.494994	0.474274
GFUI000879	Histone deacetylase [Source:UniProtKB/TrEMBL;Acc:A0A1A9X753]	0.0329693	0	0.0164846	0.0963338	0	0.0420246	0.0461195
GFUI000881	unspecified product	0	0	0	0.0327884	0	0	0.0109295
GFUI000883	unspecified product	0.025943	0.0690136	0.0474783	0.117916	0.0224129	0.0330685	0.0577991
GFUI000885	unspecified product	0.028892	0.0768586	0.0528753	0	0.0998425	0.0368275	0.0455567
GFUI000891	unspecified product	9.31462	11.4179	10.3663	17.1417	14.2193	35.477	22.2793
GFUI000926	unspecified product	16.2259	10.8549	13.5404	32.7295	18.2069	29.9836	26.9733
GFUI000927	unspecified product	14.5278	10.5317	12.5297	27.8971	17.6071	29.5762	25.0268
GFUI000929	unspecified product	20.3421	18.3115	19.3268	33.4977	21.965	37.7538	31.0722
GFUI000933	GCFC domain-containing protein [Source:UniProtKB/TrEMBL;Acc:A0A1A9X779]	0	0	0	0	0.179208	0	0.059736
GFUI000934	GCFC domain-containing protein [Source:UniProtKB/TrEMBL;Acc:A0A1A9X780]	0	0	0	0.302235	0.0670215	0.247213	0.20549
GFUI000937	unspecified product	0.70255	0.519146	0.610848	0.684266	4.18123	0.298504	1.72133
GFUI000938	unspecified product	0	0.169939	0.0849695	0	0	0	0
GFUI000944	unspecified product	45.9888	56.5939	51.2914	108.802	76.5299	127.191	104.174
GFUI000945	unspecified product	0.0732503	0	0.0366252	0	0.126566	0	0.0421887
GFUI000958	unspecified product	23.3739	23.0891	23.2315	36.5182	32.5023	43.3585	37.4597
GFUI000960	Jagunal [Source:Projected from Glossina morsitans (GMOY011642) UniProtKB/TrEMBL;Acc:D3TSD3]	18.2599	18.2054	18.2326	53.2046	35.1563	54.7651	47.7087
GFUI000961	unspecified product	3.80704	3.23517	3.5211	11.1033	7.31804	11.4847	9.96868
GFUI000966	unspecified product	0.0957855	0.169873	0.132829	0.248781	0.303423	0.162792	0.238332
GFUI000967	unspecified product	0.0969258	0	0.0484629	0	0.125605	0	0.0418683
GFUI000971	unspecified product	1.01721	0.974157	0.995684	0.237778	0.878799	1.19287	0.769816
GFUI000975	unspecified product	12.9894	10.8518	11.9206	21.0607	20.9599	30.827	24.2825
GFUI000981	unspecified product	0.0364938	0	0.0182469	0.284353	0.0630561	0.604723	0.317377
GFUI000987	immediate early response erythropoietin 4-like protein [Source:Projected from Glossina morsitans (GMOY005356) VB Community Annotation]	13.7098	11.3102	12.51	25.776	19.5244	25.474	23.5915
GFUI000988	unspecified product	11.3311	9.17214	10.2516	20.7597	15.652	19.7771	18.7296
GFUI000989	unspecified product	0.171949	0.228709	0.200329	0	0.0371378	0.054794	0.0306439
GFUI000990	unspecified product	0	0.374072	0.187036	0	0.242967	0	0.080989
GFUI000994	unspecified product	0.135809	0.0722561	0.104033	0.21164	0.117329	0.242355	0.190441
GFUI001012	unspecified product	0	0	0	0.0485156	0.021517	0.0634933	0.0445086
GFUI001017	unspecified product	0	0.0322735	0.0161367	0.0945299	0	0.123713	0.0727476
GFUI001034	unspecified product	6.2629	0.694191	3.47855	8.64154	10.8214	4.32416	7.92903
GFUI001036	unspecified product	13.6054	13.5248	13.5651	22.597	12.7439	23.3664	19.5691
GFUI001037	unspecified product	0.0335397	0	0.0167698	0	0	0.0213759	0.0071253
GFUI001047	unspecified product	0.151679	0.403496	0.277587	0.492437	0.436798	0.537051	0.488762
GFUI001051	unspecified product	0.220644	0.880437	0.55054	0.859608	1.52497	1.54685	1.31048
GFUI001054	unspecified product	0	0	0	0	0	0.314962	0.104987
GFUI001058	unspecified product	1.24448	1.40063	1.32255	2.05123	0.992438	2.13539	1.72635
GFUI001077	unspecified product	0.437729	0	0.218864	1.19375	0.151267	0	0.448339
GFUI001084	unspecified product	0	0	0	0.821749	0	0	0.273916
GFUI001093	unspecified product	19.4583	25.8815	22.6699	55.8583	39.8145	60.0487	51.9072
GFUI001095	unspecified product	0.529259	2.11191	1.32058	2.23377	1.0669	0.8995	1.40006
GFUI001099	unspecified product	39.9775	38.908	39.4427	70.5934	58.6861	101.087	76.7888
GFUI001114	unspecified product	0	0	0	0	0.317558	0	0.105853
GFUI001120	unspecified product	3.16895	2.9181	3.04352	2.61164	2.84304	4.81613	3.4236
GFUI001122	unspecified product	3.97429	3.08362	3.52895	4.30095	3.95806	9.70957	5.98953
GFUI001134	unspecified product	0.0628223	0	0.0314111	0	0	0	0
GFUI001138	PHR domain-containing protein [Source:UniProtKB/TrEMBL;Acc:A0A1A9X7H3]	2.57244	3.07944	2.82594	3.75824	4.11144	3.19701	3.6889
GFUI001139	unspecified product	0	0	0	0	0.173677	0.512493	0.228723
GFUI001147	unspecified product	0.582595	0.387455	0.485025	1.13487	0	0	0.37829
GFUI001153	unspecified product	4.26271	4.34687	4.30479	8.30354	5.15574	9.59918	7.68615
GFUI001155	unspecified product	6.61335	7.68873	7.15104	13.2642	8.33742	17.2966	12.9661
GFUI001162	unspecified product	0	0.370869	0.185435	0.814714	0.481774	0.177705	0.491398
GFUI001171	Tubulin beta chain [Source:UniProtKB/TrEMBL;Acc:A0A1A9X7I3]	0.310281	0	0.15514	0	0.0536121	0.316402	0.123338
GFUI001173	unspecified product	4.67373	4.68492	4.67933	9.50002	3.45258	3.71259	5.55506
GFUI001177	unspecified product	1.41596	1.88337	1.64966	3.44777	1.98784	4.06095	3.16552
GFUI001181	unspecified product	347.096	364.146	355.621	1540.53	429.85	1032.64	1001.01
GFUI001183	unspecified product	5.44434	7.68041	6.56238	12.6942	3.42074	13.7742	9.96305
GFUI001186	unspecified product	0.861563	0.572983	0.717273	2.09785	0.186082	0.823649	1.03586
GFUI001188	LAM_G_DOMAIN domain-containing protein [Source:UniProtKB/TrEMBL;Acc:A0A1A9X7J2]	0	0	0	0.262362	0	0	0.087454
GFUI001189	zf-CCHC_6 domain-containing protein [Source:UniProtKB/TrEMBL;Acc:A0A1A9X7J3]	0.365511	0.486167	0.425839	0	0.552607	0.465903	0.339503
GFUI001196	unspecified product	14.5009	9.90924	12.2051	27.2104	14.5965	24.4188	22.0752
GFUI001197	unspecified product	14.9688	16.8551	15.9119	25.1473	12.7951	26.6516	21.5313
GFUI001203	unspecified product	11.8781	11.5993	11.7387	26.0668	10.2618	21.0818	19.1368
GFUI001206	unspecified product	0.603094	0.601632	0.602363	1.4685	0.586159	0.864832	0.973164
GFUI001213	unspecified product	2.64295	3.7107	3.17683	3.57524	2.79073	3.93034	3.4321
GFUI001224	unspecified product	82.656	99.0291	90.8426	97.5406	72.0775	67.378	78.9987
GFUI001235	Ribosomal protein S6 kinase II [Source:Projected from Drosophila melanogaster (FBgn0262866) FlyBase]	23.9705	20.0454	22.008	52.7773	29.3276	50.827	44.3106
GFUI001237	unspecified product	0.680828	1.12416	0.902494	4.66464	1.62258	3.44137	3.24286
GFUI001242	unspecified product	0.500747	0.592039	0.546393	3.82946	1.26578	2.48221	2.52582
GFUI001255	unspecified product	12.7375	10.7396	11.7386	28.5154	15.4922	30.3729	24.7935
GFUI001256	unspecified product	1.36692	1.50122	1.43407	2.50799	1.22065	2.49366	2.0741
GFUI001259	unspecified product	0.0958081	0.101948	0.098878	0.298607	0.11588	0.256458	0.223648
GFUI001265	unspecified product	0.104048	0.276789	0.190418	0.608042	0.539341	0.464191	0.537191
GFUI001276	unspecified product	0.250495	0.432239	0.341367	1.43748	0.298295	1.0787	0.938158
GFUI001297	unspecified product	0.0230939	0.0614346	0.0422643	0.15745	0.0299273	0.38268	0.190019
GFUI001321	unspecified product	1.69461	2.30484	1.99972	1.83665	1.2879	4.66116	2.59524
GFUI001326	unspecified product	6.63503	7.55482	7.09492	11.5612	6.24557	15.8088	11.2052
GFUI001330	unspecified product	0.87241	1.16039	1.0164	1.57196	0.885597	3.08587	1.84781
GFUI001340	Gamma-glutamylcysteine synthetase [Source:Projected from Glossina morsitans (GMOY001205) UniProtKB/TrEMBL;Acc:D3TN86]	51.1707	53.533	52.3518	122.515	57.2867	104.368	94.7232
GFUI001342	CS domain-containing protein [Source:UniProtKB/TrEMBL;Acc:A0A1A9X7N2]	6.61661	7.75028	7.18344	16.923	10.538	13.6464	13.7025
GFUI001343	PLDc_2 domain-containing protein [Source:UniProtKB/TrEMBL;Acc:A0A1A9X7N3]	11.9825	11.0405	11.5115	24.0524	15.1373	22.1518	20.4472
GFUI001344	unspecified product	10.6944	7.27555	8.98498	20.9005	11.39	28.2914	20.194
GFUI001346	mediator of RNA polymerase II transcription subunit 10	22.7315	25.0492	23.8904	52.7883	27.1378	46.2754	42.0672
GFUI001352	unspecified product	1.1847	0.760719	0.97271	2.14859	2.23523	4.51292	2.96558
GFUI001355	unspecified product	75.5121	87.8471	81.6796	183.803	98.0848	144.858	142.249
GFUI001373	unspecified product	10.4473	10.0122	10.2297	22.5206	14.931	23.8367	20.4294
GFUI001376	unspecified product	0.375254	0.332751	0.354002	0.146195	0.0216129	0.0478321	0.07188
GFUI001384	unspecified product	0.214116	0.427195	0.320655	1.25126	0.508698	1.29639	1.01878
GFUI001385	unspecified product	0.843707	0.748144	0.795925	1.36958	0.485935	0.896199	0.917238
GFUI001386	unspecified product	0.443693	0.639337	0.541515	1.51251	0.910383	2.05015	1.49101
GFUI001387	unspecified product	0.547477	0.832229	0.689853	1.02837	0.85024	1.76123	1.21328
GFUI001399	unspecified product	0.516056	0.295683	0.405869	1.33002	0.706477	1.20427	1.08026
GFUI001401	unspecified product	1.05554	1.24798	1.15176	3.70107	1.51986	1.19596	2.13896
GFUI001402	Bub1-related kinase [Source:Projected from Drosophila melanogaster (FBgn0263855) FlyBase]	0.554855	0.414324	0.48459	1.13772	0.765286	1.00504	0.969349
GFUI001404	unspecified product	0.0280026	0.148985	0.0884938	0.0545478	0.108865	0.214163	0.125859
GFUI001405	unspecified product	0.497878	0.467455	0.482666	1.99673	1.01207	1.5679	1.52557
GFUI001406	unspecified product	0.0969258	0	0.0484629	0.188807	0	0.123547	0.104118
GFUI001416	diacetyl reductase/L-xylulose reductase [Source:Projected from Glossina morsitans (GMOY008573) VB Community Annotation]	9.48272	10.8905	10.1866	21.1572	9.16681	9.53134	13.2851
GFUI001418	sulfite oxidase [Source:Projected from Glossina morsitans (GMOY008572) VB Community Annotation]	41.1251	35.8943	38.5097	60.2011	35.0827	33.7943	43.026
GFUI001421	unspecified product	5.50487	4.94162	5.22325	9.75239	8.53306	13.1385	10.4747
GFUI001422	Chromo domain-containing protein [Source:UniProtKB/TrEMBL;Acc:A0A1A9X7R0]	9.75133	10.5893	10.1703	21.3647	12.5897	24.8593	19.6046
GFUI001423	unspecified product	1.86453	1.93677	1.90065	5.25776	2.73072	8.91805	5.63551
GFUI001424	unspecified product	26.9047	21.6918	24.2982	46.523	36.3317	79.6155	54.1567
GFUI001427	unspecified product	19.7082	14.1423	16.9252	23.1145	17.331	33.2455	24.5637
GFUI001430	unspecified product	0.825179	0.731715	0.778447	1.07161	0.712896	0	0.594835
GFUI001431	unspecified product	22.7083	13.506	18.1072	27.332	19.8576	42.7121	29.9672
GFUI001432	unspecified product	19.4564	11.546	15.5012	20.9909	14.4816	31.2866	22.253
GFUI001437	unspecified product	14.1989	8.34662	11.2728	19.993	11.8074	23.5216	18.4407
GFUI001463	unspecified product	8.85989	14.4659	11.6629	13.1641	8.70174	19.313	13.7263
GFUI001476	Hypothetical conserved protein [Source:Projected from Glossina morsitans (GMOY008317) UniProtKB/TrEMBL;Acc:D3TRA5]	7.19714	6.82071	7.00892	21.6429	12.1636	22.8201	18.8755
GFUI001477	unspecified product	5.06908	3.87918	4.47413	10.1448	8.57866	9.38223	9.36856
GFUI001479	Sulfiredoxin [Source:UniProtKB/TrEMBL;Acc:A0A1A9X7S4]	0.663592	0.226319	0.444956	1.75667	0.999593	1.5182	1.42482
GFUI001480	GTP-binding protein H-ray [Source:Projected from Glossina morsitans (GMOY003585) UniProtKB/TrEMBL;Acc:D3TP47]	14.4736	15.0663	14.7699	39.1678	26.0179	38.9222	34.7026
GFUI001481	Rho GTPase activating protein at 5A [Source:Projected from Drosophila melanogaster (FBgn0029778) FlyBase]	3.1039	1.43968	2.27179	7.87562	4.13921	5.68101	5.89861
GFUI001482	Serine/threonine-protein phosphatase [Source:UniProtKB/TrEMBL;Acc:A0A1A9X7S7]	12.6175	10.8892	11.7533	22.4315	14.5341	20.8133	19.2596
GFUI001484	Actin-related protein [Source:Projected from Drosophila melanogaster (FBgn0030877) FlyBase]	5.56566	2.79195	4.1788	12.948	8.38024	15.567	12.2984
GFUI001485	Methoprene tolerant protein [Source:Projected from Glossina morsitans (GMOY003587) UniProtKB/TrEMBL;Acc:R4IJP6]	6.66385	4.44642	5.55513	18.2503	11.0772	14.6895	14.6723
GFUI001486	unspecified product	9.09806	8.30311	8.70059	14.6826	11.6036	19.5328	15.273
GFUI001487	unspecified product	4.22229	4.66837	4.44533	25.2528	4.5198	10.2174	13.33
GFUI001488	methuselah-like [Source:Projected from Drosophila melanogaster (FBgn0030766) FlyBase]	14.6852	13.1658	13.9255	23.4696	15.5608	26.3716	21.8007
GFUI001489	unspecified product	94.3805	95.0872	94.7339	153.333	113.801	151.24	139.458
GFUI001490	unspecified product	2.04017	1.9583	1.99924	6.63726	2.78013	5.52277	4.98005
GFUI001492	UMA domain-containing protein [Source:UniProtKB/TrEMBL;Acc:A0A1A9X7T6]	62.4967	43.2158	52.8563	189.87	100.555	138.617	143.014
GFUI001497	unspecified product	11.2562	11.2638	11.26	17.4503	13.2012	20.7114	17.121
GFUI001501	unspecified product	0.746347	0.817532	0.78194	1.66765	1.08097	1.79075	1.51312
GFUI001503	Fatty acyl-CoA reductase [Source:UniProtKB/TrEMBL;Acc:A0A1A9X7U0]	12.0104	8.13885	10.0746	17.9448	10.347	19.166	15.8193
GFUI001505	Urb2 domain-containing protein [Source:UniProtKB/TrEMBL;Acc:A0A1A9X7U2]	4.58754	5.13428	4.86091	10.2088	7.95226	8.72401	8.96169
GFUI001506	mitochondrial ribosomal protein L38 [Source:Projected from Glossina morsitans (GMOY008320) VB Community Annotation]	10.231	11.5734	10.9022	36.972	14.6626	24.0711	25.2352
GFUI001507	Death related ced-3/Nedd2-like caspase [Source:Projected from Drosophila melanogaster (FBgn0020381) FlyBase]	7.62571	5.82225	6.72398	12.0272	11.2256	13.0679	12.1069
GFUI001513	unspecified product	146.339	121.919	134.129	505.4	105.911	211.672	274.328
GFUI001514	SVWC domain-containing protein [Source:UniProtKB/TrEMBL;Acc:A0A1A9X7U7]	15.0212	11.4542	13.2377	33.7401	20.4592	27.5665	27.2553
GFUI001515	Secreted peptide [Source:Projected from Glossina morsitans (GMOY007077) UniProtKB/TrEMBL;Acc:D3TRX2]	2074.82	3216.1	2645.46	3836.99	3589.76	5027	4151.25
GFUI001517	Kinesin-like protein [Source:UniProtKB/TrEMBL;Acc:A0A1A9X7V0]	3.71834	3.35939	3.53886	4.85154	3.66696	9.47924	5.99925
GFUI001518	unspecified product	0.459468	0.244456	0.351962	0.358008	1.5084	1.63986	1.16876
GFUI001519	CDK2-associated protein [Source:Projected from Drosophila melanogaster (FBgn0030269) FlyBase]	8.2642	8.4138	8.339	18.2844	4.93607	6.76259	9.99435
GFUI001522	unspecified product	0.362393	0.642693	0.502543	0.58827	0.521803	0.538916	0.549663
GFUI001526	unspecified product	0.645532	1.28793	0.966731	1.41465	0.557693	2.05708	1.34314
GFUI001536	unspecified product	2.27395	2.72895	2.50145	0.766011	0.147709	0.544833	0.486184
GFUI001537	ventral nervous system defective [Source:Projected from Drosophila melanogaster (FBgn0261930) FlyBase]	1.61387	1.74095	1.67741	1.68326	1.85536	2.61596	2.05153
GFUI001539	unspecified product	1.00753	1.40393	1.20573	0.0934576	0.041449	0.0611549	0.0653538
GFUI001552	cg32772 [Source:Projected from Glossina morsitans (GMOY002449) VB Community Annotation]	2.48803	2.61594	2.55199	7.00442	2.8762	6.04073	5.30712
GFUI001564	unspecified product	18.6867	15.1005	16.8936	38.9835	35.5812	35.9664	36.8437
GFUI001565	unspecified product	15.7691	18.4456	17.1074	102.391	45.0247	114.044	87.1532
GFUI001566	COMM domain-containing protein [Source:UniProtKB/TrEMBL;Acc:A0A1A9X7W4]	11.2296	10.7851	11.0074	31.2652	12.8011	26.9148	23.6604
GFUI001568	embryonic lethal abnormal vision [Source:Projected from Drosophila melanogaster (FBgn0260400) FlyBase]	18.0985	13.6978	15.8981	39.0287	17.2654	36.911	31.0684
GFUI001569	unspecified product	21.3389	19.6935	20.5162	42.5187	28.0222	36.1109	35.5506
GFUI001583	unspecified product	1.30679	4.22125	2.76402	19.0463	5.34246	18.8582	14.4157
GFUI001586	Non-specific serine/threonine protein kinase [Source:UniProtKB/TrEMBL;Acc:A0A1A9X7W8]	163.125	194.531	178.828	352.22	205.062	318.16	291.814
GFUI001587	Rabphilin [Source:Projected from Drosophila melanogaster (FBgn0030230) FlyBase]	0.600772	0.486401	0.543586	1.22116	0.699554	1.69803	1.20625
GFUI001588	unspecified product	6.71605	6.79847	6.75726	17.3846	8.80976	14.2229	13.4724
GFUI001589	Transport and Golgi organization [Source:Projected from Drosophila melanogaster (FBgn0052675) FlyBase]	13.9027	14.8454	14.3741	37.1691	21.8744	37.3371	32.1269
GFUI001590	silver [Source:Projected from Drosophila melanogaster (FBgn0004648) FlyBase]	40.4436	45.5312	42.9874	91.3128	32.1106	96.6637	73.3624
GFUI001591	DUF2040 domain-containing protein [Source:UniProtKB/TrEMBL;Acc:A0A1A9X7X3]	3.59474	2.01321	2.80397	4.17685	3.37802	6.10942	4.55476
GFUI001592	unspecified product	21.1818	19.0174	20.0996	47.0635	30.1943	42.2713	39.843
GFUI001593	Exosomal 3'-5' exoribonuclease complex subunit Rrp4 [Source:Projected from Glossina morsitans (GMOY009838) UniProtKB/TrEMBL;Acc:D3TQI0]	10.4382	7.24373	8.84097	17.6809	17.722	19.437	18.28
GFUI001598	unspecified product	14.1314	11.8123	12.9718	37.3765	15.8767	30.6547	27.9693
GFUI001603	unspecified product	22.6976	35.7475	29.2225	59.8316	40.3888	37.2801	45.8335
GFUI001605	unspecified product	1.20941	0.90084	1.05513	1.41353	0.626908	1.60325	1.21456
GFUI001606	unspecified product	1.04286	1.38711	1.21498	4.20799	1.73756	2.08889	2.67815
GFUI001612	unspecified product	0.283837	0.116164	0.2	0	0.0377254	0.111322	0.0496825
GFUI001664	unspecified product	11.2579	13.2705	12.2642	19.8616	12.6235	26.917	19.8007
GFUI001665	unspecified product	2.19532	1.86203	2.02867	3.9355	0.907068	6.59016	3.81091
GFUI001668	Gamma-aminobutyric acid receptor associated protein [Source:Projected from Glossina morsitans (GMOY001732) UniProtKB/TrEMBL;Acc:D3TLZ5]	114.887	134.12	124.504	266.426	272.6	279.268	272.765
GFUI001677	unspecified product	14.3726	13.6861	14.0294	27.2813	17.8493	37.2129	27.4478
GFUI001678	unspecified product	0.483191	0.872227	0.677709	0.638693	0.44726	0.813873	0.633275
GFUI001681	sex-lethal	2.1684	2.3811	2.27475	4.37581	1.95566	4.51953	3.617
GFUI001696	technical knockout [Source:Projected from Drosophila melanogaster (FBgn0003714) FlyBase]	0.57489	0.651844	0.613367	2.29479	1.34344	2.35454	1.99759
GFUI001697	Mediator complex subunit [Source:Projected from Drosophila melanogaster (FBgn0040339) FlyBase]	9.01922	9.50073	9.25998	34.1315	12.796	27.0599	24.6625
GFUI001700	unspecified product	89.1489	86.1624	87.6556	106.121	76.7071	135.7	106.176
GFUI001701	Cytochrome P450-4d2 [Source:Projected from Drosophila melanogaster (FBgn0011576) FlyBase]	27.4555	26.4424	26.9489	41.7554	31.1647	37.9905	36.9702
GFUI001702	unspecified product	0.0798735	0	0.0399368	0.103726	0.13801	0.203623	0.148453
GFUI001703	Cytochrome P450-4ae1 [Source:Projected from Drosophila melanogaster (FBgn0015036) FlyBase]	3.84677	2.98097	3.41387	15.0192	6.12649	10.7233	10.623
GFUI001704	cytochrome P450-4d2 [Source:Projected from Glossina morsitans (GMOY006211) VB Community Annotation]	7.42435	6.67849	7.05142	13.5747	8.4518	11.3198	11.1154
GFUI001705	NADH dehydrogenase (ubiquinone) B14.5 A subunit [Source:Projected from Drosophila melanogaster (FBgn0025839) FlyBase]	36.392	31.5134	33.9527	130.046	45.9676	87.0804	87.698
GFUI001708	unspecified product	8.86727	5.78997	7.32862	17.9011	7.17319	17.4679	14.1807
GFUI001716	unspecified product	0.589983	0.784738	0.687361	1.72389	0.764555	2.06808	1.51884
GFUI001717	unspecified product	13.0158	29.836	21.4259	101.146	27.2743	92.1311	73.5171
GFUI001719	Actin-related protein [Source:Projected from Drosophila melanogaster (FBgn0031050) FlyBase]	18.3443	13.7843	16.0643	39.9104	37.5107	38.1108	38.5106
GFUI001722	unspecified product	0	0.29833	0.149165	0.436908	0.242214	0.428842	0.369321
GFUI001723	40S ribosomal protein S19	232.662	234.674	233.668	684.977	393.966	470.809	516.584
GFUI001725	unspecified product	8.58338	7.85937	8.22138	18.1739	19.1834	18.1555	18.5043
GFUI001726	unspecified product	9.53565	7.32977	8.43271	17.8383	18.4833	20.7973	19.0396
GFUI001728	BRD4_CDT domain-containing protein [Source:UniProtKB/TrEMBL;Acc:A0A1A9X820]	11.3828	11.212	11.2974	21.0345	12.505	25.8616	19.8004
GFUI001746	AAA+-type ATPase [Source:Projected from Glossina morsitans (GMOY003613) UniProtKB/TrEMBL;Acc:D3TM40]	31.2793	30.7094	30.9944	74.2893	56.0869	81.1979	70.5247
GFUI001748	Open rectifier K[+] channel [Source:Projected from Drosophila melanogaster (FBgn0017561) FlyBase]	4.03575	4.28444	4.1601	8.10371	2.28858	6.34901	5.58043
GFUI001749	unspecified product	1.85352	2.10013	1.97683	2.40705	2.96539	5.64401	3.67215
GFUI001750	Alternative splicing factor SRP20/9G8 [Source:Projected from Glossina morsitans (GMOY000584) UniProtKB/TrEMBL;Acc:D3TN42]	8.20067	5.42373	6.8122	9.62	11.547	14.7844	11.9838
GFUI001751	unspecified product	1.76594	0.771273	1.26861	12.3736	6.96787	6.18177	8.50775
GFUI001753	Non-SMC element [Source:Projected from Drosophila melanogaster (FBgn0032251) FlyBase]	7.24952	4.78009	6.0148	11.1042	11.9373	13.0317	12.0244
GFUI001754	ubiquitin like [Source:Projected from Drosophila melanogaster (FBgn0022224) FlyBase]	11.7208	7.23815	9.47948	15.9005	26.2189	24.2775	22.1323
GFUI001758	unspecified product	0.122433	0	0.0612165	0.238493	0	0	0.0794977
GFUI001764	unspecified product	8.6861	8.78058	8.73334	25.6057	11.9066	17.7887	18.4337
GFUI001770	unspecified product	0	0.0473726	0.0236863	0	0	0.045398	0.0151327
GFUI001785	unspecified product	0	0	0	0.126423	0	0.082726	0.0697163
GFUI001803	unspecified product	0	0	0	0.221073	0	0.26039	0.160488
GFUI001813	Translocon-associated complex TRAP delta subunit [Source:Projected from Glossina morsitans (GMOY010752) UniProtKB/TrEMBL;Acc:D3TNK3]	160.904	134.115	147.51	397.717	201.171	260.004	286.297
GFUI001819	unspecified product	0	0.407886	0.203943	0.149339	0	0.293163	0.147501
GFUI001837	unspecified product	4.03162	1.67142	2.85152	12.545	5.92567	10.8785	9.78306
GFUI001838	unspecified product	0.119521	0.19077	0.155145	0.0931284	0.330424	0.411341	0.278298
GFUI001840	unspecified product	2.72355	2.08574	2.40464	6.91302	3.35118	3.6294	4.6312
GFUI001850	unspecified product	1.73628	1.86329	1.79978	3.5167	2.29265	3.91076	3.24004
GFUI001852	unspecified product	0.279786	0	0.139893	1.09002	0.362572	0.178316	0.543636
GFUI001854	unspecified product	0	0.0730112	0.0365056	0	0.0474222	0	0.0158074
GFUI001867	tRNA-splicing ligase RtcB homolog [Source:UniProtKB/TrEMBL;Acc:A0A1A9X854]	232.147	149.351	190.749	168.803	399.312	272.309	280.141
GFUI001868	Chromodomain-helicase-DNA-binding protein [Source:Projected from Drosophila melanogaster (FBgn0250786) FlyBase]	21.3088	16.8498	19.0793	25.0666	21.7033	40.0284	28.9328
GFUI001869	unspecified product	4.00959	3.73661	3.8731	7.18863	4.29139	7.81278	6.43093
GFUI001870	unspecified product	0.825179	0.365857	0.595518	2.14321	1.4852	1.05182	1.56008
GFUI001871	okra [Source:Projected from Drosophila melanogaster (FBgn0002989) FlyBase]	8.04534	3.8476	5.94647	8.33489	25.3033	6.72149	13.4532
GFUI001872	unspecified product	0.0475321	0.0126445	0.0300883	0.0555541	0.05749	0.339288	0.150777
GFUI001873	Tubulin gamma chain [Source:UniProtKB/TrEMBL;Acc:A0A1A9X860]	23.5477	17.9567	20.7522	28.5361	24.2664	44.662	32.4882
GFUI001874	unspecified product	12.3268	12.9548	12.6408	34.2393	20.0499	22.5988	25.6293
GFUI001876	Exonuclease domain-containing protein [Source:UniProtKB/TrEMBL;Acc:A0A1A9X863]	13.8597	11.1466	12.5031	29.3839	124.917	12.2432	55.5147
GFUI001880	unspecified product	55.5524	37.6292	46.5908	43.9324	95.3833	68.3807	69.2321
GFUI001882	unspecified product	0	0.101613	0.0508065	0	0.0164999	0	0.00549997
GFUI001900	unspecified product	0.06478	0.0574427	0.0611114	0	0.0186551	0.0275242	0.0153931
GFUI001904	unspecified product	8.30403	7.61738	7.9607	11.9738	9.00472	9.1005	10.0263
GFUI001905	unspecified product	0.0262341	0	0.013117	0	0.0339966	0	0.0113322
GFUI001913	unspecified product	1.15583	1.38624	1.27103	2.60259	1.47245	3.42104	2.49869
GFUI001914	Rhodopsin [Source:Projected from Drosophila melanogaster (FBgn0014019) FlyBase]	0.771325	1.02594	0.898632	0.500835	0.296164	0	0.265666
GFUI001920	unspecified product	0.59414	0.545012	0.569576	0.818131	0.584094	1.12293	0.841718
GFUI001921	Fibronectin type-III domain-containing protein [Source:UniProtKB/TrEMBL;Acc:A0A1A9X872]	0.471314	0.258719	0.365017	0.582919	0.491203	0.810556	0.628226
GFUI001936	unspecified product	0.62741	0.596085	0.611747	1.06939	0.784018	1.48522	1.11288
GFUI001937	Ig-like domain-containing protein [Source:UniProtKB/TrEMBL;Acc:A0A1A9X875]	0.634852	0.37286	0.503856	0.658481	0.619696	1.17705	0.818409
GFUI001938	Ig-like domain-containing protein [Source:UniProtKB/TrEMBL;Acc:A0A1A9X876]	0.29107	0.447645	0.369358	0.301213	0.231818	0.539131	0.357387
GFUI001950	COesterase domain-containing protein [Source:UniProtKB/TrEMBL;Acc:A0A1A9X877]	0.0524036	0	0.0262018	0	0.181092	0.133593	0.104895
GFUI001961	unspecified product	4.38787	4.3068	4.34734	6.98525	4.74504	7.86883	6.53304
GFUI001963	BTB domain-containing protein [Source:UniProtKB/TrEMBL;Acc:A0A1A9X882]	2.00585	1.13717	1.57151	4.0354	2.52834	4.52675	3.69683
GFUI001964	unspecified product	0.253638	0	0.126819	0.494074	0.657374	0.646603	0.59935
GFUI001965	unspecified product	0.295381	0.0714339	0.183407	0.104616	0.463978	0.513423	0.360672
GFUI001971	unspecified product	1.0149	0	0.50745	1.09832	0.974225	0.574957	0.882501
GFUI001977	unspecified product	4.54356	7.21309	5.87833	18.5578	10.7629	15.5997	14.9735
GFUI001978	U3 small nucleolar RNA-associated protein 6 homolog	11.0498	7.96682	9.50831	22.8522	21.7155	28.4855	24.3511
GFUI001979	unspecified product	50.6449	54.6601	52.6525	111.494	116.454	142.246	123.398
GFUI001981	unspecified product	5.94475	6.31928	6.13201	11.9559	8.6257	14.8476	11.8097
GFUI001989	unspecified product	4.54328	4.32626	4.43477	10.7609	8.07315	9.83835	9.55747
GFUI001993	unspecified product	1.68243	0.95906	1.32075	5.61822	1.40159	1.45522	2.82501
GFUI001994	Heterochromatin Protein 1b [Source:Projected from Drosophila melanogaster (FBgn0030082) FlyBase]	37.8067	28.7949	33.3008	67.5339	75.218	79.3846	74.0455
GFUI002002	unspecified product	1.18121	0.971245	1.07623	1.75708	0.909157	1.61514	1.42713
GFUI002014	unspecified product	64.2608	56.0983	60.1795	137.419	87.2546	135.566	120.08
GFUI002015	pleiotropic regulator [Source:Projected from Glossina morsitans (GMOY006161) VB Community Annotation]	10.5561	8.48	9.51805	27.2812	17.4719	24.313	23.022
GFUI002016	Serine/threonine-protein phosphatase [Source:UniProtKB/TrEMBL;Acc:A0A1A9X8A3]	22.8357	23.2928	23.0643	37.5764	34.8716	51.7457	41.3979
GFUI002017	unspecified product	26.5077	23.8386	25.1731	68.9746	32.8119	79.4208	60.4024
GFUI002018	unspecified product	9.25358	8.36835	8.81096	24.5469	11.6405	27.8869	21.3581
GFUI002019	unspecified product	13.1841	12.2426	12.7134	21.8629	17.5873	30.2435	23.2312
GFUI002022	unspecified product	0.668893	0.569405	0.619149	0.938139	0.485416	1.29597	0.906508
GFUI002029	PAM2 domain-containing protein [Source:UniProtKB/TrEMBL;Acc:A0A1A9X8B1]	1.39711	1.02527	1.21119	1.31383	1.78969	3.31604	2.13985
GFUI002034	C-type lectin 27kD [Source:Projected from Drosophila melanogaster (FBgn0031629) FlyBase]	0.838474	1.04199	0.940232	7.10548	0.745531	1.94251	3.26451
GFUI002042	RWD domain-containing protein [Source:UniProtKB/TrEMBL;Acc:A0A1A9X8B3]	8.80736	4.11356	6.46046	23.8355	24.1627	22.1957	23.398
GFUI002044	unspecified product	0.362893	0.96537	0.664131	0.908869	0.537452	0.528646	0.658322
GFUI002047	barrier to autointegration factor [Source:Projected from Drosophila melanogaster (FBgn0031977) FlyBase]	69.2916	40.5041	54.8978	111.889	120.435	116.912	116.412
GFUI002051	unspecified product	2.9996	0.569967	1.78478	6.46911	4.72012	6.41796	5.86906
GFUI002052	unspecified product	18.5273	14.1929	16.3601	47.0525	29.771	38.6147	38.4794
GFUI002053	unspecified product	5.97932	5.4416	5.71046	11.8664	8.11754	16.7904	12.2581
GFUI002056	Transglutaminase [Source:Projected from Drosophila melanogaster (FBgn0031975) FlyBase]	4.16911	3.65035	3.90973	11.6122	5.68128	12.4348	9.90943
GFUI002057	small glutamine-rich tetratricopeptide containing protein [Source:Projected from Drosophila melanogaster (FBgn0032640) FlyBase]	38.8837	29.1317	34.0077	96.1479	59.4385	78.0877	77.8914
GFUI002058	unspecified product	0.129132	0	0.064566	0	0.111561	0.0822996	0.0646202
GFUI002063	varicose [Source:Projected from Drosophila melanogaster (FBgn0250785) FlyBase]	3.82216	3.72432	3.77324	13.6599	6.91991	10.4862	10.3553
GFUI002064	unspecified product	73.2289	78.9981	76.1135	136.596	83.8783	118.297	112.924
GFUI002067	unspecified product	23.9941	24.2359	24.115	38.5981	25.4309	39.4071	34.4787
GFUI002069	unspecified product	6.00752	8.30603	7.15677	8.04536	5.07056	8.89181	7.33591
GFUI002070	unspecified product	14.0317	12.7316	13.3817	15.165	11.0994	23.0913	16.4519
GFUI002075	unspecified product	13.3896	13.3639	13.3767	14.7085	10.5553	22.674	15.9793
GFUI002077	unspecified product	95.2263	87.9407	91.5835	127.418	66.8655	228.472	140.918
GFUI002078	unspecified product	69.6282	68.8899	69.2591	79.8877	38.9128	139.615	86.1385
GFUI002080	unspecified product	9.57058	10.6743	10.1224	28.8887	7.16741	26.3683	20.8081
GFUI002081	unspecified product	25.6124	23.5766	24.5945	36.2177	22.5722	69.7163	42.8354
GFUI002085	unspecified product	1.10823	0.982702	1.04547	1.87093	1.08508	4.89705	2.61769
GFUI002088	unspecified product	4.9833	6.69143	5.83737	15.8089	3.44417	17.3017	12.1849
GFUI002090	Muscle-specific protein 300 kDa [Source:Projected from Drosophila melanogaster (FBgn0261836) FlyBase]	132.041	130.812	131.427	164.239	111.013	308.806	194.686
GFUI002093	unspecified product	111.848	115.671	113.76	156.979	92.4595	272.545	173.994
GFUI002097	unspecified product	0.221244	0	0.110622	0	0.382277	0	0.127426
GFUI002101	unspecified product	5.42785	6.10888	5.76837	7.52322	3.20133	8.04959	6.25805
GFUI002109	unspecified product	0.455468	0	0.227734	0.692472	0.412686	0.297363	0.467507
GFUI002121	unspecified product	0.347939	0	0.173969	1.01665	0.150297	2.21752	1.12816
GFUI002122	unspecified product	1.0094	1.64775	1.32858	1.34064	0.852234	1.69604	1.2963
GFUI002130	unspecified product	0	0	0	0	0	0.524141	0.174714
GFUI002138	unspecified product	6.00727	7.48026	6.74376	11.5774	7.28787	11.4858	10.117
GFUI002141	unspecified product	7.31979	5.26705	6.29342	10.4018	10.8334	15.6014	12.2789
GFUI002145	prenyl protease type I [Source:Projected from Drosophila melanogaster (FBgn0034176) FlyBase]	35.3588	37.2498	36.3043	85.9464	62.1981	75.7161	74.6202
GFUI002157	unspecified product	0.383142	0	0.191571	0.559756	0.579263	0.244188	0.461069
GFUI002165	unspecified product	8.72332	6.81925	7.77128	8.12366	7.10662	13.4602	9.56349
GFUI002167	unspecified product	3.2896	0.273469	1.78153	2.60324	0.621683	2.09656	1.77383
GFUI002170	Putative peroxiredoxin [Source:Projected from Glossina morsitans (GMOY009173) UniProtKB/TrEMBL;Acc:Q694A7]	28.0581	32.3703	30.2142	65.0883	45.8437	43.1684	51.3668
GFUI002182	unspecified product	1.8991	2.46122	2.18016	9.86492	4.50136	5.6483	6.67153
GFUI002207	unspecified product	0	0	0	0	0.121799	0.269558	0.130452
GFUI002211	COesterase domain-containing protein [Source:UniProtKB/TrEMBL;Acc:A0A1A9X8I2]	0.043653	0	0.0218265	0.10393	0.0293324	0.278214	0.137159
GFUI002212	unspecified product	0.0601757	0.320159	0.190167	0	0	0.460221	0.153407
GFUI002213	COesterase domain-containing protein [Source:UniProtKB/TrEMBL;Acc:A0A1A9X8I4]	0.095673	0.127255	0.111464	0.279549	0.123982	0.711378	0.371636
GFUI002214	unspecified product	0	0.0578647	0.0289323	0.423718	0.131545	0.471348	0.342204
GFUI002228	Translocase of inner membrane 9b [Source:Projected from Drosophila melanogaster (FBgn0027358) FlyBase]	4.78451	4.74594	4.76523	12.7952	8.19688	13.3343	11.4421
GFUI002229	Tetraspanin [Source:UniProtKB/TrEMBL;Acc:A0A1A9X8I7]	8.29159	9.00856	8.65007	24.947	15.5856	26.6578	22.3968
GFUI002230	S-(hydroxymethyl)glutathione dehydrogenase [Source:UniProtKB/TrEMBL;Acc:A0A1A9X8I8]	50.9574	41.7799	46.3687	100.448	84.1374	106.155	96.9135
GFUI002232	unspecified product	7.24952	12.3623	9.80591	29.1486	20.7966	29.1436	26.3629
GFUI002233	unspecified product	0.352017	0.416194	0.384105	0.457141	0.236536	1.43585	0.709842
GFUI002234	unspecified product	0.37008	0.328163	0.349121	0.480599	0.497347	0.471726	0.483224
GFUI002235	unspecified product	0	0.468466	0.234233	0.800421	0.152139	0.972702	0.641754
GFUI002245	unspecified product	0.2444	0.281733	0.263066	0.380863	0.126686	0.612669	0.373406
GFUI002247	unspecified product	0.196187	1.0438	0.619993	0	0.338983	2.75079	1.02992
GFUI002250	unspecified product	14.0411	14.6622	14.3516	27.1882	17.4535	30.9069	25.1829
GFUI002251	unspecified product	5.15146	4.16862	4.66004	10.1189	5.43119	10.514	8.68803
GFUI002252	moira [Source:Projected from Drosophila melanogaster (FBgn0002783) FlyBase]	10.1007	9.70129	9.90099	19.9561	15.5353	24.2821	19.9245
GFUI002253	unspecified product	21.7649	15.9757	18.8703	29.7301	25.5696	34.8249	30.0415
GFUI002255	Nuclear factor Y-box C [Source:Projected from Drosophila melanogaster (FBgn0029905) FlyBase]	8.05551	7.49821	7.77686	14.8517	9.68725	18.455	14.3313
GFUI002256	unspecified product	1.57609	1.20645	1.39127	2.43162	2.64955	3.6917	2.92429
GFUI002258	unspecified product	9.73472	10.4468	10.0908	13.2524	11.7072	18.1192	14.3596
GFUI002263	unspecified product	0	0	0	0.294791	0	0	0.0982637
GFUI002273	unspecified product	0.0920841	0.0816541	0.0868691	0.328855	0.066295	0.0391253	0.144758
GFUI002277	unspecified product	0.933047	0.79427	0.863658	0.836064	0.983425	0.761163	0.860217
GFUI002279	unspecified product	0	0	0	0	0	0.141582	0.047194
GFUI002281	unspecified product	1.14904	0.873337	1.01119	6.71482	2.41081	4.60314	4.57626
GFUI002285	Activator of SUMO [Source:Projected from Drosophila melanogaster (FBgn0029512) FlyBase]	29.023	19.3655	24.1943	42.075	36.8246	43.2823	40.7273
GFUI002286	unspecified product	1.85969	1.79984	1.82977	3.06581	1.98173	3.44503	2.83086
GFUI002288	aluminum tubes [Source:Projected from Drosophila melanogaster (FBgn0038535) FlyBase]	69.2455	60.851	65.0482	112.406	96.1403	138.005	115.517
GFUI002290	unspecified product	12.4637	14.312	13.3879	31.5274	20.1799	29.0881	26.9318
GFUI002292	unspecified product	54.5074	50.6589	52.5832	130.502	112.413	100.756	114.557
GFUI002293	WD_REPEATS_REGION domain-containing protein [Source:UniProtKB/TrEMBL;Acc:A0A1A9X8M2]	1.35309	1.63613	1.49461	1.33119	1.84202	1.8641	1.6791
GFUI002294	unspecified product	0	0	0	0.139365	0	0.36478	0.168048
GFUI002297	unspecified product	0.156773	0.278033	0.217403	0.610774	1.85103	0.133222	0.865009
GFUI002300	unspecified product	1.29297	1.25075	1.27186	2.21335	1.08318	2.69688	1.9978
GFUI002303	unspecified product	0	0	0	0.0407811	0	0.120085	0.053622
GFUI002313	unspecified product	27.4384	24.0894	25.7639	36.1268	30.8467	51.5779	39.5171
GFUI002314	unspecified product	3.26333	2.13883	2.70108	4.09968	3.06444	5.45575	4.20662
GFUI002326	unspecified product	1.07411	0	0.537055	0	0	0.547651	0.18255
GFUI002338	SET and MYND domain containing%2C class 4%2C member [Source:Projected from Drosophila melanogaster (FBgn0036282) FlyBase]	14.8774	12.7101	13.7937	34.6932	16.6116	39.165	30.1566
GFUI002342	unspecified product	5.74625	4.76453	5.25539	6.39624	3.9328	7.80013	6.04306
GFUI002355	unspecified product	0.288204	0	0.144102	0.842111	0	0.367362	0.403158
GFUI002358	unspecified product	0.162456	0.0720278	0.117242	0.105486	0.187134	0.276102	0.189574
GFUI002364	unspecified product	0	0	0	0	0	0.181751	0.0605837
GFUI002365	Inhibitor of growth protein [Source:UniProtKB/TrEMBL;Acc:A0A1A9X8P3]	14.1156	10.5105	12.3131	26.707	23.1935	29.3132	26.4046
GFUI002371	unspecified product	0	0	0	0	0	0.786211	0.26207
GFUI002373	Cytochrome b5 [Source:Projected from Drosophila melanogaster (FBgn0264294) FlyBase]	46.8168	41.3628	44.0898	90.43	71.688	77.6383	79.9188
GFUI002374	unspecified product	6.35603	5.63611	5.99607	20.0458	10.8516	14.743	15.2135
GFUI002379	no circadian temperature entrainment [Source:Projected from Drosophila melanogaster (FBgn0261710) FlyBase]	14.5063	14.8772	14.6918	26.4915	19.3022	37.5768	27.7902
GFUI002381	unspecified product	16.2742	15.5356	15.9049	32.6417	25.913	28.6645	29.0731
GFUI002383	unspecified product	187.706	189.267	188.487	1027.51	306.263	623.941	652.571
GFUI002388	unspecified product	18.3627	17.2468	17.8047	36.4945	24.2064	35.5462	32.0824
GFUI002389	unspecified product	15.8731	18.3832	17.1282	35.8966	19.9366	45.377	33.7367
GFUI002391	unspecified product	0	0	0	0	0.191986	0	0.0639953
GFUI002410	unspecified product	2.62056	0.885235	1.7529	4.96968	1.28172	3.23428	3.16189
GFUI002411	unspecified product	0.0155348	0	0.0077674	0.0605219	0	0.0396031	0.033375
GFUI002420	Maelstrom-like protein [Source:Projected from Glossina morsitans (GMOY004564) UniProtKB/TrEMBL;Acc:D3TMT1]	39.1932	33.2044	36.1988	60.438	49.6656	74.7778	61.6271
GFUI002422	Putative rRNA methyltransferase [Source:UniProtKB/TrEMBL;Acc:A0A1A9X8R9]	18.2369	12.9558	15.5963	19.6958	26.9831	38.7993	28.4927
GFUI002423	CXXC finger protein [Source:Projected from Drosophila melanogaster (FBgn0030121) FlyBase]	1.94593	1.34591	1.64592	6.44398	3.49678	8.18531	6.04202
GFUI002424	FHA domain-containing protein [Source:UniProtKB/TrEMBL;Acc:A0A1A9X8S1]	27.2943	17.602	22.4481	40.2788	39.3899	48.8259	42.8315
GFUI002425	unspecified product	10.0511	7.57925	8.81517	12.9499	13.9823	24.0093	16.9805
GFUI002426	unspecified product	13.9225	12.4593	13.1909	32.9943	20.0652	31.4038	28.1544
GFUI002428	unspecified product	9.95259	9.73046	9.84153	10.4599	8.42378	10.8429	9.90886
GFUI002429	unspecified product	3.14405	2.87506	3.00956	6.89	5.34758	6.55408	6.26389
GFUI002431	C2H2-type Zn-finger protein [Source:Projected from Glossina morsitans (GMOY004567) UniProtKB/TrEMBL;Acc:D3TS25]	10.9531	9.0187	9.9859	23.368	18.5648	20.9421	20.9583
GFUI002432	1-acyl-sn-glycerol-3-phosphate acyltransferase [Source:UniProtKB/TrEMBL;Acc:A0A1A9X8S8]	4.44512	3.59889	4.02201	6.63961	5.79834	8.98052	7.13949
GFUI002434	unspecified product	10.6823	10.9986	10.8405	24.0885	13.1562	17.0264	18.0904
GFUI002435	unspecified product	11.9497	13.4118	12.6807	27.1963	22.6157	28.1154	25.9758
GFUI002436	unspecified product	1.73383	2.69053	2.21218	3.65886	1.80997	5.5251	3.66464
GFUI002443	unspecified product	90.9531	81.9521	86.4526	159.074	100.545	161.435	140.351
GFUI002444	Phosphopantothenoylcysteine synthetase [Source:Projected from Drosophila melanogaster (FBgn0261285) FlyBase]	69.3094	60.8667	65.088	199.264	118.386	145.292	154.314
GFUI002445	Histone deacetylase [Source:UniProtKB/TrEMBL;Acc:A0A1A9X8T7]	28.074	24.0252	26.0496	56.5175	32.0954	62.838	50.4836
GFUI002446	Glucosidase 2 alpha subunit [Source:Projected from Drosophila melanogaster (FBgn0027588) FlyBase]	63.1008	57.2523	60.1765	100.509	97.5138	85.5724	94.5317
GFUI002447	TBP-associated factor [Source:Projected from Drosophila melanogaster (FBgn0022724) FlyBase]	4.18628	3.28379	3.73503	11.2911	5.61043	12.1772	9.69291
GFUI002448	Integrin beta [Source:UniProtKB/TrEMBL;Acc:A0A1A9X8U0]	14.0567	12.9213	13.489	35.8285	18.5394	30.4224	28.2634
GFUI002449	Tektin [Source:UniProtKB/TrEMBL;Acc:A0A1A9X8U1]	0.176995	0	0.0884975	0.172389	0.114683	0.112804	0.133292
GFUI002450	discontinuous actin hexagon [Source:Projected from Drosophila melanogaster (FBgn0015926) FlyBase]	5.12312	3.87578	4.49945	7.23428	7.02568	12.5143	8.92475
GFUI002451	unspecified product	9.24688	6.9496	8.09824	16.1819	17.0165	21.5609	18.2531
GFUI002453	unspecified product	2.84316	2.29193	2.56754	8.81098	6.21514	6.20483	7.07698
GFUI002456	D-aspartate oxidase [Source:Projected from Glossina morsitans (GMOY012146) VB Community Annotation]	31.0201	20.2509	25.6355	72.3998	32.2504	54.9514	53.2005
GFUI002470	unspecified product	0.0203087	0.0180084	0.0191585	0.0461538	0.0116969	0.0086289	0.0221599
GFUI002514	26S proteasome regulatory complex subunit RPN8/PSMD7 [Source:Projected from Glossina morsitans (GMOY005744) UniProtKB/TrEMBL;Acc:D3TM99]	46.3032	33.65	39.9766	68.2306	64.3323	81.661	71.408
GFUI002524	Protein-lysine N-methyltransferase [Source:UniProtKB/TrEMBL;Acc:A0A1A9X8X5]	7.76886	8.54226	8.15556	27.4418	16.7346	23.8984	22.6916
GFUI002528	unspecified product	0	0	0	0.0562104	0.0249297	0	0.0270467
GFUI002530	Anoctamin [Source:UniProtKB/TrEMBL;Acc:A0A1A9X8X8]	0.00912788	0	0.00456394	0.0414882	0.0368006	0.0542964	0.0441951
GFUI002532	unspecified product	0.591949	0.0656127	0.328781	1.5855	0.980186	1.44619	1.33729
GFUI002533	vasa intronic gene [Source:Projected from Drosophila melanogaster (FBgn0024183) FlyBase]	33.6849	30.3383	32.0116	53.4544	50.8512	88.4728	64.2595
GFUI002536	unspecified product	0	0.125485	0.0627425	0	0.0407526	0.0601274	0.0336267
GFUI002547	Septin [Source:Projected from Drosophila melanogaster (FBgn0026361) FlyBase]	5.99513	3.08676	4.54094	13.3106	10.5815	11.0929	11.6617
GFUI002549	Nucleoporin 214kD [Source:Projected from Drosophila melanogaster (FBgn0010660) FlyBase]	5.61228	4.66886	5.14057	13.0571	7.6584	13.4859	11.4005
GFUI002579	unspecified product	8.35395	8.94382	8.64888	20.4861	10.6974	19.8074	16.997
GFUI002580	unspecified product	0.089865	0.159373	0.124619	0.291754	0.129395	0.0763648	0.165838
GFUI002588	unspecified product	0.13797	0.18925	0.16361	0.260361	0.0819477	0.244563	0.195624
GFUI002591	unspecified product	0.253342	0.631819	0.44258	4.34894	2.13397	4.23838	3.57376
GFUI002593	unspecified product	0.0594898	0.158255	0.108872	0.185413	0.10279	0.272985	0.187063
GFUI002594	unspecified product	0	0	0	0	0.217192	0	0.0723973
GFUI002656	unspecified product	0.0295581	0.0786305	0.0540943	0.115155	0	0.113029	0.0760613
GFUI002660	unspecified product	0	0	0	0	0.103099	0.076057	0.0597187
GFUI002664	unspecified product	0.0386966	0.0343136	0.0365051	0.100505	0.0222874	0.0411042	0.0546322
GFUI002669	unspecified product	0.0501032	0	0.0250516	0.292796	0.0432856	0.159661	0.165248
GFUI002670	Synaptosomal-associated protein [Source:UniProtKB/TrEMBL;Acc:A0A1A9X923]	39.3271	13.5721	26.4496	37.5789	54.4531	77.0897	56.3739
GFUI002671	unspecified product	14.1969	16.9324	15.5647	25.7681	13.8431	35.8044	25.1385
GFUI002672	mannose-6-phosphate isomerase [Source:Projected from Glossina morsitans (GMOY000851) VB Community Annotation]	20.182	13.5729	16.8774	29.8532	27.6638	40.864	32.7937
GFUI002673	unspecified product	4.81453	8.82689	6.82071	13.5861	6.13794	17.6477	12.4572
GFUI002678	dopamine N-acetyltransferase	1.51923	2.50036	2.00979	6.18361	4.47886	4.61143	5.0913
GFUI002679	DnaJ-like-60 [Source:Projected from Drosophila melanogaster (FBgn0260775) FlyBase]	18.1882	19.5199	18.8541	33.1489	25.6269	47.1636	35.3131
GFUI002681	unspecified product	3.15391	1.24297	2.19844	5.46104	1.11009	3.87127	3.4808
GFUI002689	Ecdysone-dependent gene 84A [Source:Projected from Drosophila melanogaster (FBgn0000552) FlyBase]	0	0.377989	0.188995	0	0	0.181117	0.0603723
GFUI002690	unspecified product	0.171406	0	0.085703	4.67446	0.444247	0.983177	2.03396
GFUI002691	proboscipedia [Source:Projected from Glossina morsitans (GMOY003131) VB Community Annotation]	0	0	0	0.0490407	0	0	0.0163469
GFUI002693	unspecified product	0	0	0	0.393542	0	1.03007	0.474537
GFUI002709	Amalgam [Source:Projected from Drosophila melanogaster (FBgn0000071) FlyBase]	0.238762	0	0.119381	5.11605	1.16888	1.11591	2.46695
GFUI002711	unspecified product	0.00420655	0	0.00210327	0	0	0.0321715	0.0107238
GFUI002727	unspecified product	0	0	0	0.174379	0.0386691	0	0.071016
GFUI002728	unspecified product	0	0	0	0	0	0.0946464	0.0315488
GFUI002729	sex combs reduced [Source:Projected from Glossina morsitans (GMOY001707) VB Community Annotation]	0	0	0	0	0	0.213539	0.0711797
GFUI002759	unspecified product	0	0	0	0	0	0.1756	0.0585333
GFUI002760	antennapedia [Source:Projected from Glossina morsitans (GMOY012124) VB Community Annotation]	0.772429	0.733864	0.753147	1.2897	0.683212	1.1018	1.0249
GFUI002761	unspecified product	0.328297	0.249525	0.288911	1.27901	0.56725	0.717372	0.854544
GFUI002763	unspecified product	0.13211	0.200823	0.166466	0.147054	0.0652193	0.288678	0.166984
GFUI002764	unspecified product	0.360047	0.166574	0.263311	0.396418	0.216386	0.399076	0.337293
GFUI002784	unspecified product	0.326979	0.0966478	0.211813	0.448216	0.282486	0.617461	0.449388
GFUI002795	unspecified product	0.0447842	0.23827	0.141527	0	0.154761	0.171254	0.108672
GFUI002801	unspecified product	0.0706827	0	0.0353414	0.0516324	0.0228993	0.0450482	0.03986
GFUI002805	Nucleoporin 62kD [Source:Projected from Drosophila melanogaster (FBgn0034118) FlyBase]	44.3457	38.0745	41.2101	69.0151	57.7037	89.6235	72.1141
GFUI002806	WD40 repeat protein [Source:Projected from Glossina morsitans (GMOY010805) UniProtKB/TrEMBL;Acc:D3TP25]	19.8133	17.5691	18.6912	53.5145	42.05	69.328	54.9642
GFUI002807	unspecified product	0.702213	0.518897	0.610555	1.21589	1.24703	1.34262	1.26851
GFUI002811	jun-related antigen [Source:Projected from Glossina morsitans (GMOY013058) VB Community Annotation]	30.3026	32.1195	31.2111	108.355	47.975	77.3708	77.9003
GFUI002821	scavenger receptor acting in neural tissue and majority of rhodopsin is absent [Source:Projected from Drosophila melanogaster (FBgn0025697) FlyBase]	3.54855	3.95866	3.7536	5.52605	6.23459	10.182	7.31421
GFUI002824	unspecified product	0.49746	2.20558	1.35152	0	1.36094	3.17046	1.51047
GFUI002825	Neurospecific receptor kinase [Source:Projected from Drosophila melanogaster (FBgn0020391) FlyBase]	5.05035	4.47832	4.76433	8.04913	5.11236	7.83551	6.999
GFUI002831	unspecified product	0	0	0	0.119426	0.105932	0	0.0751193
GFUI002839	sex-specific enzyme [Source:Projected from Drosophila melanogaster (FBgn0038398) FlyBase]	13.3035	19.1107	16.2071	16.1707	18.5732	17.2288	17.3242
GFUI002840	unspecified product	1.04243	1.00405	1.02324	2.59078	0.892824	1.80985	1.76448
GFUI002841	Serine/threonine-protein phosphatase [Source:UniProtKB/TrEMBL;Acc:A0A1A9X978]	11.7088	8.6828	10.1958	26.4918	18.1722	24.8966	23.1869
GFUI002843	unspecified product	6.81198	6.52237	6.66718	15.481	8.80673	12.3009	12.1962
GFUI002844	unspecified product	0.721788	1.03686	0.879324	2.84013	1.8333	2.42889	2.36744
GFUI002845	unspecified product	4.62352	4.25282	4.43817	10.8435	7.52178	11.0831	9.81613
GFUI002853	PDZ domain-containing protein [Source:UniProtKB/TrEMBL;Acc:A0A1A9X985]	5.41622	4.85428	5.13525	11.5694	8.91664	12.7854	11.0905
GFUI002857	unspecified product	0	0.263917	0.131959	0.289882	0.11428	0.547984	0.317382
GFUI002858	Factor interacting with poly(A) polymerase [Source:Projected from Drosophila melanogaster (FBgn0037255) FlyBase]	6.1552	7.0275	6.59135	14.6144	14.6064	15.2538	14.8249
GFUI002860	unspecified product	6.89152	5.64777	6.26964	12.0786	7.38036	10.8032	10.0874
GFUI002861	unspecified product	22.0701	19.8124	20.9413	48.3844	40.29	43.9374	44.2039
GFUI002862	unspecified product	0.407853	0.678108	0.54298	0.198619	0.572578	0.129968	0.300388
GFUI002863	unspecified product	0	0	0	0.344777	0	0	0.114926
GFUI002864	Fatty acid-binding protein FABP [Source:Projected from Glossina morsitans (GMOY011451) UniProtKB/TrEMBL;Acc:D3TLL9]	30.0878	18.2033	24.1456	55.1433	45.697	54.2842	51.7082
GFUI002865	unspecified product	0.3168	0	0.1584	0	0	0	0
GFUI002866	Hypothetical conserved protein [Source:Projected from Glossina morsitans (GMOY011449) UniProtKB/TrEMBL;Acc:D3TMV5]	2.28474	2.1557	2.22022	5.18501	4.24912	4.50468	4.64627
GFUI002871	scheggia [Source:Projected from Drosophila melanogaster (FBgn0037912) FlyBase]	116.862	90.9352	103.899	306.073	145.611	246.784	232.823
GFUI002872	DUF3453 domain-containing protein [Source:UniProtKB/TrEMBL;Acc:A0A1A9X997]	0.0735554	0.0652241	0.0693898	0.0318405	0.0282429	0.0416703	0.0339179
GFUI002877	DNA replication complex GINS protein SLD5 [Source:UniProtKB/TrEMBL;Acc:A0A1A9X999]	12.5519	10.1731	11.3625	21.6269	13.455	19.3408	18.1409
GFUI002889	unspecified product	0	0	0	0	0	0.0549973	0.0183324
GFUI002894	nicotinic Acetylcholine Receptor alpha2 [Source:Projected from Drosophila melanogaster (FBgn0000039) FlyBase]	1.28238	1.34103	1.3117	1.10257	0.790798	2.56462	1.486
GFUI002895	unspecified product	0.0410165	0.0545561	0.0477863	0	0	0	0
GFUI002897	unspecified product	0.180928	0	0.090464	0	0	0	0
GFUI002911	unspecified product	0.540981	0.239853	0.390417	0.0878171	0.116842	1.09181	0.432156
GFUI002924	unspecified product	0.137033	0.243023	0.190028	0.217501	0.162233	0.666333	0.348689
GFUI002925	unspecified product	0.217767	0.434479	0.326123	0.31815	0.117584	0.867434	0.434389
GFUI002931	unspecified product	0.137619	0.168967	0.153293	0.123727	0.0182913	0.202405	0.114808
GFUI002936	unspecified product	0.349198	0.40641	0.377804	0.701477	0.160269	0.695482	0.519076
GFUI002937	unspecified product	0.123874	0.0693746	0.0966243	0.0762	0.0563253	0.182828	0.105118
GFUI002943	unspecified product	0.162025	0.64653	0.404278	0	0.419935	0.206527	0.208821
GFUI002944	unspecified product	0.326979	0.434915	0.380947	0.955407	2.54237	1.04197	1.51325
GFUI002945	unspecified product	0	0	0	0	0.308505	0	0.102835
GFUI002957	unspecified product	0.102986	0.273963	0.188474	0.200611	0.165234	0.225038	0.196961
GFUI002958	unspecified product	0.0551909	0.0880915	0.0716412	0.0860074	0.0095362	0.0844196	0.0599877
GFUI002960	unspecified product	0	0.604712	0.302356	0	0	0.434629	0.144876
GFUI002961	unspecified product	0.0385318	0	0.0192659	0	0.0665774	0	0.0221925
GFUI002963	unspecified product	0.112741	0.299914	0.206327	0.0732045	0.129867	0.263461	0.155511
GFUI002964	unspecified product	0.081158	0.0863587	0.0837583	0.221328	0	0.144828	0.122052
GFUI002984	unspecified product	1.21883	1.08078	1.1498	1.10797	0.982781	1.65716	1.2493
GFUI003002	unspecified product	51.2968	52.9328	52.1148	134.061	74.1241	104.013	104.066
GFUI003008	unspecified product	0	0	0	0.129256	0.229304	0.507481	0.28868
GFUI003009	unspecified product	0.587364	0.480772	0.534068	1.14416	0.70261	0.979055	0.941942
GFUI003010	unspecified product	0.0456121	0.0606688	0.0531404	0.533101	0.177325	0.23256	0.314329
GFUI003013	unspecified product	0.451181	0.218224	0.334703	0	0	0	0
GFUI003016	BTB domain-containing protein [Source:UniProtKB/TrEMBL;Acc:A0A1A9X9F4]	0.742308	0.682166	0.712237	2.72107	0.798711	1.9698	1.82986
GFUI003017	unspecified product	176.215	167.107	171.661	327.366	282.625	245.099	285.03
GFUI003018	unspecified product	1.12767	0.923024	1.02535	6.11681	1.55876	3.60454	3.76004
GFUI003024	unspecified product	0	0	0	0	0.497975	0	0.165992
GFUI003032	proliferation disrupter [Source:Projected from Drosophila melanogaster (FBgn0014269) FlyBase]	2.44183	1.76314	2.10249	5.43608	2.41094	4.17965	4.00889
GFUI003035	serrano [Source:Projected from Drosophila melanogaster (FBgn0034408) FlyBase]	2.76437	2.51332	2.63884	4.0216	2.59227	5.33005	3.98131
GFUI003036	unspecified product	0.012069	0	0.0060345	0.0470198	0	0	0.0156733
GFUI003044	unspecified product	0.416489	0.348212	0.38235	1.22854	0.462622	0.910083	0.867082
GFUI003052	F-box domain-containing protein [Source:UniProtKB/TrEMBL;Acc:A0A1A9X9G9]	0.540887	1.36314	0.952013	0.221815	0.368911	1.52404	0.704922
GFUI003054	unspecified product	0.446792	0.378177	0.412484	0.316483	0.368451	1.34611	0.677015
GFUI003063	unspecified product	0.590748	0.84188	0.716314	0.493177	0.291636	1.1564	0.647071
GFUI003080	Epoxide hydrolase [Source:UniProtKB/TrEMBL;Acc:A0A1A9X9H3]	14.7814	17.8541	16.3178	49.6493	14.6338	32.1829	32.1553
GFUI003081	unspecified product	2.20977	1.95948	2.08462	3.96972	3.28786	4.60061	3.95273
GFUI003082	unspecified product	52.2588	57.0851	54.672	159.581	64.5592	130.328	118.156
GFUI003083	Methionyl-tRNA synthetase [Source:Projected from Drosophila melanogaster (FBgn0034401) FlyBase]	16.0284	15.6883	15.8583	27.5493	20.0604	34.6168	27.4088
GFUI003084	unspecified product	3.24212	2.91083	3.07647	5.52605	4.93669	6.35387	5.60554
GFUI003085	pawn [Source:Projected from Drosophila melanogaster (FBgn0003174) FlyBase]	0.988379	0.657322	0.822851	2.54034	1.80265	2.15224	2.16508
GFUI003086	Epoxide hydrolase [Source:UniProtKB/TrEMBL;Acc:A0A1A9X9H9]	183.168	150.085	166.626	320.364	179.25	194.737	231.45
GFUI003087	unspecified product	23.9123	13.6468	18.7796	56.8147	19.3003	42.767	39.6273
GFUI003088	unspecified product	10.4712	6.10735	8.28927	27.3783	14.271	24.5531	22.0675
GFUI003103	PfkB domain-containing protein [Source:UniProtKB/TrEMBL;Acc:A0A1A9X9I5]	9.15727	9.85025	9.50376	25.9146	15.0754	17.4662	19.4854
GFUI003104	unspecified product	0.0398911	0	0.0199455	0.155412	0	0	0.051804
GFUI003106	Inner centromere protein [Source:Projected from Drosophila melanogaster (FBgn0260991) FlyBase]	0.353452	0.470127	0.411789	1.13604	0.167946	0.0450531	0.44968
GFUI003107	unspecified product	2.81378	2.54599	2.67989	6.61833	4.96102	8.17356	6.5843
GFUI003110	unspecified product	0.607311	1.00973	0.80852	1.99633	3.60713	3.24161	2.94836
GFUI003116	Growth arrest and DNA damage-inducible [Source:Projected from Drosophila melanogaster (FBgn0033153) FlyBase]	46.5945	37.4027	41.9986	78.0249	91.243	75.6467	81.6382
GFUI003123	BTB domain-containing protein [Source:UniProtKB/TrEMBL;Acc:A0A1A9X9J3]	0.0726944	0.193382	0.133038	0.28321	0	0.370642	0.217951
GFUI003124	unspecified product	0.126819	0.0198449	0.073332	0.116253	0.0773381	0.323302	0.172298
GFUI003125	unspecified product	0.438673	0.653497	0.546085	2.39264	0.181911	1.45381	1.34279
GFUI003128	unspecified product	0.117688	0.0782682	0.0979781	0.243578	0.095319	0.281272	0.206723
GFUI003136	unspecified product	0.0748477	0.0442467	0.0595472	0.226799	0.158065	0.699639	0.361501
GFUI003138	unspecified product	0	0	0	0	0.0218376	0.547736	0.189858
GFUI003152	unspecified product	0	0	0	0	0.0303578	0	0.0101193
GFUI003162	unspecified product	6.73528	8.78295	7.75912	11.3835	10.1544	14.2245	11.9208
GFUI003164	NADH-ubiquinone oxidoreductase NDUFS8/23 kDa subunit [Source:Projected from Glossina morsitans (GMOY000701) UniProtKB/TrEMBL;Acc:D3TSE8]	14.9201	17.3924	16.1562	32.2202	20.7589	31.483	28.154
GFUI003166	Actin-related protein 2/3 complex subunit 3 [Source:UniProtKB/TrEMBL;Acc:A0A1A9X9K9]	19.1361	20.0778	19.607	56.3774	35.3235	41.1332	44.278
GFUI003171	unspecified product	0.192553	0.170743	0.181648	0.250055	0.194077	0.163626	0.202586
GFUI003173	Peptidylglycine-alpha-hydroxylating monooxygenase [Source:Projected from Drosophila melanogaster (FBgn0283509) FlyBase]	6.04155	5.49003	5.76579	16.1946	5.55693	11.7837	11.1784
GFUI003174	unspecified product	9.25056	16.5353	12.8929	19.9605	20.3586	41.4677	27.2623
GFUI003176	unspecified product	0.362547	1.17112	0.766833	1.03411	2.00234	2.95429	1.99691
GFUI003181	Plasma membrane glycoprotein CD36 [Source:Projected from Glossina morsitans (GMOY010881) UniProtKB/TrEMBL;Acc:Q2PQQ5]	39.568	42.4685	41.0183	109.496	72.4849	145.84	109.274
GFUI003182	unspecified product	0.434669	0.46803	0.45135	0.645116	0.95669	1.4511	1.01764
GFUI003183	unspecified product	21.9298	19.0474	20.4886	50.6945	24.4404	104.639	59.9246
GFUI003189	unspecified product	20.7044	16.3992	18.5518	221.08	70.0632	108.914	133.352
GFUI003194	unspecified product	0.619171	0.398776	0.508973	1.62508	1.35137	3.4477	2.14138
GFUI003196	chemosensory protein 3	17.4908	12.9117	15.2012	189.884	57.8509	93.4311	113.722
GFUI003201	Myb_DNA-bind_5 domain-containing protein [Source:UniProtKB/TrEMBL;Acc:A0A1A9X9M5]	0.473634	0.251993	0.362814	1.47618	0.491023	1.50931	1.15884
GFUI003202	unspecified product	1.88627	1.38247	1.63437	1.94966	0.814802	3.60653	2.12366
GFUI003204	unspecified product	7.796	7.72288	7.75944	19.507	13.3858	15.9245	16.2724
GFUI003205	unspecified product	3.14837	2.06514	2.60676	3.17565	1.04327	4.67279	2.9639
GFUI003206	unspecified product	4.22949	3.26651	3.748	14.0858	5.89351	9.26062	9.74664
GFUI003207	Protein kinase [Source:Projected from Glossina morsitans (GMOY010893) VB Community Annotation]	12.1908	11.3413	11.766	22.8492	16.226	23.2352	20.7701
GFUI003211	Glutathione S transferase E12 [Source:Projected from Drosophila melanogaster (FBgn0027590) FlyBase]	18.8148	16.8074	17.8111	33.2725	18.5103	28.1234	26.6354
GFUI003212	unspecified product	5.77763	5.70253	5.74008	12.4078	7.12562	10.3832	9.97221
GFUI003216	unspecified product	2.0038	1.64324	1.82352	6.86748	2.92862	4.62823	4.80811
GFUI003221	mapmodulin [Source:Projected from Glossina morsitans (GMOY003715) VB Community Annotation]	12.0502	10.3137	11.182	17.5539	15.6611	18.4319	17.2156
GFUI003222	Leucine-rich repeat [Source:Projected from Drosophila melanogaster (FBgn0033212) FlyBase]	7.9331	8.29606	8.11458	10.8213	8.8594	13.8267	11.1691
GFUI003223	unspecified product	13.6223	11.5192	12.5708	29.8221	19.9399	29.8754	26.5458
GFUI003224	Putative Rab5-interacting protein [Source:Projected from Glossina morsitans (GMOY003714) UniProtKB/TrEMBL;Acc:D3TQV0]	17.4702	16.2221	16.8462	36.3587	28.5841	29.1487	31.3638
GFUI003228	unspecified product	39	41.0593	40.0296	48.1591	41.9082	70.3342	53.4672
GFUI003233	unspecified product	0.332589	0.353901	0.343245	1.03659	0.1724	1.01745	0.742147
GFUI003235	unspecified product	0	0	0	1.49974	0	0.981369	0.827036
GFUI003236	unspecified product	11.1836	16.0083	13.596	57.1123	11.1337	40.0339	36.0933
GFUI003238	unspecified product	3.62503	4.29374	3.95939	16.9576	3.36036	11.7035	10.6738
GFUI003252	PAN2-PAN3 deadenylation complex catalytic subunit PAN2 [Source:UniProtKB/TrEMBL;Acc:A0A1A9X9Q1]	7.50833	7.22176	7.36505	14.078	9.32853	15.3846	12.9304
GFUI003253	stambha A [Source:Projected from Drosophila melanogaster (FBgn0086784) FlyBase]	2.69658	3.49233	3.09445	6.37017	4.1433	5.02768	5.18038
GFUI003254	F-box domain-containing protein [Source:UniProtKB/TrEMBL;Acc:A0A1A9X9Q3]	23.1319	20.0913	21.6116	45.4507	36.0442	53.134	44.8763
GFUI003255	germ cell-less [Source:Projected from Drosophila melanogaster (FBgn0005695) FlyBase]	3.83353	4.74158	4.28756	13.1903	8.76723	13.3806	11.7794
GFUI003262	unspecified product	0.0206609	0.0916036	0.0561323	0.120739	0.0594984	0.0614497	0.0805624
GFUI003270	hiiragi [Source:Projected from Drosophila melanogaster (FBgn0015949) FlyBase]	5.99371	5.62598	5.80985	11.5646	7.18548	13.382	10.7107
GFUI003271	unspecified product	18.9596	26.663	22.8113	58.0915	25.5933	48.2711	43.9853
GFUI003272	unspecified product	0.74354	0	0.37177	0.72419	1.9271	0	0.883763
GFUI003273	unspecified product	1.11938	0.816914	0.968147	2.62432	1.84855	4.20473	2.89253
GFUI003275	centrosomin's beautiful sister [Source:Projected from Drosophila melanogaster (FBgn0086757) FlyBase]	10.3758	9.72684	10.0513	18.0487	17.3491	24.5724	19.9901
GFUI003276	unspecified product	2.18036	2.9001	2.54023	5.80109	2.77956	5.01614	4.53226
GFUI003278	Dihydropteridine reductase [Source:Projected from Drosophila melanogaster (FBgn0035964) FlyBase]	0	0	0	0.896032	0.0993489	0.586327	0.527236
GFUI003282	unspecified product	0.270491	0.71956	0.495026	0	0.116842	0.172392	0.0964113
GFUI003283	Phosphatidylinositol glycan anchor biosynthesis class M [Source:Projected from Drosophila melanogaster (FBgn0034649) FlyBase]	7.94479	5.58936	6.76708	17.1388	12.8766	10.1269	13.3808
GFUI003284	unspecified product	0	0	0	0	0	0.0715476	0.0238492
GFUI003285	unspecified product	10.829	4.97903	7.90402	13.8024	29.3368	35.2749	26.138
GFUI003286	unspecified product	2.56161	1.10504	1.83333	4.45044	2.87098	6.53036	4.61726
GFUI003292	unspecified product	12.9932	10.8613	11.9273	25.7312	18.9231	55.1962	33.2835
GFUI003293	unspecified product	1.58606	0	0.79303	5.14927	2.74048	5.84042	4.57672
GFUI003294	Lysozyme [Source:UniProtKB/TrEMBL;Acc:A0A1A9X9S5]	0.753867	0	0.376933	5.50686	3.41926	6.24601	5.05738
GFUI003297	unspecified product	0.368073	0	0.184036	0.143397	0.158994	0.985251	0.429214
GFUI003321	unspecified product	0.0233088	0.0620062	0.0426575	0.181618	0.0604114	0	0.0806765
GFUI003322	unspecified product	0.12308	0	0.06154	0	0	0	0
GFUI003323	unspecified product	0.0369241	0.0982257	0.0675749	0.287705	0.0956994	0	0.127801
GFUI003326	unspecified product	4.01021	3.7397	3.87495	8.96471	4.3083	8.50685	7.25995
GFUI003327	unspecified product	0.564779	0.366446	0.465612	0.845246	0.553382	1.07107	0.823233
GFUI003329	unspecified product	0	0	0	0	0.0423092	0	0.0141031
GFUI003330	unspecified product	0	0	0	0	0	0.149055	0.049685
GFUI003346	unspecified product	4.30264	5.0466	4.67462	10.8195	8.05951	7.70309	8.8607
GFUI003351	unspecified product	0	0	0	0.200123	0	0.261905	0.154009
GFUI003357	unspecified product	0.0434791	0	0.0217395	0.0241986	0.0429289	0.0950075	0.054045
GFUI003373	unspecified product	0.123454	0	0.061727	0.200401	0.159983	0.157361	0.172582
GFUI003375	unspecified product	0.0550212	0.109776	0.0823986	0.281344	0.255497	0.2367	0.257847
GFUI003382	unspecified product	0.0674434	0.0358826	0.051663	0.157652	0.233065	0.214918	0.201878
GFUI003383	unspecified product	0.0647972	0.0107734	0.0377853	0.118333	0.087469	0.227135	0.144312
GFUI003390	unspecified product	27.1622	21.9274	24.5448	39.6788	27.5152	50.1901	39.128
GFUI003392	Splicing factor [Source:Projected from Drosophila melanogaster (FBgn0025571) FlyBase]	5.67584	5.10098	5.38841	10.882	5.15753	13.2637	9.76774
GFUI003393	pyrroline-5-carboxylate reductase [Source:Projected from Glossina morsitans (GMOY002635) VB Community Annotation]	63.6566	50.3665	57.0115	176.478	67.6829	113.168	119.11
GFUI003402	unspecified product	0.0681035	0	0.0340517	0.132662	0.294182	0.0868087	0.171218
GFUI003403	DUF4485 domain-containing protein [Source:UniProtKB/TrEMBL;Acc:A0A1A9X9X7]	0.0378452	0.0335587	0.035702	0.0491471	0.0762896	0	0.0418122
GFUI003410	unspecified product	0.147416	0.156862	0.152139	0.229727	0.254713	0.450972	0.311804
GFUI003422	slouch [Source:Projected from Glossina morsitans (GMOY004988) VB Community Annotation]	0.047391	0.12607	0.0867305	0.0923153	0.0409424	0.271833	0.13503
GFUI003424	unspecified product	0.293397	0.780496	0.536946	0	0.126737	0.373981	0.166906
GFUI003425	unspecified product	0	0	0	0	0	0.282779	0.0942597
GFUI003426	unspecified product	0	0	0	0.146443	0.0649483	0.191652	0.134348
GFUI003438	unspecified product	0.0976934	0.103954	0.100824	0	0.01688	0.0996207	0.0388336
GFUI003448	unspecified product	0.567687	0.543659	0.555673	1.79144	0.470823	2.44579	1.56935
GFUI003451	unspecified product	0.598564	0.969227	0.783895	1.62222	0.696983	2.62062	1.64661
GFUI003461	unspecified product	0	1.03137	0.515685	0	0	1.48257	0.49419
GFUI003463	unspecified product	0.49406	0.589169	0.541614	1.44361	0.750636	1.49839	1.23088
GFUI003473	crooked legs [Source:Projected from Glossina morsitans (GMOY009464) VB Community Annotation]	12.282	12.698	12.49	22.204	15.1898	24.8511	20.7483
GFUI003475	unspecified product	3.27952	2.12415	2.70183	8.16597	5.93755	8.21515	7.43956
GFUI003478	unspecified product	2.91325	1.63155	2.2724	8.36296	4.30512	6.25415	6.30741
GFUI003479	Mothers against decapentaplegic homolog [Source:UniProtKB/TrEMBL;Acc:A0A1A9XA07]	14.7411	15.1729	14.957	37.7129	23.1803	45.7717	35.555
GFUI003480	unspecified product	3.52115	1.91163	2.71639	4.75933	4.8424	8.70175	6.10116
GFUI003481	unspecified product	11.9174	7.63749	9.77745	26.9078	21.2468	26.5837	24.9128
GFUI003482	unspecified product	11.9459	9.71868	10.8323	20.333	19.5887	24.984	21.6352
GFUI003483	Vacuolar H+-ATPase v1 sector subunit D [Source:Projected from Glossina morsitans (GMOY009457) UniProtKB/TrEMBL;Acc:D3TLR6]	60.2194	59.2448	59.7321	137.152	80.0955	98.9145	105.387
GFUI003489	unspecified product	6.5362	4.94212	5.73916	13.3133	11.5162	14.5195	13.1163
GFUI003490	unspecified product	0.155891	0.188501	0.172196	0.0552124	0.0734611	0.307094	0.145256
GFUI003494	unspecified product	15.124	33.9745	24.5493	242.888	66.4918	98.2106	135.863
GFUI003495	bip2 [Source:Projected from Glossina morsitans (GMOY009470) VB Community Annotation]	10.8471	10.7482	10.7977	16.3429	16.6519	27.4222	20.139
GFUI003497	unspecified product	8.10778	5.55353	6.83066	17.023	15.9385	21.907	18.2895
GFUI003498	slipper [Source:Projected from Drosophila melanogaster (FBgn0030018) FlyBase]	6.91632	7.15341	7.03486	13.4726	10.4295	16.775	13.559
GFUI003499	odorant receptor [Source:Projected from Glossina morsitans (GMOY013231) VB Community Annotation]	0	0.232556	0.116278	0.113527	0.2014	0	0.104976
GFUI003500	Odorant receptor [Source:UniProtKB/TrEMBL;Acc:A0A1A9XA20]	0.117997	0	0.0589985	0.114926	0.254852	0	0.123259
GFUI003502	unspecified product	4.47475	3.02638	3.75056	6.64825	5.89708	8.89403	7.14645
GFUI003504	Kin17_mid domain-containing protein [Source:UniProtKB/TrEMBL;Acc:A0A1A9XA23]	18.1598	13.3696	15.7647	35.3744	34.6774	45.8681	38.64
GFUI003511	tnf-receptor-associated factor [Source:Projected from Glossina morsitans (GMOY009472) VB Community Annotation]	6.41037	3.98432	5.19735	14.2376	9.93752	16.3421	13.5057
GFUI003520	unspecified product	4.16947	4.71575	4.44261	8.50951	5.22737	12.8543	8.86373
GFUI003521	unspecified product	0.946717	0.893647	0.920182	0.892335	0.448523	3.26988	1.53691
GFUI003523	PDZ domain-containing protein [Source:UniProtKB/TrEMBL;Acc:A0A1A9XA27]	0.128651	0.0244456	0.0765483	0.0358008	0.0635115	0.0117133	0.0370085
GFUI003536	unspecified product	1.11996	2.69042	1.90519	2.57829	2.78541	6.7485	4.0374
GFUI003537	unspecified product	11.9141	11.8942	11.9041	20.7309	13.8203	37.4372	23.9961
GFUI003538	unspecified product	7.80475	9.20143	8.50309	14.685	6.51287	15.2617	12.1532
GFUI003539	ovo [Source:Projected from Glossina morsitans (GMOY008199) VB Community Annotation]	0.0850537	0	0.0425268	0	0.0183701	0.0542073	0.0241925
GFUI003540	Acyl-CoA synthetase [Source:Projected from Glossina morsitans (GMOY007917) UniProtKB/TrEMBL;Acc:R4IJP7]	8.55626	8.77523	8.66574	18.4835	14.96	18.2171	17.2202
GFUI003546	unspecified product	2.82534	3.06991	2.94762	4.72847	2.73312	6.59403	4.68521
GFUI003548	unspecified product	15.1762	15.1573	15.1668	26.1072	17.1049	47.5277	30.2466
GFUI003557	unspecified product	0.050429	0	0.0252145	0.0982333	0.0217835	0.0964198	0.0721455
GFUI003564	Myb_DNA-bind_5 domain-containing protein [Source:UniProtKB/TrEMBL;Acc:A0A1A9XA41]	2.39073	4.31055	3.35064	7.03728	5.07175	7.85544	6.65482
GFUI003566	unspecified product	0.0579603	0.154186	0.106073	0.129033	0.0643803	0.253302	0.148905
GFUI003568	unspecified product	0.0910373	0.0807259	0.0858816	0.177336	0	0.309444	0.16226
GFUI003575	unspecified product	0.387703	0	0.193852	0	0.669896	0.49419	0.388029
GFUI003580	Putative Pigment Dispersing Factor Receptor [Source:Projected from Glossina morsitans (GMOY007422) VB Community Annotation]	0.400362	0.648288	0.524325	1.23038	0.399593	1.11574	0.915238
GFUI003587	unspecified product	0.10622	0.0470945	0.0766572	0.206911	0.0764721	0.47388	0.252421
GFUI003592	unspecified product	0	0	0	0.121764	0.0540031	0.0796774	0.0851482
GFUI003593	unspecified product	0	0	0	0	0	0.0664545	0.0221515
GFUI003610	unspecified product	3.61444	3.7551	3.68477	26.0413	8.66315	24.8725	19.859
GFUI003611	unspecified product	1.71493	1.94943	1.83218	7.60833	2.50628	6.19193	5.43551
GFUI003618	unspecified product	11.1573	14.1443	12.6508	74.4901	18.0095	54.2405	48.9134
GFUI003619	unspecified product	8.58997	7.96056	8.27526	32.6069	10.7566	38.1437	27.1691
GFUI003620	PINc domain-containing protein [Source:UniProtKB/TrEMBL;Acc:A0A1A9XA55]	8.63904	8.96843	8.80373	18.4702	13.5071	18.8544	16.9439
GFUI003621	unspecified product	31.4433	35.4814	33.4624	191.102	50.3087	166.684	136.032
GFUI003623	unspecified product	1.36592	1.7395	1.55271	9.53907	1.94584	5.20473	5.56321
GFUI003624	unspecified product	1.56734	1.04236	1.30485	3.97993	1.35407	4.28105	3.20502
GFUI003629	unspecified product	21.4837	18.8225	20.1531	44.6525	28.6596	43.8355	39.0492
GFUI003630	unspecified product	60.5661	54.453	57.5095	161.135	97.6643	123.44	127.413
GFUI003631	Casein kinase Ialpha [Source:Projected from Glossina morsitans (GMOY011765) VB Community Annotation]	30.5224	29.4116	29.967	55.2028	39.262	57.9044	50.7897
GFUI003634	Short-chain alcohol dehydrogenase/3-hydroxyacyl-CoA dehydrogenase [Source:Projected from Glossina morsitans (GMOY011770) UniProtKB/TrEMBL;Acc:D3TLT8]	46.4696	33.444	39.9568	154.245	70.0797	116.702	113.676
GFUI003635	methylmalonate-semialdehyde dehydrogenase [Source:Projected from Glossina morsitans (GMOY011771) VB Community Annotation]	152.152	138.925	145.538	334.429	181.124	350.354	288.636
GFUI003636	transcriptional Adaptor [Source:Projected from Drosophila melanogaster (FBgn0030891) FlyBase]	8.012	13.0583	10.5351	39.0174	18.9618	28.9836	28.9876
GFUI003639	unspecified product	44.0389	40.4972	42.2681	71.8852	43.5656	80.5636	65.3381
GFUI003644	unspecified product	18.8115	20.1743	19.4929	34.4625	23.9554	40.2374	32.8851
GFUI003645	Leucine-rich pentatricopeptide repeat containing [Source:Projected from Drosophila melanogaster (FBgn0027794) FlyBase]	13.1281	13.0884	13.1082	25.3885	16.7571	25.357	22.5009
GFUI003646	Checkpoint suppressor 1-like [Source:Projected from Drosophila melanogaster (FBgn0029504) FlyBase]	28.2437	44.143	36.1934	78.3511	41.6672	99.7573	73.2585
GFUI003647	O-fucosyltransferase [Source:Projected from Drosophila melanogaster (FBgn0027791) FlyBase]	2.91158	2.3614	2.63649	6.84743	3.68107	4.39016	4.97289
GFUI003648	unspecified product	25.3318	22.7297	24.0308	36.7554	26.7823	46.2175	36.5851
GFUI003656	Protein yippee-like [Source:UniProtKB/TrEMBL;Acc:A0A1A9XA74]	32.3311	52.1066	42.2189	94.6989	63.4071	179.584	112.563
GFUI003663	unspecified product	0.0975923	0.0273279	0.0624601	0.120066	0.0665627	0.2357	0.140776
GFUI003664	unspecified product	0.135185	0.0479494	0.0915672	0.175556	0.101218	0.229754	0.168843
GFUI003667	unspecified product	0	0	0	0.584512	0	0.254987	0.279833
GFUI003668	unspecified product	0	0	0	0	0	0.105414	0.035138
GFUI003675	unspecified product	0.562974	0.800455	0.681715	0.623953	0.50314	1.23106	0.786051
GFUI003677	unspecified product	0.885837	1.33653	1.11118	0.463585	0.548274	2.10661	1.03949
GFUI003679	unspecified product	24.4086	23.1264	23.7675	52.9744	45.0632	58.0343	52.024
GFUI003696	unspecified product	0	0	0	0	0.0343034	0	0.0114345
GFUI003703	unspecified product	0	0	0	0	0.0208042	0.06139	0.0273981
GFUI003733	Innexin [Source:UniProtKB/TrEMBL;Acc:A0A1A9XA92]	0	0	0	0	0.0715191	0	0.0238397
GFUI003734	Innexin [Source:UniProtKB/TrEMBL;Acc:A0A1A9XA93]	0.490982	0.567875	0.529428	1.24749	0.995886	3.40128	1.88155
GFUI003735	Innexin [Source:UniProtKB/TrEMBL;Acc:A0A1A9XA94]	0.16955	0	0.084775	0.924767	0.41014	2.3773	1.2374
GFUI003736	unspecified product	0	0	0	0	0.165115	0.243615	0.136243
GFUI003754	papillote [Source:Projected from Drosophila melanogaster (FBgn0250871) FlyBase]	3.97109	3.41068	3.69089	20.412	7.40033	22.4114	16.7412
GFUI003769	unspecified product	0.0182633	0	0.00913165	0.035576	0.00788908	0.0116397	0.0183683
GFUI003770	unspecified product	1.07825	0.905803	0.992027	2.57942	1.58524	4.43668	2.86711
GFUI003777	unspecified product	0.120351	0.320159	0.220255	0	0.311925	0	0.103975
GFUI003795	unspecified product	11.5162	13.3304	12.4233	20.9553	9.98886	19.0449	16.663
GFUI003797	unspecified product	14.7689	14.8877	14.8283	26.9285	16.2881	26.4962	23.2376
GFUI003799	unspecified product	20.7983	19.5671	20.1827	41.9963	25.4185	33.6234	33.6794
GFUI003803	unspecified product	0	0	0	0	0	0.495369	0.165123
GFUI003805	unspecified product	0.173598	0	0.086799	1.35264	0.749883	0.995755	1.03276
GFUI003810	unspecified product	5.88575	5.99545	5.9406	9.97974	6.08525	9.83511	8.63337
GFUI003811	WD_REPEATS_REGION domain-containing protein [Source:UniProtKB/TrEMBL;Acc:A0A1A9XAB2]	5.59946	4.09455	4.84701	11.2693	8.8497	12.3129	10.8106
GFUI003812	unspecified product	6.02698	5.84624	5.93661	7.04866	5.57363	7.83327	6.81852
GFUI003813	mulet [Source:Projected from Drosophila melanogaster (FBgn0265512) FlyBase]	89.0911	109.87	99.4805	137.166	142.774	167.213	149.051
GFUI003815	unspecified product	1.49259	1.46857	1.48058	2.2304	2.57898	4.01358	2.94099
GFUI003816	unspecified product	4.01398	3.31386	3.66392	5.33252	5.00903	5.3713	5.23762
GFUI003819	unspecified product	0.457483	0.228187	0.342835	0.445577	1.13629	1.1116	0.897822
GFUI003824	Synaptobrevin [Source:Projected from Drosophila melanogaster (FBgn0003660) FlyBase]	39.5615	36.9197	38.2406	77.6656	61.2655	70.3397	69.7569
GFUI003828	unspecified product	0.0714638	0.108633	0.0900484	0.132579	0.0970194	0.251587	0.160395
GFUI003829	unspecified product	0.151334	0.402579	0.276956	0.736978	0.588338	0.192899	0.506072
GFUI003837	Histone-lysine N-methyltransferase [Source:UniProtKB/TrEMBL;Acc:A0A1A9XAC3]	3.56933	3.27419	3.42176	6.87296	4.07608	10.4198	7.12295
GFUI003839	Egg-derived tyrosine phosphatase [Source:Projected from Drosophila melanogaster (FBgn0027506) FlyBase]	13.6069	15.4918	14.5494	40.0094	26.3554	34.0746	33.4798
GFUI003841	unspecified product	0.0966382	0.128539	0.112589	0.188246	0.375698	0.554314	0.372753
GFUI003842	unspecified product	0.00734419	0	0.00367209	0	0	0	0
GFUI003843	Eukaryotic translation initiation factor 5A [Source:UniProtKB/TrEMBL;Acc:A0A1A9XAC9]	162.241	158.91	160.576	376.715	278.052	300.502	318.423
GFUI003844	unspecified product	0	0	0	0.0188493	0.00835976	0.0370026	0.0214039
GFUI003849	unspecified product	18.423	13.7014	16.0622	54.4094	29.5219	36.4871	40.1395
GFUI003856	unspecified product	0	0	0	0.695049	0.140118	0.372119	0.402429
GFUI003859	S-methyl-5'-thioadenosine phosphorylase [Source:UniProtKB/TrEMBL;Acc:A0A1A9XAD6]	24.672	22.6901	23.681	58.7704	34.4996	51.216	48.162
GFUI003861	unspecified product	0	0	0	0.136487	0	0.0893114	0.0752661
GFUI003862	Guanylate cyclase [Source:UniProtKB/TrEMBL;Acc:A0A1A9XAD8]	0.0607746	0	0.0303873	0.019731	0	0.0774669	0.0323993
GFUI003867	unspecified product	0	0	0	0	0.28192	0	0.0939733
GFUI003870	26S proteasome alpha 3 subunit	35.8021	34.0275	34.9148	128.671	73.7887	87.6478	96.7025
GFUI003871	unspecified product	19.2601	16.5352	17.8976	31.549	18.152	33.1426	27.6145
GFUI003878	unspecified product	4.85413	5.2947	5.07442	11.7707	5.34408	17.321	11.4786
GFUI003884	unspecified product	8.96598	13.348	11.157	16.8885	8.31447	27.4286	17.5439
GFUI003891	unspecified product	0.402489	0	0.201244	0.784028	0.298047	0.87949	0.653855
GFUI003892	unspecified product	6.88037	4.95711	5.91874	18.0098	7.67785	13.3379	13.0085
GFUI003899	DUF4821 domain-containing protein [Source:UniProtKB/TrEMBL;Acc:A0A1A9XAF7]	0	0	0	0.100617	0.0669364	0.0329198	0.0668244
GFUI003904	unspecified product	0	0	0	0	0.0132428	0	0.00441427
GFUI003915	unspecified product	0.0377021	0	0.0188511	0	0	0	0
GFUI003926	unspecified product	0.171949	0.914837	0.543393	0.837369	0.742756	0.986292	0.855472
GFUI003928	unspecified product	0.251746	0.0787878	0.165267	0.288464	0.0639678	0.471898	0.274777
GFUI003930	COP9 signalosome subunit [Source:Projected from Drosophila melanogaster (FBgn0261437) FlyBase]	18.4726	15.3894	16.931	34.3831	26.6079	32.0934	31.0281
GFUI003931	unspecified product	0.635755	0.381893	0.508824	1.51806	0.815011	1.56846	1.30051
GFUI003934	unspecified product	0.0460247	0	0.0230124	0	0	0.0586658	0.0195553
GFUI003935	unspecified product	12.948	10.5545	11.7513	25.0369	23.1522	27.4061	25.1984
GFUI003943	Mediator complex subunit [Source:Projected from Drosophila melanogaster (FBgn0040020) FlyBase]	10.9289	11.3832	11.1561	29.2865	15.3867	23.5863	22.7532
GFUI003944	Pyruvate dehydrogenase E1 component subunit beta [Source:UniProtKB/TrEMBL;Acc:A0A1A9XAH0]	2.04982	1.86198	1.9559	5.06422	3.10986	7.16932	5.11447
GFUI003949	unspecified product	0	0	0	0	0	0.0549681	0.0183227
GFUI003965	unspecified product	2.19	2.9736	2.5818	5.59913	2.40442	5.583	4.52885
GFUI003966	unspecified product	1.33361	0.788373	1.06099	2.02052	1.16378	3.07356	2.08595
GFUI003972	unspecified product	2.27594	1.24834	1.76214	3.47361	2.08787	5.32358	3.62835
GFUI003983	WW domain-containing protein [Source:UniProtKB/TrEMBL;Acc:A0A1A9XAH9]	7.02342	4.02419	5.52381	17.5752	12.8356	16.4588	15.6232
GFUI003984	DNA-binding protein SATB [Source:UniProtKB/TrEMBL;Acc:A0A1A9XAI0]	5.06162	5.74334	5.40248	10.1869	4.70447	13.9433	9.61156
GFUI003986	Inosine-5'-monophosphate dehydrogenase [Source:UniProtKB/TrEMBL;Acc:A0A1A9XAI2]	45.0215	41.1281	43.0748	80.0913	70.2085	97.8677	82.7225
GFUI003989	unspecified product	0.214069	0.0949113	0.15449	0.694994	0.308234	1.27337	0.758866
GFUI003991	unspecified product	2.07201	1.74275	1.90738	4.00649	1.81639	5.55408	3.79232
GFUI003992	Ubiquitin-related modifier 1 homolog [Source:UniProtKB/TrEMBL;Acc:A0A1A9XAI5]	3.72499	0	1.8625	5.18293	7.35572	7.12214	6.5536
GFUI003997	Lactamase_B domain-containing protein [Source:UniProtKB/TrEMBL;Acc:A0A1A9XAI7]	15.3815	11.8446	13.613	35.4817	19.0335	29.8514	28.1222
GFUI003999	unspecified product	67.4225	59.0456	63.2341	110.865	101.648	116.361	109.625
GFUI004001	cg11085 [Source:Projected from Glossina morsitans (GMOY008102) VB Community Annotation]	0	0	0	0.110985	0.0984451	0.036312	0.081914
GFUI004009	Apoptosis and caspase activation inhibitor [Source:Projected from Drosophila melanogaster (FBgn0030410) FlyBase]	1.34148	1.09804	1.21976	2.41213	2.40704	5.1298	3.31632
GFUI004012	meiotic [Source:Projected from Drosophila melanogaster (FBgn0002707) FlyBase]	1.10908	1.30591	1.20749	2.93962	2.46611	2.57248	2.6594
GFUI004013	unspecified product	13.7489	13.7715	13.7602	32.0207	27.3573	37.407	32.2617
GFUI004014	Phosphoinositide phospholipase C [Source:UniProtKB/TrEMBL;Acc:A0A1A9XAJ6]	2.02064	2.02132	2.02098	1.80697	1.09753	2.93921	1.9479
GFUI004015	unspecified product	6.1659	5.29981	5.73285	13.46	8.09384	10.0131	10.5223
GFUI004016	39S ribosomal protein L33, mitochondrial	1.81278	1.46768	1.64023	2.08802	1.63421	2.43124	2.05116
GFUI004028	unspecified product	0	0	0	0.912792	0.708451	1.04526	0.888834
GFUI004029	unspecified product	0.0352648	0.0938116	0.0645382	0.0686942	0.0380829	0	0.0355924
GFUI004042	unspecified product	0.852541	0.566983	0.709762	0.622766	0.184134	0.0679187	0.291606
GFUI004073	unspecified product	10.4737	17.291	13.8824	24.3627	15.3559	36.4388	25.3858
GFUI004074	unspecified product	1.25149	1.50757	1.37953	1.42591	1.2036	0.902957	1.17749
GFUI004077	unspecified product	0	0	0	0	0	0.220339	0.0734463
GFUI004092	unspecified product	0.0601312	0.319923	0.190027	0	0.363643	0	0.121214
GFUI004105	unspecified product	0.070205	0	0.0351025	0.0195365	0.138633	0.191759	0.116643
GFUI004112	unspecified product	0.0222727	0.0592498	0.0407612	0.021693	0.115452	0.0567801	0.0646417
GFUI004131	unspecified product	3.56158	6.82166	5.19162	9.85165	6.83082	24.2425	13.6417
GFUI004133	unspecified product	0.606087	2.86634	1.73621	3.67306	1.74539	8.15474	4.5244
GFUI004138	unspecified product	0.462383	0.681611	0.571997	0.963805	0.615737	0.885948	0.82183
GFUI004140	unspecified product	108.887	102.446	105.666	177.675	135.005	241.828	184.836
GFUI004148	unspecified product	1.38465	1.9154	1.65003	1.29467	0.669896	2.61215	1.52557
GFUI004154	unspecified product	33.0564	28.5252	30.7908	35.9812	24.1233	31.0361	30.3802
GFUI004156	odorant binding protein [Source:Projected from Glossina morsitans (GMOY005549) VB Community Annotation]	3.70348	1.25105	2.47727	7.44321	1.1173	2.77246	3.77766
GFUI004158	unspecified product	0.392799	0.144128	0.268464	0.870691	0.0936138	0.604274	0.52286
GFUI004205	Cyclic nucleotide-binding domain-containing protein [Source:UniProtKB/TrEMBL;Acc:A0A1A9XAP2]	0.0373116	0	0.0186558	0.0145362	0.0257876	0.0285358	0.0229532
GFUI004212	Innexin [Source:UniProtKB/TrEMBL;Acc:A0A1A9XAP4]	0.126622	0	0.063311	0	0.109392	0.0806997	0.0633639
GFUI004213	Innexin [Source:UniProtKB/TrEMBL;Acc:A0A1A9XAP5]	0.044883	0	0.0224415	0.17486	0	0	0.0582867
GFUI004217	unspecified product	0	0	0	0	0	0.0907166	0.0302389
GFUI004220	unspecified product	0.0170902	0	0.0085451	0.0332909	0.00738235	0.0217842	0.0208192
GFUI004221	unspecified product	0.183373	0	0.0916865	0.714404	0.633685	0.467477	0.605189
GFUI004226	unspecified product	0.0412576	0.153655	0.0974563	0.0160735	0.0285149	0.0631072	0.0358985
GFUI004231	unspecified product	0	0	0	0.310976	0	0	0.103659
GFUI004232	unspecified product	0.203175	0.343946	0.27356	0.143918	0.0638285	0.141261	0.116336
GFUI004233	unspecified product	0.0166549	0.0443055	0.0304802	0	0.0143887	0.0212294	0.0118727
GFUI004238	stall [Source:Projected from Drosophila melanogaster (FBgn0086408) FlyBase]	7.11024	7.60626	7.35825	10.3673	8.21217	26.2433	14.9409
GFUI004239	unspecified product	2.19891	2.05248	2.12569	7.81528	4.13269	3.4667	5.13822
GFUI004240	DDE_Tnp_1_7 domain-containing protein [Source:UniProtKB/TrEMBL;Acc:A0A1A9XAR1]	3.13863	1.49097	2.3148	6.33226	4.48698	8.14426	6.32117
GFUI004241	unspecified product	1.88209	2.25171	2.0669	2.57993	2.25402	10.4338	5.08925
GFUI004249	Na/phosphate cotransporter [Source:Projected from Glossina morsitans (GMOY001513) VB Community Annotation]	20.1394	18.5963	19.3679	28.8015	20.5385	42.0423	30.4608
GFUI004250	unspecified product	0.149242	0.161497	0.155369	0.246369	0.426138	0.599716	0.424074
GFUI004251	unspecified product	22.8883	21.5967	22.2425	22.4225	39.5333	17.6366	26.5308
GFUI004252	unspecified product	50.3641	52.4548	51.4094	50.769	91.0519	35.9446	59.2552
GFUI004254	unspecified product	26.2895	24.8514	25.5705	26.5292	48.2195	21.2137	31.9875
GFUI004257	Major Facilitator Superfamily Transporter [Source:Projected from Drosophila melanogaster (FBgn0034392) FlyBase]	9.21641	12.3072	10.7618	18.6627	16.3652	27.9532	20.9937
GFUI004258	Major Facilitator Superfamily Transporter [Source:Projected from Drosophila melanogaster (FBgn0010651) FlyBase]	5.55506	3.83541	4.69524	14.3729	14.5807	25.0801	18.0112
GFUI004274	Cytochrome c oxidase subunit 7C [Source:Projected from Drosophila melanogaster (FBgn0040773) FlyBase]	430.627	390.888	410.757	1216.38	558.663	1176.39	983.811
GFUI004275	unspecified product	4.95993	4.23217	4.59605	17.3181	6.54881	7.03794	10.3016
GFUI004276	unspecified product	19.0173	19.0506	19.034	33.9246	24.8013	48.2122	35.646
GFUI004278	unspecified product	2.6893	1.88679	2.28804	5.20983	4.19992	6.53568	5.31514
GFUI004279	Carboxylic ester hydrolase [Source:UniProtKB/TrEMBL;Acc:A0A1A9XAT1]	4.63818	7.12783	5.883	14.3263	15.1741	26.5809	18.6938
GFUI004281	unspecified product	1.14488	0.860213	1.00255	1.71945	1.32886	2.27255	1.77362
GFUI004283	Chloride channel protein [Source:UniProtKB/TrEMBL;Acc:A0A1A9XAT5]	16.6517	12.7067	14.6792	22.1307	30.5485	34.1846	28.9546
GFUI004284	unspecified product	0.248794	0	0.124397	0.484638	0.644819	0.634254	0.587904
GFUI004286	Adenylate kinase isoenzyme 6 homolog [Source:UniProtKB/TrEMBL;Acc:A0A1A9XAT7]	8.50446	7.9848	8.24463	10.2321	13.3979	20.8835	14.8378
GFUI004298	unspecified product	17.4445	19.2242	18.3344	36.5196	20.6488	44.0564	33.7416
GFUI004300	unspecified product	0	0	0	0	0	0.268165	0.0893883
GFUI004310	unspecified product	0	0.0633853	0.0316927	0	0.0617551	0.0911149	0.0509567
GFUI004312	Reverse transcriptase domain-containing protein [Source:UniProtKB/TrEMBL;Acc:A0A1A9XAU3]	0.172861	0	0.0864305	0	0.14934	0.11017	0.0865033
GFUI004319	unspecified product	0.10293	0.109526	0.106228	0.401005	0.142279	0.393602	0.312295
GFUI004320	unspecified product	0	0	0	0.201932	0.10747	0.0528545	0.120752
GFUI004325	unspecified product	8.52933	6.32925	7.42929	13.5541	10.1482	14.229	12.6438
GFUI004326	unspecified product	1.26578	1.31265	1.28921	1.75523	0.648713	1.83221	1.41205
GFUI004327	palmitoyl-protein thioesterase [Source:Projected from Glossina morsitans (GMOY000092) VB Community Annotation]	22.3409	23.2227	22.7818	43.1025	25.2728	45.645	38.0068
GFUI004329	unspecified product	3.55474	2.38299	2.96887	5.78884	4.41001	6.05352	5.41746
GFUI004330	unspecified product	10.392	8.50614	9.44907	11.8345	6.66443	18.9524	12.4838
GFUI004337	unspecified product	1.15936	0.872868	1.01611	0.724385	0.321269	1.50567	0.850441
GFUI004338	CHK domain-containing protein [Source:UniProtKB/TrEMBL;Acc:A0A1A9XAV3]	48.3017	38.8289	43.5653	99.8314	45.3296	99.6856	81.6155
GFUI004356	fused [Source:Projected from Glossina morsitans (GMOY000739) VB Community Annotation]	35.7077	34.6733	35.1905	58.9062	45.4674	59.4537	54.6091
GFUI004366	Metalloendopeptidase [Source:UniProtKB/TrEMBL;Acc:A0A1A9XAV7]	12.2609	11.8446	12.0527	20.5226	15.0329	20.4093	18.6549
GFUI004367	DDE_Tnp_1_7 domain-containing protein [Source:UniProtKB/TrEMBL;Acc:A0A1A9XAV8]	0.181533	0	0.0907665	0.176809	0.156832	0.752028	0.36189
GFUI004368	unspecified product	0.373807	0.433047	0.403427	0.281868	0.359404	0.876103	0.505792
GFUI004370	unspecified product	0.0829523	0.0551675	0.0690599	0.605951	0.0537486	0.185038	0.281579
GFUI004374	Cytochrome P450-18a1 [Source:Projected from Drosophila melanogaster (FBgn0010383) FlyBase]	1.15656	1.49283	1.32469	1.57305	1.75596	3.8731	2.4007
GFUI004378	unspecified product	0.0656065	0.174527	0.120067	0.127798	0	0.334504	0.154101
GFUI004387	unspecified product	0.0188817	0.050229	0.0345553	0.183903	0.0652496	0.204575	0.151243
GFUI004395	unspecified product	0.185312	0.159022	0.172167	0.54729	0.454467	0.403842	0.468533
GFUI004398	Putative thioredoxin peroxidase [Source:Projected from Glossina morsitans (GMOY008040) UniProtKB/TrEMBL;Acc:Q694A5]	731.945	720.515	726.23	1637.78	1120.27	1381.14	1379.73
GFUI004399	unspecified product	0.311138	0.507293	0.409216	0.645183	0.303484	0.652462	0.53371
GFUI004400	unspecified product	0.646172	0	0.323086	0	0	0	0
GFUI004401	unspecified product	0.44949	0.318863	0.384176	0.416945	0.388327	0.676623	0.493965
GFUI004404	unspecified product	0.583639	0.31627	0.449954	0.378967	0.569585	0.950592	0.633048
GFUI004405	unspecified product	0.537357	0.476493	0.506925	0.729549	0.492373	0.767971	0.663298
GFUI004410	RUN domain-containing protein [Source:UniProtKB/TrEMBL;Acc:A0A1A9XAX3]	3.28527	3.86311	3.57419	5.10109	3.68149	8.61797	5.80018
GFUI004411	unspecified product	0.248452	0.264373	0.256412	0.314582	0.220011	0.649218	0.394604
GFUI004420	unspecified product	4.53466	4.38658	4.46062	2.81059	2.13688	6.91865	3.95537
GFUI004422	unspecified product	0.0441767	0.0587595	0.0514681	0	0.0190828	0.0563103	0.025131
GFUI004439	unspecified product	10.7603	9.71991	10.2401	14.0282	16.4107	15.724	15.3876
GFUI004441	unspecified product	6.16942	6.4653	6.31736	15.4774	11.5886	14.6853	13.9171
GFUI004442	HEAT repeat containing [Source:Projected from Drosophila melanogaster (FBgn0051320) FlyBase]	26.0609	25.9776	26.0192	27.974	47.2497	30.7524	35.3254
GFUI004447	unspecified product	4.80273	3.34616	4.07444	11.6943	6.86596	8.0167	8.85899
GFUI004449	meiotic [Source:Projected from Drosophila melanogaster (FBgn0004367) FlyBase]	3.46438	3.0804	3.27239	7.67289	4.88716	7.80345	6.78783
GFUI004451	CHK domain-containing protein [Source:UniProtKB/TrEMBL;Acc:A0A1A9XAZ0]	1.12494	1.80801	1.46647	4.88484	4.25193	2.65872	3.93183
GFUI004460	unspecified product	2.95069	1.5128	2.23175	5.37159	1.5944	4.40394	3.78998
GFUI004484	unspecified product	0.0385227	0.0512391	0.0448809	0	0	0.220965	0.073655
GFUI004499	unspecified product	0	0.121644	0.060822	0.267224	0.0197526	0.233148	0.173375
GFUI004500	unspecified product	0.155501	0.103416	0.129459	0.277666	0.0783659	0.0495527	0.135195
GFUI004507	unspecified product	0.409519	0.49083	0.450174	1.68311	0.793122	2.44937	1.64187
GFUI004514	unspecified product	0.0649264	0.518152	0.291539	0.94855	0.47678	2.06898	1.16477
GFUI004523	ADP-ribosylation factor 2	33.7744	25.7856	29.78	58.7102	43.4035	54.7719	52.2952
GFUI004527	3-5 exonuclease [Source:Projected from Glossina morsitans (GMOY011229) VB Community Annotation]	27.8423	17.5346	22.6884	47.8669	40.6818	50.7473	46.432
GFUI004528	Eukaryotic translation initiation factor 2A [Source:UniProtKB/TrEMBL;Acc:A0A1A9XB06]	209.766	212.961	211.363	328.005	226.81	356.841	303.885
GFUI004531	unspecified product	0.376353	0.889934	0.633143	1.05895	0.307078	1.27926	0.881763
GFUI004532	unspecified product	0.379638	1.39834	0.888989	1.30837	0.32798	1.63785	1.0914
GFUI004540	unspecified product	0.342811	0	0.171405	0.445186	0.197443	0	0.21421
GFUI004541	unspecified product	0	0	0	0	0.158243	0	0.0527477
GFUI004546	BTB domain-containing protein [Source:UniProtKB/TrEMBL;Acc:A0A1A9XB14]	0	0	0	0.0468392	0	0	0.0156131
GFUI004555	unspecified product	4.43399	2.6141	3.52405	11.3451	10.1253	10.9982	10.8229
GFUI004556	mitochondrial ribosomal protein L46 [Source:Projected from Drosophila melanogaster (FBgn0035272) FlyBase]	13.2658	11.3143	12.2901	31.9562	15.9225	26.2031	24.6939
GFUI004557	Caspase [Source:UniProtKB/TrEMBL;Acc:A0A1A9XB18]	7.65496	6.66279	7.15888	19.7216	21.4248	20.9088	20.6851
GFUI004559	unspecified product	0.192979	0.462026	0.327502	0.263139	0.133376	0.344375	0.246963
GFUI004564	unspecified product	32.0365	25.4224	28.7294	73.734	45.9525	72.9146	64.2004
GFUI004565	Birt-Hogg-Dube [Source:Projected from Drosophila melanogaster (FBgn0261111) FlyBase]	147.78	138.583	143.181	387.751	226.962	294.357	303.023
GFUI004566	lethal (3) 73Ah [Source:Projected from Drosophila melanogaster (FBgn0002283) FlyBase]	2.83891	2.27987	2.55939	7.1995	5.92329	6.75934	6.62738
GFUI004568	unspecified product	8.80042	7.1656	7.98301	14.5192	11.0298	14.4158	13.3216
GFUI004569	60s ribosomal protein L18 [Source:Projected from Glossina morsitans (GMOY002223) UniProtKB/TrEMBL;Acc:D3TMS1]	46.6821	43.368	45.0251	120.187	74.229	95.7536	96.7232
GFUI004570	Unconventional SNARE in the ER [Source:Projected from Drosophila melanogaster (FBgn0035965) FlyBase]	15.7414	11.0928	13.4171	18.0732	28.8201	31.227	26.0401
GFUI004571	unspecified product	0.0488433	0.108278	0.0785606	0.0634295	0.0316478	0.119329	0.0714688
GFUI004577	unspecified product	6.12481	2.80918	4.46699	6.58252	4.24224	7.26863	6.03113
GFUI004580	unspecified product	2.80727	3.49717	3.15222	4.98827	3.2061	5.78639	4.66025
GFUI004581	unspecified product	19.5782	17.3312	18.4547	35.501	19.631	32.2198	29.1173
GFUI004582	Putative E3 ubiquitin ligase [Source:Projected from Glossina morsitans (GMOY005710) UniProtKB/TrEMBL;Acc:D3TPT9]	7.69828	8.45871	8.0785	25.4278	17.5667	15.359	19.4512
GFUI004584	unspecified product	0.0501495	0.033352	0.0417508	0.158744	0.0649883	0.103876	0.109203
GFUI004591	Pallidin [Source:Projected from Drosophila melanogaster (FBgn0036192) FlyBase]	10.8309	12.5752	11.703	17.2956	10.8548	16.6003	14.9169
GFUI004592	unspecified product	0.162224	0.230829	0.196526	0.338052	0.136891	0.240443	0.238462
GFUI004596	unspecified product	0	0.161633	0.0808165	0.236713	0.0787377	0.154895	0.156782
GFUI004601	unspecified product	0.651816	0.788165	0.71999	2.0777	0.614315	2.87018	1.85407
GFUI004602	unspecified product	0.204996	0.0908886	0.147942	0.199661	0.118068	0.479051	0.265593
GFUI004603	Cytochrome c1 [Source:Projected from Drosophila melanogaster (FBgn0035600) FlyBase]	120.108	143.86	131.984	496.309	142.639	392.932	343.96
GFUI004604	unspecified product	2.15057	2.7738	2.46218	7.23591	4.35396	5.70401	5.76463
GFUI004605	Putative prostaglandin E synthase [Source:Projected from Glossina morsitans (GMOY003509) UniProtKB/TrEMBL;Acc:D3TQP0]	12.2684	6.67565	9.47203	25.2173	14.35	30.8699	23.4791
GFUI004606	Sugar baby [Source:Projected from Drosophila melanogaster (FBgn0036191) FlyBase]	9.38897	10.9067	10.1478	14.7886	9.64535	14.3819	12.9386
GFUI004609	unspecified product	0	0.0425015	0.0212507	0.124488	0.0966196	0.407299	0.209469
GFUI004617	Multiple inositol polyphosphate phosphatase [Source:Projected from Glossina morsitans (GMOY004185) UniProtKB/TrEMBL;Acc:D3TLX8]	36.7806	35.4263	36.1035	93.539	41.059	41	58.5327
GFUI004618	unspecified product	0	0	0	0	0	0.532887	0.177629
GFUI004625	unspecified product	0	0	0	0	0.0358233	0.0264273	0.0207502
GFUI004627	unspecified product	0.0278923	0	0.0139461	0	0	0.0355532	0.0118511
GFUI004640	acetyl-CoA acyltransferase [Source:Projected from Glossina morsitans (GMOY004591) VB Community Annotation]	223.504	198.709	211.107	690.7	290.538	497.715	492.984
GFUI004647	aspartyl protease [Source:Projected from Glossina morsitans (GMOY006133) VB Community Annotation]	301.055	288.081	294.568	738.398	522.783	576.397	612.526
GFUI004649	unspecified product	13.3748	13.0114	13.1931	24.0299	18.6972	22.2346	21.6539
GFUI004650	unspecified product	1.8686	3.78732	2.82796	6.93323	8.68668	3.06236	6.22742
GFUI004652	unspecified product	21.0296	17.8834	19.4565	19.4749	6.5524	38.3041	21.4438
GFUI004654	unspecified product	4.72593	4.49567	4.6108	8.73977	6.80909	7.93027	7.82638
GFUI004660	unspecified product	0	0	0	0.403214	0	0	0.134405
GFUI004661	Lipin [Source:Projected from Drosophila melanogaster (FBgn0263593) FlyBase]	38.5436	68.2304	53.387	85.2705	100.707	171.329	119.102
GFUI004663	PDZ domain-containing protein [Source:UniProtKB/TrEMBL;Acc:A0A1A9XB70]	8.20321	10.1257	9.16446	10.8188	16.3663	17.3729	14.8527
GFUI004664	Cullin [Source:Projected from Drosophila melanogaster (FBgn0033260) FlyBase]	10.7885	8.79008	9.78929	19.696	14.0592	22.9967	18.9173
GFUI004670	unspecified product	0.0470351	0.0357494	0.0413922	0	0.0406349	0.0513889	0.0306746
GFUI004675	Odorant binding protein [Source:Projected from Glossina morsitans (GMOY000890) UniProtKB/TrEMBL;Acc:D2EB85]	918.809	726.214	822.511	1746.75	1046.07	2728.79	1840.54
GFUI004677	unspecified product	5.30013	2.54809	3.92411	4.60244	3.86175	8.54657	5.67025
GFUI004678	unspecified product	0.0486076	0	0.0243038	0.0631234	0.0349945	0.134243	0.0774536
GFUI004679	unspecified product	7.52208	6.11052	6.8163	9.83399	7.06552	11.969	9.62284
GFUI004680	unspecified product	0.0431009	0.114657	0.078879	0.335834	0.372361	0.879024	0.529073
GFUI004693	unspecified product	0.073548	0	0.036774	0.143268	0.0635402	0	0.0689361
GFUI004694	unspecified product	0.0166822	0.0443782	0.0305302	0.0324962	0.0216184	0.106321	0.0534785
GFUI004695	unspecified product	0	0	0	0	0.0321623	0.0474531	0.0265385
GFUI004704	unspecified product	0.0252937	0.0224288	0.0238613	0.0437964	0.016996	0.0358232	0.0322052
GFUI004712	RING-type domain-containing protein [Source:UniProtKB/TrEMBL;Acc:A0A1A9XB89]	2.14819	1.6102	1.87919	3.81467	2.58388	3.75181	3.38345
GFUI004715	unspecified product	0	0	0	0	0.160043	0	0.0533477
GFUI004716	unspecified product	0	0.0875632	0.0437816	0.0320594	0	0	0.0106865
GFUI004719	unspecified product	0	0	0	0	0.0321771	0.0949495	0.0423755
GFUI004721	unspecified product	0	0	0	0	0.0181239	0	0.0060413
GFUI004728	Mitotic spindle checkpoint protein BUB3 [Source:Projected from Glossina morsitans (GMOY001233) UniProtKB/TrEMBL;Acc:D3TR23]	10.661	10.2965	10.4787	24.074	14.9595	23.1103	20.7146
GFUI004730	unspecified product	2.19315	3.01545	2.6043	2.9281	2.66113	2.35578	2.64834
GFUI004731	transformer [Source:Projected from Drosophila melanogaster (FBgn0003742) FlyBase]	8.68317	9.01873	8.85095	16.9481	12.0146	16.7124	15.225
GFUI004735	unspecified product	0.261373	1.39061	0.825991	2.03657	0.790326	0.832904	1.21993
GFUI004738	unspecified product	12.0826	12.8232	12.4529	20.1181	13.023	23.2433	18.7948
GFUI004743	unspecified product	0.388938	0.275908	0.332423	0	0.0560024	0.0826272	0.0462099
GFUI004750	unspecified product	2.87617	2.38691	2.63154	5.93783	5.23508	6.2669	5.81327
GFUI004752	Golgi matrix protein 130 kD [Source:Projected from Drosophila melanogaster (FBgn0034697) FlyBase]	12.0491	11.2186	11.6339	24.0299	17.151	22.0505	21.0771
GFUI004753	patched [Source:Projected from Glossina morsitans (GMOY000272) VB Community Annotation]	2.85707	3.91676	3.38692	7.1019	3.74031	8.13258	6.32493
GFUI004764	unspecified product	0.0739489	0	0.0369744	0	0	0	0
GFUI004765	unspecified product	1.0264	0.728113	0.877256	1.31387	1.15698	1.98115	1.484
GFUI004766	unspecified product	0.235311	0.125195	0.180253	1.92517	0.691193	1.67967	1.43201
GFUI004776	WD repeat domain [Source:Projected from Drosophila melanogaster (FBgn0031782) FlyBase]	4.60352	4.25078	4.42715	14.007	8.90742	7.41977	10.1114
GFUI004777	BTB domain-containing protein [Source:UniProtKB/TrEMBL;Acc:A0A1A9XBC0]	0.189687	0.112134	0.150911	0.0821111	0.0546252	0.161191	0.0993091
GFUI004778	Actin-related protein 2/3 complex subunit 4 [Source:UniProtKB/TrEMBL;Acc:A0A1A9XBC1]	12.3652	13.243	12.8041	35.3482	20.6716	17.6037	24.5412
GFUI004794	unspecified product	0.533187	0.567355	0.550271	1.24635	0.184254	0.475742	0.635449
GFUI004805	unspecified product	1.46316	1.51212	1.48764	7.2792	4.60156	7.37962	6.42013
GFUI004806	unspecified product	0.0471326	0	0.0235663	0.038255	0	0.060078	0.0327777
GFUI004807	unspecified product	0.0495061	0.0526785	0.0510923	0	0	0.0252414	0.0084138
GFUI004808	unspecified product	0	0	0	2.96049	1.313	2.35234	2.20861
GFUI004813	unspecified product	0	0	0	0	0	0.0443219	0.014774
GFUI004822	mitochondrial ribosomal protein S33 [Source:Projected from Drosophila melanogaster (FBgn0038426) FlyBase]	16.3979	13.6952	15.0465	69.0847	31.6279	33.7831	44.8319
GFUI004823	unspecified product	0.592087	0.560362	0.576225	0.975917	0.718097	1.38605	1.02669
GFUI004824	Ribosomal protein L3 [Source:Projected from Drosophila melanogaster (FBgn0020910) FlyBase]	510.142	778.801	644.471	1196.67	676.442	1035.71	969.607
GFUI004825	Inverted repeat-binding protein [Source:Projected from Drosophila melanogaster (FBgn0011774) FlyBase]	7.6801	3.32859	5.50434	16.9776	13.4938	13.8043	14.7586
GFUI004831	unspecified product	0.709424	0.682608	0.696016	3.86644	1.71479	2.82826	2.80316
GFUI004865	unspecified product	0	0	0	0.489499	0	0	0.163166
GFUI004899	unspecified product	8.73814	3.93169	6.33491	11.0614	8.08675	19.1695	12.7726
GFUI004909	BTB domain-containing protein [Source:UniProtKB/TrEMBL;Acc:A0A1A9XBG5]	10.471	11.7671	11.119	19.6564	10.5986	21.9365	17.3972
GFUI004911	unspecified product	7.08953	8.13941	7.61447	19.6248	8.3169	15.5051	14.4823
GFUI004913	unspecified product	11.3117	9.51511	10.4134	22.3831	17.5365	25.7027	21.8741
GFUI004915	unspecified product	65.5338	76.8757	71.2048	88.132	42.7612	192.277	107.723
GFUI004918	unspecified product	0	0	0	0.0858212	0.0380622	0	0.0412945
GFUI004919	unspecified product	0	0	0	0.122092	0	0.479353	0.200482
GFUI004920	Translation initiation factor [Source:Projected from Glossina morsitans (GMOY003993) UniProtKB/TrEMBL;Acc:D3TRS2]	71.6121	72.6423	72.1272	164.809	131.254	171.927	155.997
GFUI004921	unspecified product	2.18547	1.09604	1.64075	5.19935	4.34879	7.558	5.70205
GFUI004923	unspecified product	7.64966	9.80758	8.72862	21.7664	15.9676	21.4681	19.734
GFUI004925	misfire [Source:Projected from Drosophila melanogaster (FBgn0266757) FlyBase]	0.0700669	0	0.0350335	0.0454956	0.0302664	0.0297705	0.0351775
GFUI004929	Transient receptor potential cation channel A1 [Source:Projected from Drosophila melanogaster (FBgn0035934) FlyBase]	0.00332019	0.0353295	0.0193248	0.0129351	0.00286841	0.0169284	0.0109106
GFUI004933	cycle [Source:Projected from Glossina morsitans (GMOY012009) VB Community Annotation]	7.36705	6.69313	7.03009	15.4437	9.99258	13.2205	12.8856
GFUI004934	unspecified product	1.37641	1.40641	1.39141	2.11298	1.07099	2.67234	1.9521
GFUI004935	unspecified product	58.2108	42.002	50.1064	68.0119	80.7368	95.9194	81.556
GFUI004936	unspecified product	0.225616	0.305755	0.265686	0.464366	0.187561	0.727099	0.459675
GFUI004937	unspecified product	0.212718	0.848808	0.530763	0.310773	1.02913	2.92834	1.42275
GFUI004938	Tetraspanin [Source:UniProtKB/TrEMBL;Acc:A0A1A9XBI7]	2.68157	2.53831	2.60994	4.15001	3.02022	5.61992	4.26338
GFUI004939	unspecified product	1.46862	1.31691	1.39277	1.55898	1.70359	2.39783	1.8868
GFUI004950	unspecified product	4.32617	3.90395	4.11506	9.26096	5.74493	11.2431	8.74966
GFUI004951	unspecified product	0.0426941	0	0.021347	0	0.0368847	0.0544205	0.0304351
GFUI004952	unspecified product	0.0312574	0.0623633	0.0468104	0	0	0.0398425	0.0132808
GFUI004956	unspecified product	11.2128	9.87944	10.5461	27.1285	19.3947	28.0994	24.8742
GFUI004957	unspecified product	1.95063	4.06102	3.00583	7.76468	5.3487	8.2159	7.10976
GFUI004958	Chromator [Source:Projected from Drosophila melanogaster (FBgn0044324) FlyBase]	7.21062	6.09434	6.65248	17.542	8.21777	17.0634	14.2744
GFUI004959	ADP-ribosylation factor 1	34.4634	26.4653	30.4643	56.9001	42.683	55.5355	51.7062
GFUI004961	ER membrane protein complex subunit [Source:Projected from Glossina morsitans (GMOY003849) UniProtKB/TrEMBL;Acc:D3TRM8]	16.9993	24.4809	20.7401	61.497	28.489	37.6344	42.5401
GFUI004963	slimfast homolog [Source:Projected from Glossina morsitans (GMOY003854) VB Community Annotation]	27.1007	24.6412	25.871	21.6245	22.7997	35.7298	26.718
GFUI004964	RNA polymerase II transcription initiation [Source:Projected from Glossina morsitans (GMOY003853) UniProtKB/TrEMBL;Acc:D3TRH4]	6.52098	6.788	6.65449	18.4095	10.0018	14.6966	14.3693
GFUI004965	unspecified product	18.2578	17.5842	17.921	55.305	25.5344	47.7328	42.8574
GFUI004969	unspecified product	2.55369	2.13124	2.34246	6.63262	4.82337	5.90383	5.78661
GFUI004970	unspecified product	7.30741	5.51261	6.41001	20.6081	6.73709	21.4094	16.2515
GFUI004971	unspecified product	3.23636	2.21713	2.72675	5.54522	4.07708	5.82227	5.14819
GFUI004974	debris buster [Source:Projected from Drosophila melanogaster (FBgn0035290) FlyBase]	1.88165	1.20326	1.54245	5.63903	1.73503	2.7444	3.37282
GFUI004979	unspecified product	0.851557	0.823751	0.837654	1.03405	0.57326	1.05725	0.888187
GFUI004998	Solute:Sodium Symporter [Source:Projected from Glossina morsitans (GMOY006677) VB Community Annotation]	0.190552	0	0.095276	0.944837	0.134692	0.331212	0.470247
GFUI005015	unspecified product	1.68505	1.21293	1.44899	1.04264	1.14748	2.77959	1.65657
GFUI005020	unspecified product	1.5232	2.74492	2.13406	2.87141	3.18372	3.75787	3.271
GFUI005031	AP-3 complex subunit beta [Source:UniProtKB/TrEMBL;Acc:A0A1A9XBL6]	16.2466	15.4092	15.8279	31.1082	19.9972	30.7104	27.2719
GFUI005032	unspecified product	0.446736	0.768971	0.607854	2.57227	0.749193	1.70831	1.67659
GFUI005033	unspecified product	15.8695	15.4348	15.6522	26.5144	20.9446	26.4647	24.6412
GFUI005034	Deoxyribonuclease II [Source:Projected from Drosophila melanogaster (FBgn0000477) FlyBase]	245.689	246.483	246.086	205.966	168.293	124.964	166.408
GFUI005035	unspecified product	13.4634	12.7155	13.0894	26.5054	18.3487	26.7878	23.8806
GFUI005036	unspecified product	0.0649523	0.345573	0.205263	0.253048	0.0561141	0.082792	0.130651
GFUI005037	unspecified product	0.0854869	0.0454825	0.0654847	0.133219	0.147709	0.39228	0.224403
GFUI005038	unspecified product	0.291969	0.221914	0.256941	0.487493	0.216206	0.744322	0.482674
GFUI005044	unspecified product	0.257933	0.527812	0.392873	1.29475	0.368536	1.11278	0.925355
GFUI005053	ABC1 domain-containing protein [Source:UniProtKB/TrEMBL;Acc:A0A1A9XBM6]	17.3646	15.1282	16.2464	28.3852	19.6521	32.1818	26.7397
GFUI005054	unspecified product	0.128166	0	0.064083	0.499323	0.276816	0.898527	0.558222
GFUI005055	deoxyribonuclease II [Source:Projected from Glossina morsitans (GMOY002550) VB Community Annotation]	26.8025	21.3576	24.08	38.1991	45.8445	36.0066	40.0167
GFUI005056	unspecified product	0.373476	1.19223	0.782853	0.436507	1.61328	0.952108	1.00063
GFUI005057	unspecified product	1.9008	1.54505	1.72293	0.822815	2.46323	2.62478	1.97027
GFUI005058	unspecified product	0.191421	0.226319	0.20887	0.372878	0.183749	0.515104	0.357244
GFUI005059	N(alpha)-acetyltransferase 30 A [Source:Projected from Drosophila melanogaster (FBgn0024362) FlyBase]	7.71477	4.39093	6.05285	12.5117	9.207	12.9896	11.5694
GFUI005060	unspecified product	0.883806	1.20732	1.04556	2.3963	0.959591	2.07042	1.80877
GFUI005061	unspecified product	0.355877	0.346355	0.351116	0.135264	0.412436	0.453622	0.333774
GFUI005069	unspecified product	0.665753	3.64626	2.15601	2.21228	6.83429	4.59247	4.54635
GFUI005070	unspecified product	0.071419	0	0.0357095	0	0	0	0
GFUI005074	Sodium channel protein [Source:UniProtKB/TrEMBL;Acc:A0A1A9XBN8]	17.0006	13.1523	15.0764	20.8567	11.9866	29.2854	20.7096
GFUI005076	unspecified product	0.539587	0.717706	0.628646	1.81021	0.776941	1.68126	1.4228
GFUI005080	unspecified product	0.196187	0	0.0980935	0	0.677967	0.250072	0.309346
GFUI005081	Ras onogene at 85D [Source:Projected from Glossina morsitans (GMOY000610) VB Community Annotation]	6.05296	4.6006	5.32678	13.1594	8.33423	15.2587	12.2508
GFUI005082	unspecified product	0.133809	0.109526	0.121667	0.190478	0.137832	0.341122	0.223144
GFUI005083	extradenticle [Source:Projected from Drosophila melanogaster (FBgn0000611) FlyBase]	17.7679	16.5499	17.1589	29.9676	17.8477	32.7329	26.8494
GFUI005084	unspecified product	1.27464	1.83669	1.55567	5.48315	1.74356	3.52025	3.58232
GFUI005085	Myosin 10A [Source:Projected from Drosophila melanogaster (FBgn0263705) FlyBase]	4.66196	3.98399	4.32297	14.2571	6.14366	15.8629	12.0879
GFUI005086	unspecified product	1.73706	1.29053	1.5138	4.26775	2.08205	5.63182	3.99387
GFUI005087	unspecified product	9.45198	7.05264	8.25231	16.466	11.4521	20.0311	15.9831
GFUI005089	unspecified product	0.0548822	0.0973318	0.076107	0.267269	0.0158047	0.163231	0.148768
GFUI005091	unspecified product	0.120085	0	0.0600425	1.63744	0	0.153068	0.596836
GFUI005096	AIP3 domain-containing protein [Source:UniProtKB/TrEMBL;Acc:A0A1A9XBQ3]	0.265509	0.0830952	0.174302	0.578046	0.40479	0.856039	0.612958
GFUI005097	unspecified product	0	0.206038	0.103019	0.0301746	0	0.0789801	0.0363849
GFUI005098	unspecified product	0.0850315	0	0.0425157	0.248456	0.293845	0.298062	0.280121
GFUI005105	unspecified product	3.72545	2.83821	3.28183	8.04061	6.31616	9.78718	8.04798
GFUI005106	Activating transcription factor [Source:Projected from Drosophila melanogaster (FBgn0028550) FlyBase]	6.81509	7.27734	7.04622	9.5626	5.37834	11.2825	8.74115
GFUI005107	unspecified product	39.0221	35.8958	37.459	39.0722	52.774	47.5609	46.469
GFUI005111	unspecified product	1.81264	0.401832	1.10724	1.76547	1.95749	1.54033	1.75443
GFUI005114	unspecified product	2.60713	2.70367	2.6554	1.59243	1.20254	1.37998	1.39165
GFUI005115	heavyweight [Source:Projected from Drosophila melanogaster (FBgn0264542) FlyBase]	0.456109	0.762673	0.609391	0.626166	0.622967	0.465107	0.571413
GFUI005116	unspecified product	0.642373	0.591523	0.616948	0.433146	0.496266	0.26375	0.397721
GFUI005134	unspecified product	0.852169	1.32238	1.08727	1.03749	1.07364	1.58408	1.23174
GFUI005137	unspecified product	0.0601249	0	0.0300625	0.0669259	0	0.0437936	0.0369065
GFUI005142	unspecified product	0.10548	0	0.05274	0.0513677	0.113909	0.0672258	0.0775008
GFUI005150	unspecified product	0.0779365	0	0.0389683	0	0	0.0331142	0.0110381
GFUI005151	unspecified product	0.0177014	0	0.0088507	0.0344815	0	0.0676898	0.0340571
GFUI005152	unspecified product	0	0	0	0	0.367786	0	0.122595
GFUI005153	unspecified product	0.0364366	0	0.0182183	0.0177442	0.0393483	0.0232222	0.0267716
GFUI005158	unspecified product	29.7272	23.4387	26.583	52.5342	35.8314	42.5471	43.6376
GFUI005159	N2227 domain-containing protein [Source:UniProtKB/TrEMBL;Acc:A0A1A9XBS5]	9.42781	9.8468	9.6373	18.673	15.06	20.1228	17.9519
GFUI005160	SET and MYND domain containing%2C class [Source:Projected from Drosophila melanogaster (FBgn0011566) FlyBase]	3.77243	3.49335	3.63289	12.7436	5.42498	15.8257	11.3314
GFUI005161	Helix loop helix protein 4C [Source:Projected from Drosophila melanogaster (FBgn0011277) FlyBase]	0.0420383	0	0.0210192	0	0	0.0267923	0.00893077
GFUI005162	partner of numb [Source:Projected from Drosophila melanogaster (FBgn0025739) FlyBase]	4.48143	4.80061	4.64102	9.43266	7.27556	12.6897	9.79931
GFUI005163	unspecified product	7.9105	8.45936	8.18493	15.742	12.919	17.2017	15.2876
GFUI005164	39S ribosomal protein L30, mitochondrial	42.0575	33.6117	37.8346	75.2889	50.2553	60.6664	62.0702
GFUI005165	Protein tweety homolog [Source:UniProtKB/TrEMBL;Acc:A0A1A9XBT1]	7.32972	8.92141	8.12556	13.9641	8.26178	19.8245	14.0168
GFUI005166	DUF4812 domain-containing protein [Source:UniProtKB/TrEMBL;Acc:A0A1A9XBT2]	1.18387	1.22475	1.20431	2.34456	1.80123	3.25281	2.4662
GFUI005172	Protein tweety homolog [Source:UniProtKB/TrEMBL;Acc:A0A1A9XBT3]	1.94493	2.20909	2.07701	3.07915	2.2215	4.92112	3.40726
GFUI005175	Cullin_Nedd8 domain-containing protein [Source:UniProtKB/TrEMBL;Acc:A0A1A9XBT4]	0.704915	2.34402	1.52447	0.343285	1.21799	0.449263	0.670179
GFUI005176	unspecified product	3.61486	4.95607	4.28547	11.9165	5.26101	7.37234	8.18328
GFUI005177	unspecified product	29.857	34.0574	31.9572	74.6342	38.2273	66.2285	59.6967
GFUI005178	unspecified product	3.84671	3.9088	3.87776	4.81444	4.03286	7.84232	5.56321
GFUI005180	unspecified product	0.39813	1.58866	0.993395	1.16331	0.171978	1.01496	0.783416
GFUI005181	unspecified product	5.89467	3.05201	4.47334	13.3321	8.10027	10.9932	10.8085
GFUI005182	unspecified product	23.071	25.5788	24.3249	50.5234	30.6139	53.2898	44.809
GFUI005184	unspecified product	9.29751	8.80695	9.05223	11.5463	10.139	19.3308	13.672
GFUI005188	unspecified product	24.857	23.3614	24.1092	31.4103	27.4755	50.5302	36.472
GFUI005194	Eukaryotic translation initiation factor 3 subunit G [Source:UniProtKB/TrEMBL;Acc:A0A1A9XBU4]	14.786	10.5039	12.6449	23.6679	22.3728	26.2629	24.1012
GFUI005202	unspecified product	4.31035	5.27819	4.79427	4.53136	4.25581	5.75586	4.84768
GFUI005204	IRF-2BP1_2 domain-containing protein [Source:UniProtKB/TrEMBL;Acc:A0A1A9XBU8]	27.011	25.794	26.4025	41.6731	23.9339	56.2059	40.6043
GFUI005211	unspecified product	0.912357	1.11619	1.01427	1.27669	0.755896	2.48758	1.50672
GFUI005217	unspecified product	6.10633	2.40653	4.25643	6.60823	2.60515	16.1435	8.45229
GFUI005221	NOP2-Sun domain family%2C member [Source:Projected from Drosophila melanogaster (FBgn0026079) FlyBase]	13.0517	15.2107	14.1312	27.458	19.3513	32.6708	26.4934
GFUI005222	Biotinidase [Source:Projected from Drosophila melanogaster (FBgn0029848) FlyBase]	674.078	636.93	655.504	1181.43	596.054	711.086	829.523
GFUI005223	Histone acetyltransferase [Source:UniProtKB/TrEMBL;Acc:A0A1A9XBV6]	11.239	8.83038	10.0347	23.0641	19.5323	27.2526	23.283
GFUI005224	unspecified product	17.8047	18.7068	18.2557	26.522	27.317	38.6194	30.8195
GFUI005225	unspecified product	41.0369	42.732	41.8845	54.4187	45.4361	55.5183	51.791
GFUI005239	Poly(rC) Binding Protein [Source:Projected from Glossina morsitans (GMOY004559) VB Community Annotation]	17.7202	18.5584	18.1393	34.9616	19.8695	39.4749	31.4353
GFUI005240	unspecified product	21.9104	22.0259	21.9682	42.4609	24.452	47.7437	38.2189
GFUI005241	unspecified product	5.08861	4.35109	4.71985	8.79131	5.20739	10.5787	8.19247
GFUI005243	unspecified product	0.0705866	0	0.0352933	0.19861	0.128739	0.209939	0.179096
GFUI005249	unspecified product	1.5596	1.47217	1.51588	2.97268	2.02831	2.65061	2.55053
GFUI005252	unspecified product	1.22459	0.930759	1.07767	1.56757	1.45091	0.602075	1.20685
GFUI005253	Citrate synthase [Source:UniProtKB/TrEMBL;Acc:A0A1A9XBW5]	0.289228	1.02587	0.657549	0.281701	0	0.122889	0.134863
GFUI005254	unspecified product	3.90718	3.76939	3.83828	7.00024	5.60504	7.3552	6.65349
GFUI005255	unspecified product	23.4564	26.5188	24.9876	31.5505	39.6547	25.9173	32.3742
GFUI005256	Citrate synthase [Source:UniProtKB/TrEMBL;Acc:A0A1A9XBW8]	125.149	122.548	123.849	395.423	110.036	226.499	243.986
GFUI005257	unspecified product	0.666727	0.272866	0.469797	0.49952	1.26278	0.555671	0.772657
GFUI005258	unspecified product	36.166	33.5558	34.8609	67.3567	56.317	64.4267	62.7001
GFUI005259	unspecified product	1.24633	0.576606	0.911468	0.580557	1.14696	0.621643	0.783053
GFUI005260	zydeco [Source:Projected from Drosophila melanogaster (FBgn0265767) FlyBase]	0.287275	0.316225	0.30175	0.578894	0.419347	0.378805	0.459015
GFUI005262	unspecified product	0.132035	0	0.0660175	0.210435	0.134809	0.1224	0.155881
GFUI005266	unspecified product	4.00351	3.68859	3.84605	7.18996	6.90062	10.0569	8.04916
GFUI005273	unspecified product	1.66596	1.9248	1.79538	3.83683	2.61615	5.32306	3.92535
GFUI005274	unspecified product	8.43381	9.22113	8.82747	21.8783	12.3559	18.3519	17.5287
GFUI005275	unspecified product	3.70651	3.45861	3.58256	8.5086	4.70963	9.95786	7.72536
GFUI005276	unspecified product	4.43958	3.72102	4.0803	10.662	5.89771	8.75975	8.43982
GFUI005283	unspecified product	8.41316	1.44392	4.92854	25.3756	10.7853	12.1076	16.0895
GFUI005284	unspecified product	5.06856	6.14433	5.60644	14.2475	5.70916	13.821	11.2592
GFUI005292	unspecified product	0.179669	0.238978	0.209323	0.228837	0.0417903	0.132125	0.134251
GFUI005296	unspecified product	0.0882098	0	0.0441049	0.171828	0	0.0562188	0.0760156
GFUI005297	unspecified product	0	0	0	0	0.166024	0.408261	0.191428
GFUI005305	unspecified product	0.117341	0.445929	0.281635	0.0979602	0.101374	0.170936	0.123423
GFUI005328	unspecified product	11.8982	11.6426	11.7704	26.4758	13.3952	27.0523	22.3078
GFUI005330	unspecified product	6.60143	5.68155	6.14149	26.601	14.3138	20.7065	20.5404
GFUI005334	unspecified product	1.19556	0.318043	0.756802	2.096	1.75589	4.26701	2.7063
GFUI005335	unspecified product	0.056176	0	0.028088	0.145904	0.0754942	0.262552	0.161317
GFUI005336	unspecified product	0.163983	0.436229	0.300106	0.319431	0.637514	1.67218	0.876375
GFUI005341	unspecified product	3.90424	3.90111	3.90267	8.61312	6.38947	7.99084	7.66448
GFUI005344	FPL domain-containing protein [Source:UniProtKB/TrEMBL;Acc:A0A1A9XC01]	0.0254271	0.0338207	0.0296239	0	0.0329508	0.113438	0.0487963
GFUI005348	unspecified product	6.26755	6.1579	6.21272	12.4561	9.75901	12.1876	11.4676
GFUI005365	unspecified product	0	0	0	0	0.0134427	0	0.0044809
GFUI005375	unspecified product	0.0152239	0	0.00761195	0.326211	0.131524	0.640377	0.366037
GFUI005379	unspecified product	0.102703	0	0.0513515	0.10003	0.0887279	0.360006	0.182921
GFUI005381	unspecified product	0.0966226	0.0467338	0.0716782	0.63309	0	0.358286	0.330459
GFUI005382	unspecified product	0	0	0	0.180088	0	0.353527	0.177872
GFUI005394	unspecified product	0.479162	1.20385	0.841506	3.8891	0.689937	2.81632	2.46512
GFUI005395	unspecified product	0.257957	0.0571848	0.157571	1.08872	0.241428	1.39743	0.909193
GFUI005399	unspecified product	0.608893	1.00272	0.805806	1.92034	0.450891	1.92185	1.43103
GFUI005427	unspecified product	0	0	0	0	0	0.0330194	0.0110065
GFUI005430	unspecified product	111.087	118.422	114.754	177.449	117.62	176.981	157.35
GFUI005432	NAD-dependent protein deacylase [Source:UniProtKB/TrEMBL;Acc:A0A1A9XC19]	9.83449	9.0377	9.43609	31.8124	15.6538	27.4264	24.9642
GFUI005433	unspecified product	0.753185	0.653356	0.703271	1.03659	1.13872	2.23317	1.46949
GFUI005441	2-methoxy-6-polyprenyl-1,4-benzoquinol methylase, mitochondrial [Source:UniProtKB/TrEMBL;Acc:A0A1A9XC21]	3.62618	4.27128	3.94873	8.82074	4.58225	8.02552	7.14284
GFUI005443	Septin [Source:Projected from Drosophila melanogaster (FBgn0011710) FlyBase]	8.09643	6.89221	7.49432	27.8839	19.1376	35.0061	27.3425
GFUI005444	unspecified product	17.8965	26.3059	22.1012	43.0218	34.4761	58.9672	45.4884
GFUI005445	unspecified product	14.8525	16.093	15.4727	23.1769	20.4714	30.6651	24.7711
GFUI005446	unspecified product	2.87945	3.00615	2.9428	7.04831	3.52962	6.50961	5.69585
GFUI005447	strawberry notch [Source:Projected from Drosophila melanogaster (FBgn0265630) FlyBase]	3.38402	2.49919	2.94161	5.63952	5.3833	8.93242	6.65175
GFUI005448	unspecified product	8.33321	5.99136	7.16228	19.5231	14.3986	19.3062	17.7426
GFUI005449	unspecified product	0.391576	0.133548	0.262562	0.704096	0.451058	0.729492	0.628215
GFUI005450	unspecified product	0.875571	0.693213	0.784392	2.07105	1.43181	3.2153	2.23939
GFUI005454	unspecified product	8.66296	7.60839	8.13568	13.721	11.068	15.396	13.395
GFUI005456	ANAPC4_WD40 domain-containing protein [Source:UniProtKB/TrEMBL;Acc:A0A1A9XC33]	4.57535	3.82305	4.1992	9.88379	8.13358	11.1406	9.71932
GFUI005457	IU_nuc_hydro domain-containing protein [Source:UniProtKB/TrEMBL;Acc:A0A1A9XC34]	52.306	41.1812	46.7436	52.0768	56.7825	69.2314	59.3636
GFUI005459	unspecified product	2.15541	0.973671	1.56454	6.97132	3.89992	8.34593	6.40572
GFUI005460	unspecified product	3.72125	1.3054	2.51333	3.50492	3.35621	5.47307	4.1114
GFUI005461	Platelet-activating factor acetylhydrolase alpha [Source:Projected from Drosophila melanogaster (FBgn0025809) FlyBase]	4.94675	6.50227	5.72451	14.9642	8.64783	11.2014	11.6045
GFUI005467	unspecified product	19.5932	21.2311	20.4122	38.5718	32.4491	42.1267	37.7159
GFUI005468	Pre-mRNA-splicing factor cwc15 [Source:Projected from Glossina morsitans (GMOY006011) UniProtKB/TrEMBL;Acc:D3TR29]	12.512	8.75906	10.6355	12.5945	18.9812	26.3265	19.3007
GFUI005470	unspecified product	0.0392185	0	0.0196093	0	0	0.0999806	0.0333269
GFUI005477	unspecified product	0	0.0430421	0.021521	0.0630356	0.0279567	0	0.0303308
GFUI005478	unspecified product	0.144807	0.192608	0.168708	0.352596	0	0.0922897	0.148295
GFUI005479	unspecified product	0	0	0	0	0.0149658	0.0220808	0.0123489
GFUI005486	unspecified product	13.0531	14.6764	13.8648	30.6545	17.0051	35.5959	27.7518
GFUI005487	Importin subunit alpha [Source:UniProtKB/TrEMBL;Acc:A0A1A9XC48]	1.86098	0.825096	1.34304	2.31603	2.59026	2.63568	2.51399
GFUI005489	unspecified product	1.03525	0.533029	0.784139	2.08168	1.70222	2.38379	2.0559
GFUI005494	TGF-beta activated kinase [Source:Projected from Drosophila melanogaster (FBgn0026323) FlyBase]	3.38392	4.02718	3.70555	5.50136	4.53907	5.6106	5.21701
GFUI005500	unspecified product	0	0	0	0.0292778	0	0.0383163	0.0225314
GFUI005501	unspecified product	0	0	0	0.0652397	0.0289342	0	0.0313913
GFUI005514	unspecified product	0.247053	0	0.123526	0.641663	0.260866	0.629817	0.510782
GFUI005525	unspecified product	0.0309455	0.411607	0.221276	0.0602804	0	0.39445	0.151577
GFUI005527	unspecified product	0	0.159843	0.0799215	0	0	0	0
GFUI005532	unspecified product	0.101428	0.0385456	0.0699868	0.733856	0.0751084	0.147756	0.318907
GFUI005544	unspecified product	0.114939	0	0.0574695	0.031985	0.0212783	0.136043	0.0631021
GFUI005550	unspecified product	12.2301	13.9434	13.0868	32.1052	10.4653	34.3706	25.647
GFUI005553	unspecified product	1.73117	1.46532	1.59824	2.91239	1.42763	3.47716	2.60573
GFUI005561	unspecified product	6.72924	4.19306	5.46115	15.1158	8.6418	15.6867	13.1481
GFUI005562	r2d2 protein	12.0162	11.1964	11.6063	23.0602	16.1814	20.568	19.9365
GFUI005563	unspecified product	0	0	0	0.112282	0	0	0.0374273
GFUI005571	leucokinin [Source:Projected from Glossina morsitans (GMOY012112) VB Community Annotation]	0.779863	2.90443	1.84215	2.12679	0.538996	3.97624	2.21401
GFUI005577	shade [Source:Projected from Glossina morsitans (GMOY009748) VB Community Annotation]	1.62227	2.15778	1.89003	1.05337	0.817556	1.68012	1.18368
GFUI005578	hgtx [Source:Projected from Glossina morsitans (GMOY009747) VB Community Annotation]	0	0	0	0	0.132528	0	0.044176
GFUI005579	unspecified product	3.84207	2.81637	3.32922	6.85216	4.66173	8.14045	6.55145
GFUI005592	unspecified product	0	0.310966	0.155483	0.68312	0.302968	0.521507	0.502532
GFUI005603	NAD-dependent epimerase [Source:Projected from Glossina morsitans (GMOY000081) UniProtKB/TrEMBL;Acc:D3TLZ9]	27.7631	32.5384	30.1507	88.5895	52.5947	96.9365	79.3736
GFUI005604	unspecified product	3.00649	3.74094	3.37371	6.32879	2.72307	5.3157	4.78919
GFUI005605	Putative short Neuropeptide F receptor [Source:Projected from Glossina morsitans (GMOY006636) VB Community Annotation]	1.75237	2.84879	2.30058	2.85919	2.49085	4.00915	3.11973
GFUI005606	Putative uncharacterized protein [Source:Projected from Glossina morsitans (GMOY003170) UniProtKB/TrEMBL;Acc:D3TNV0]	8.55228	7.56027	8.05627	18.4535	12.5037	18.0793	16.3455
GFUI005607	unspecified product	7.53189	8.17552	7.8537	17.5565	6.30066	16.0957	13.3176
GFUI005609	unspecified product	0.155823	0.207261	0.181542	0.151768	0.504826	1.14207	0.599555
GFUI005611	unspecified product	1.02281	1.10605	1.06443	2.30016	0.775877	2.75587	1.94397
GFUI005619	unspecified product	12.447	12.7628	12.6049	21.3527	12.5444	21.6773	18.5248
GFUI005621	unspecified product	15.665	19.3158	17.4904	44.2659	22.4202	35.3074	33.9978
GFUI005622	unspecified product	1.89109	1.27444	1.58276	4.60468	2.16202	3.10954	3.29208
GFUI005623	BTB domain-containing protein [Source:UniProtKB/TrEMBL;Acc:A0A1A9XCA0]	26.2855	35.321	30.8032	31.0954	23.412	47.8191	34.1088
GFUI005624	Protein on ecdysone puffs [Source:Projected from Drosophila melanogaster (FBgn0004401) FlyBase]	19.4345	13.6728	16.5537	29.2102	19.1704	33.8303	27.4036
GFUI005627	unspecified product	22.325	32.7801	27.5526	24.9752	18.6838	39.4897	27.7162
GFUI005629	unspecified product	8.37683	8.86815	8.62249	20.5636	8.45545	15.4172	14.8121
GFUI005636	unspecified product	0.533486	0.307774	0.42063	0.726191	0.466447	0.581698	0.591445
GFUI005643	unspecified product	6.31314	3.47467	4.89391	10.4954	6.62955	6.17407	7.76634
GFUI005648	unspecified product	6.34795	4.77979	5.56387	6.13467	5.65476	5.67536	5.8216
GFUI005649	ANK_REP_REGION domain-containing protein [Source:UniProtKB/TrEMBL;Acc:A0A1A9XCB1]	27.0157	32.647	29.8314	67.3859	49.2409	83.6223	66.7497
GFUI005650	unspecified product	7.18798	6.61898	6.90348	6.73165	6.807	12.1576	8.56542
GFUI005651	unspecified product	0.0276273	0	0.0138137	0	0	0	0
GFUI005652	unspecified product	0	0	0	0.261066	0.115784	0.341662	0.239504
GFUI005654	unspecified product	0	0	0	0.0896792	0.0198866	0.0293412	0.0463023
GFUI005657	Mcl1_mid domain-containing protein [Source:UniProtKB/TrEMBL;Acc:A0A1A9XCB7]	0.0171225	0	0.00856125	0	0	0.0218254	0.00727513
GFUI005662	unspecified product	206.653	174.898	190.775	456.536	390.703	448.796	432.012
GFUI005664	unspecified product	4.63613	5.44432	5.04023	22.5096	9.87489	12.0497	14.8114
GFUI005665	unspecified product	5.33945	5.9104	5.62493	11.5179	5.82031	10.5972	9.3118
GFUI005666	unspecified product	3.97528	4.1497	4.06249	9.26296	4.41249	8.24209	7.30585
GFUI005667	unspecified product	6.17271	6.2686	6.22065	14.1961	8.83831	17.4065	13.4803
GFUI005668	unspecified product	2.13226	2.81904	2.47565	9.07023	4.20026	4.28152	5.85067
GFUI005673	unspecified product	12.8923	13.3941	13.1432	28.588	19.077	36.4927	28.0526
GFUI005678	unspecified product	0.728842	0.686682	0.707762	4.43671	0.957618	3.21288	2.86907
GFUI005679	unspecified product	0.437729	0	0.218864	2.38749	0.302533	0.89273	1.19425
GFUI005680	unspecified product	0.575644	0.478541	0.527092	2.38282	0.652726	1.65094	1.56216
GFUI005681	unspecified product	1.61139	0.451224	1.03131	4.79097	1.53867	3.13502	3.15489
GFUI005682	unspecified product	0.325784	0.433326	0.379555	1.13126	0.336521	0.67706	0.714947
GFUI005688	unspecified product	0.106568	0.283492	0.19503	1.24553	0.0920668	2.24132	1.19297
GFUI005689	unspecified product	0.20717	0	0.103585	1.816	0	0.132035	0.649345
GFUI005690	unspecified product	93.9435	97.1868	95.5652	315.975	66.5515	189.864	190.797
GFUI005691	unspecified product	0.068151	0.241727	0.154939	0.354013	0.0196258	0.0289564	0.134198
GFUI005693	unspecified product	0.482663	0.135156	0.30891	2.52371	0.72424	1.39237	1.54677
GFUI005700	Alpha-mannosidase [Source:UniProtKB/TrEMBL;Acc:A0A1A9XCD9]	712.137	677.835	694.986	441.68	658.002	521.612	540.431
GFUI005701	unspecified product	6.50174	6.28302	6.39238	26.0022	9.03311	23.1035	19.3796
GFUI005702	gustatory receptor 1	6.75255	5.37751	6.06503	11.3942	11.0358	24.9444	15.7915
GFUI005703	unspecified product	25.6494	29.8314	27.7404	52.0123	23.0436	57.3501	44.1353
GFUI005704	Alpha-mannosidase [Source:UniProtKB/TrEMBL;Acc:A0A1A9XCE3]	693.09	596.763	644.927	551.94	638.592	439.898	543.477
GFUI005705	unspecified product	0	0	0	1.25077	0.110945	0.491072	0.617596
GFUI005706	unspecified product	1.29528	0	0.64764	0.360449	0.959169	0	0.439873
GFUI005708	unspecified product	1.60083	1.64365	1.62224	1.80535	1.40727	3.79464	2.33575
GFUI005720	unspecified product	0.0325736	0	0.0162868	0	0.0281412	0.166081	0.0647407
GFUI005722	unspecified product	0	0	0	0.0508244	0	0	0.0169415
GFUI005723	unspecified product	0	0	0	0	0.0247368	0	0.0082456
GFUI005731	unspecified product	0	0	0	0	0.153747	0	0.051249
GFUI005732	unspecified product	0.0423279	0	0.021164	0	0.0182841	0.0269768	0.015087
GFUI005735	unspecified product	0.0284478	0	0.0142239	1.55162	0.835614	0.942794	1.11001
GFUI005739	unspecified product	0	0	0	0	0.0474943	0.140148	0.0625474
GFUI005745	unspecified product	1.05541	0.802176	0.928793	0.587399	0.52103	0.38437	0.4976
GFUI005747	fatty-acid--CoA ligase [Source:Projected from Glossina morsitans (GMOY000844) VB Community Annotation]	146.449	121.803	134.126	88.8307	153.343	120.683	120.952
GFUI005758	unspecified product	0	0.216804	0.108402	0	0	0.103884	0.034628
GFUI005767	acyl-CoA dehydrogenase [Source:Projected from Glossina morsitans (GMOY011989) VB Community Annotation]	72.2876	56.2544	64.271	226.712	68.0351	140.533	145.093
GFUI005768	unspecified product	2.25308	1.34936	1.80122	2.55061	1.39618	5.71375	3.22018
GFUI005769	zinc-finger protein at 72d [Source:Projected from Glossina morsitans (GMOY007001) VB Community Annotation]	38.8456	29.5128	34.1792	92.3027	37.9198	75.1919	68.4715
GFUI005770	unspecified product	1.68697	1.76828	1.72762	4.39459	1.57053	5.30196	3.75569
GFUI005771	unspecified product	0.294281	1.82664	1.06046	1.14649	0.169492	1.25036	0.855447
GFUI005774	ankyrin [Source:Projected from Glossina morsitans (GMOY007002) VB Community Annotation]	0.0862019	0	0.0431009	0.167917	0.0744722	0.109878	0.117422
GFUI005776	scylla [Source:Projected from Glossina morsitans (GMOY006995) VB Community Annotation]	4.96882	5.0984	5.03361	8.01976	7.78819	5.65496	7.1543
GFUI005777	brahma [Source:Projected from Glossina morsitans (GMOY007000) VB Community Annotation]	12.7747	10.7595	11.7671	19.0522	16.5183	26.0186	20.5297
GFUI005778	unspecified product	0.306082	0.460222	0.383152	2.82562	0.620841	2.30697	1.91781
GFUI005779	unspecified product	6.39406	8.31575	7.3549	17.645	9.17599	13.1762	13.3324
GFUI005782	unspecified product	0.034166	0	0.017083	0	0.059034	0.0435501	0.0341947
GFUI005783	unspecified product	0	0	0	0	0.053653	0	0.0178843
GFUI005784	unspecified product	0.172203	0.0916191	0.131911	0.469621	0.535576	0.351201	0.452133
GFUI005788	unspecified product	0.19741	0.0750217	0.136216	0.384546	0.438553	0.287578	0.370226
GFUI005789	unspecified product	0.0219751	0	0.0109876	0.171226	0.0379698	0.0560215	0.0884058
GFUI005796	unspecified product	2.69658	4.65644	3.67651	10.2291	4.04623	9.34682	7.87405
GFUI005798	MADF domain-containing protein [Source:UniProtKB/TrEMBL;Acc:A0A1A9XCI4]	7.75299	12.2009	9.97695	16.0244	13.6005	19.2908	16.3052
GFUI005799	unspecified product	0	0.0376609	0.0188304	0.0551548	0.0244615	0.0721821	0.0505995
GFUI005805	unspecified product	0.23495	0.195318	0.215134	0.286045	0.279098	0.355635	0.306926
GFUI005808	scylla [Source:Projected from Glossina morsitans (GMOY003933) VB Community Annotation]	11.7169	13.4535	12.5852	21.7186	10.9013	17.8285	16.8161
GFUI005809	Histone H2A [Source:UniProtKB/TrEMBL;Acc:A0A1A9XCI8]	8.57028	5.06638	6.81833	7.88351	13.1629	10.0138	10.3534
GFUI005811	unspecified product	1.90602	1.97182	1.93892	3.78159	2.54115	2.60949	2.97741
GFUI005820	unspecified product	31.8682	45.568	38.7181	83.1115	69.7262	94.5036	82.4471
GFUI005831	unspecified product	0.194116	0.295078	0.244597	0.900304	0.0798581	0.141389	0.37385
GFUI005838	unspecified product	8.29539	10.397	9.34619	21.2531	10.5184	21.3206	17.6974
GFUI005839	Fibrinogen C-terminal domain-containing protein [Source:UniProtKB/TrEMBL;Acc:A0A1A9XCJ6]	6.49647	5.00925	5.75286	15.6351	8.56107	17.6417	13.946
GFUI005840	unspecified product	1.64559	1.40709	1.52634	4.35037	2.08174	2.92162	3.11791
GFUI005855	unspecified product	0.829782	0.852855	0.841318	1.15718	0.928676	1.04567	1.04384
GFUI005857	unspecified product	1.43639	1.13874	1.28757	3.00185	1.06836	4.06195	2.71072
GFUI005902	unspecified product	0.255114	0	0.127557	0.141985	0.251886	0.371638	0.25517
GFUI005904	unspecified product	0.0315817	0	0.0157908	0	0	0	0
GFUI005923	unspecified product	0	0	0	0	0.0129431	0.038193	0.0170454
GFUI005948	unspecified product	0.0719237	0.286998	0.179461	0.035026	0.0310685	0.114598	0.0602308
GFUI006013	unspecified product	0.151955	0.202116	0.177036	0.562403	0.105023	0.426121	0.364516
GFUI006031	unspecified product	0.0251057	0	0.0125529	0.0489046	0	0.0640024	0.0376357
GFUI006043	knirps [Source:Projected from Drosophila melanogaster (FBgn0001320) FlyBase]	1.318	1.25692	1.28746	1.79234	0.537103	1.39472	1.24139
GFUI006083	unspecified product	0	0	0	0	0	0.737771	0.245924
GFUI006084	unspecified product	9.88222	4.31606	7.09914	15.2277	13.1249	12.0324	13.4617
GFUI006098	unspecified product	0.105455	0.0660077	0.0857313	0.13292	0.032155	0.0474422	0.0708391
GFUI006099	unspecified product	0.193127	0.0385319	0.115829	0.0188101	0.0458833	0.184629	0.0831075
GFUI006106	unspecified product	0.139149	0.0822589	0.110704	0.135528	0.0534288	0.0788301	0.0892623
GFUI006113	Tudor domain-containing protein [Source:UniProtKB/TrEMBL;Acc:A0A1A9XCP3]	0.358274	0.119135	0.238704	0.785137	0.0773807	0.342508	0.401675
GFUI006123	F-box domain-containing protein [Source:UniProtKB/TrEMBL;Acc:A0A1A9XCP5]	0.172861	0.383205	0.278033	0.673451	0	0.550848	0.4081
GFUI006124	F-box domain-containing protein [Source:UniProtKB/TrEMBL;Acc:A0A1A9XCP6]	0.262403	0.465363	0.363883	0.653133	0.214103	0.631784	0.499673
GFUI006125	unspecified product	0.159019	0.846045	0.502532	0.15488	0.137381	1.21617	0.50281
GFUI006130	unspecified product	0.334328	0.327667	0.330998	0.616978	0.136817	0.5383	0.430698
GFUI006139	unspecified product	0.376998	0.297153	0.337075	0.516782	0.156818	0.427151	0.366917
GFUI006142	unspecified product	0.613199	0.513197	0.563198	0.751584	0.386903	0.70258	0.613689
GFUI006146	unspecified product	0.337733	0.128348	0.233041	0.422927	0.0833648	0.461244	0.322512
GFUI006150	unspecified product	0.25603	1.02164	0.638835	0	0.110596	0.489527	0.200041
GFUI006151	Histone H4 [Source:UniProtKB/TrEMBL;Acc:A0A1A9XCQ8]	0.316865	0.266187	0.291526	0.779669	0.0720392	0.488926	0.446878
GFUI006152	unspecified product	0.374931	0.230167	0.302549	0.505625	0.124582	0.624958	0.418388
GFUI006155	nicotinic Acetylcholine Receptor beta3 [Source:Projected from Drosophila melanogaster (FBgn0031261) FlyBase]	0.386127	0.733698	0.559913	2.20274	1.16755	1.05467	1.47499
GFUI006157	unspecified product	1.61496	1.24887	1.43192	5.95031	1.78998	4.10906	3.94978
GFUI006159	unspecified product	8.98046	9.95411	9.46729	30.4125	14.8035	18.8481	21.3547
GFUI006160	Phosphoglycerate kinase [Source:UniProtKB/TrEMBL;Acc:A0A1A9XCR5]	55.5294	45.1405	50.3349	99.4811	95.101	112.653	102.412
GFUI006161	Phosphoglycerate kinase [Source:UniProtKB/TrEMBL;Acc:A0A1A9XCR6]	0.0574984	0	0.0287492	0.448016	1.29154	0.659618	0.799725
GFUI006164	Cytochrome c distal [Source:Projected from Drosophila melanogaster (FBgn0086907) FlyBase]	0.521908	0	0.260954	2.0333	0	2.32839	1.4539
GFUI006165	unspecified product	4.05063	5.07988	4.56525	32.069	5.1242	22.5705	19.9212
GFUI006166	unspecified product	1.53539	1.0091	1.27225	5.65331	1.4253	3.46137	3.51333
GFUI006167	paired [Source:Projected from Glossina morsitans (GMOY001037) VB Community Annotation]	3.40726	4.26852	3.83789	7.13882	2.73826	5.90863	5.2619
GFUI006168	ribosome bioproteinsis protein RPF1 [Source:Projected from Glossina morsitans (GMOY001036) VB Community Annotation]	16.2414	12.9055	14.5734	38.8961	28.9131	37.2819	35.0304
GFUI006170	Rap GTPase activating protein [Source:Projected from Drosophila melanogaster (FBgn0264895) FlyBase]	23.1165	25.7089	24.4127	39.3538	34.7185	43.4247	39.1657
GFUI006171	cg7466 [Source:Projected from Glossina morsitans (GMOY001034) VB Community Annotation]	12.9468	11.8971	12.422	19.8598	14.2171	23.7589	19.2786
GFUI006172	Crk oncogene [Source:Projected from Drosophila melanogaster (FBgn0024811) FlyBase]	36.3055	30.5996	33.4526	103.631	64.9045	95.3033	87.9463
GFUI006173	cwc25 [Source:Projected from Glossina morsitans (GMOY001032) VB Community Annotation]	24.3645	20.0108	22.1877	43.6359	43.6274	52.1014	46.4549
GFUI006174	unspecified product	58.3484	52.484	55.4162	126.814	74.2336	112.992	104.68
GFUI006175	unspecified product	8.78698	9.684	9.23549	29.6362	14.4235	18.3367	20.7988
GFUI006178	COX assembly mitochondrial protein [Source:UniProtKB/TrEMBL;Acc:A0A1A9XCT2]	66.8657	88.2031	77.5344	138.145	109.964	142.286	130.132
GFUI006179	Beta-tubulin folding cofactor C [Source:Projected from Glossina morsitans (GMOY008778) UniProtKB/TrEMBL;Acc:D3TLE3]	117.773	105.398	111.585	260.654	140.866	224.116	208.545
GFUI006181	unspecified product	12.0408	12.4649	12.2529	30.5357	16.6095	23.8907	23.6786
GFUI006189	unspecified product	0.982971	1.22574	1.10436	1.01723	0.875755	1.35084	1.08127
GFUI006199	PINIT domain-containing protein [Source:UniProtKB/TrEMBL;Acc:A0A1A9XCT6]	0.871903	1.35967	1.11579	3.22115	1.71432	3.52575	2.82041
GFUI006201	ELYS domain-containing protein [Source:UniProtKB/TrEMBL;Acc:A0A1A9XCT7]	9.49628	8.61651	9.0564	13.7303	9.77814	19.5525	14.3536
GFUI006203	unspecified product	2.5249	3.0831	2.804	5.2409	2.21709	5.065	4.17433
GFUI006205	unspecified product	9.16952	8.57135	8.87044	22.0295	15.5685	18.6197	18.7392
GFUI006207	unspecified product	1.9683	1.59745	1.78287	2.46946	1.65724	2.95542	2.36071
GFUI006208	unspecified product	9.4836	5.63611	7.55985	9.62984	11.5053	19.2899	13.475
GFUI006209	unspecified product	0	0	0	0.74459	0.33023	0.730844	0.601888
GFUI006214	unspecified product	1.2847	1.28158	1.28314	7.04756	3.42759	4.05776	4.8443
GFUI006215	unspecified product	2.83809	3.77495	3.30652	2.07317	1.68568	6.1047	3.28785
GFUI006219	AP complex subunit beta [Source:UniProtKB/TrEMBL;Acc:A0A1A9XCV0]	21.0243	20.3378	20.681	46.977	29.9002	46.3844	41.0872
GFUI006220	unspecified product	0	0	0	0.0504606	0.0223796	0.115568	0.0628027
GFUI006221	Probable tRNA N6-adenosine threonylcarbamoyltransferase, mitochondrial [Source:UniProtKB/TrEMBL;Acc:A0A1A9XCV2]	3.72995	3.02895	3.37945	7.62268	5.58551	8.4245	7.2109
GFUI006222	ubiquilin	47.4705	46.3824	46.9265	118.453	75.2891	105.311	99.6844
GFUI006228	unspecified product	0	0	0	0.0815831	0.0361826	0.133462	0.0837426
GFUI006263	unspecified product	0	0	0	0.398737	0.0442106	0.260917	0.234622
GFUI006265	unspecified product	0.0353356	0.0235	0.0294178	0	0.0152637	0.0168903	0.010718
GFUI006266	unspecified product	0.0363878	0	0.0181939	0	0	0	0
GFUI006272	unspecified product	0	0	0	0.201011	0.0222874	0.131533	0.118277
GFUI006281	tosca [Source:Projected from Drosophila melanogaster (FBgn0015553) FlyBase]	1.54515	0.843163	1.19416	5.17082	2.9094	3.68658	3.92227
GFUI006283	dopamine beta monooxygenase	0.0987926	0.1342	0.116496	0.212916	0.0472147	0.192909	0.151013
GFUI006310	unspecified product	0	0	0	0.199997	0	0	0.0666657
GFUI006317	unspecified product	0.665209	0.850764	0.757987	1.45777	2.23798	4.10097	2.59891
GFUI006323	Nimrod B2 [Source:Projected from Drosophila melanogaster (FBgn0028543) FlyBase]	44.2106	34.7332	39.4719	162.984	49.4926	125.926	112.801
GFUI006324	Nimrod B4 [Source:Projected from Drosophila melanogaster (FBgn0028542) FlyBase]	4.6114	4.67564	4.64352	19.9167	10.5966	21.7533	17.4222
GFUI006325	Putative Bursicon receptor [Source:Projected from Glossina morsitans (GMOY003161) VB Community Annotation]	2.05706	2.79829	2.42767	4.59901	5.00835	9.83271	6.48002
GFUI006328	Nimrod A [Source:Projected from Drosophila melanogaster (FBgn0261514) FlyBase]	0.420524	0.246489	0.333506	2.05484	1.26232	1.20833	1.5085
GFUI006329	Nimrod B5 [Source:Projected from Drosophila melanogaster (FBgn0028936) FlyBase]	15.6008	15.2688	15.4348	59.154	26.1259	45.5084	43.5961
GFUI006330	unspecified product	2.15391	2.06274	2.10832	5.70616	3.05175	3.62406	4.12732
GFUI006331	unspecified product	0.672186	0.894076	0.783131	1.67886	2.25101	4.67003	2.86663
GFUI006332	unspecified product	3.17949	2.4166	2.79805	36.7186	6.96523	10.1319	17.9386
GFUI006338	Nimrod C2 [Source:Projected from Drosophila melanogaster (FBgn0028939) FlyBase]	0.395872	0.0877584	0.241815	2.5062	1.82403	2.27071	2.20031
GFUI006339	unspecified product	0.242759	0.198704	0.220731	4.00132	2.62965	3.37998	3.33698
GFUI006341	Nimrod C3 [Source:Projected from Drosophila melanogaster (FBgn0001967) FlyBase]	10.9021	6.17059	8.53635	38.4068	29.7588	72.2911	46.8189
GFUI006343	unspecified product	0.336696	0.437424	0.38706	7.33655	0.71029	2.9044	3.65041
GFUI006344	unspecified product	2.22939	2.66579	2.44759	26.0126	3.54078	13.3187	14.2907
GFUI006347	unspecified product	0.63971	0	0.319855	0.792988	0.150727	1.11193	0.685215
GFUI006350	unspecified product	0.441288	1.17392	0.807604	0.907364	0.317701	1.15623	0.793765
GFUI006352	unspecified product	1923.98	1396.65	1660.32	3084.47	1267.5	2872.68	2408.22
GFUI006361	unspecified product	0.797431	1.07245	0.93494	2.03662	0.930046	2.76701	1.91123
GFUI006362	Angiotensin-converting enzyme-related [Source:Projected from Drosophila melanogaster (FBgn0016122) FlyBase]	73.7821	53.7143	63.7482	149.839	68.5799	111.35	109.923
GFUI006363	Angiotensin-converting enzyme [Source:Projected from Glossina morsitans (GMOY007660) UniProtKB/TrEMBL;Acc:A0A1B0G2W3]	2.30332	2.4394	2.37136	5.62602	1.99614	3.70905	3.77707
GFUI006364	Angiotensin converting enzyme [Source:Projected from Drosophila melanogaster (FBgn0012037) FlyBase]	1202.56	1149.67	1176.12	857.301	651.996	606.203	705.167
GFUI006372	unspecified product	15.2839	20.8109	18.0474	98.7708	65.9585	106.088	90.2724
GFUI006373	unspecified product	4.91875	6.57231	5.74553	11.1128	6.84957	12.2532	10.0719
GFUI006381	unspecified product	2.01743	0.766682	1.39206	3.64915	3.23684	4.59203	3.82601
GFUI006382	unspecified product	1.83098	0.324719	1.07785	2.61555	2.6364	2.48947	2.58047
GFUI006383	unspecified product	1.58202	1.45294	1.51748	3.19176	1.75726	3.48093	2.80998
GFUI006384	unspecified product	3.2	3.44816	3.32408	2.20932	3.35948	6.6605	4.07643
GFUI006386	Centaurin gamma 1A [Source:Projected from Drosophila melanogaster (FBgn0028509) FlyBase]	15.3941	23.6608	19.5275	36.5872	22.5175	39.5144	32.873
GFUI006387	unspecified product	3.97159	0.960477	2.46603	3.16492	1.71559	4.3721	3.0842
GFUI006389	unspecified product	1449.42	1649.41	1549.41	939.756	1446.06	677.788	1021.2
GFUI006390	unspecified product	10.6379	8.356	9.49695	22.3266	12.3624	20.4463	18.3784
GFUI006393	unspecified product	2.33228	3.94821	3.14025	4.95618	2.19809	5.94572	4.36666
GFUI006394	DSHCT domain-containing protein [Source:UniProtKB/TrEMBL;Acc:A0A1A9XD17]	1.18346	0.816212	0.999836	2.17725	0.814153	1.78786	1.59309
GFUI006395	unspecified product	4.68431	2.37356	3.52894	4.77965	1.9271	4.83358	3.84678
GFUI006398	unspecified product	0.811472	0.71956	0.765516	0.889148	0.642632	1.03435	0.855377
GFUI006403	unspecified product	3.14437	4.14659	3.64548	4.58072	4.632	8.34144	5.85139
GFUI006423	39S mitochondrial ribosomal protein L17	10.0223	10.4707	10.2465	28.5391	16.1522	27.0831	23.9248
GFUI006428	unspecified product	0.346967	0.41376	0.380364	0.536039	0.258409	0.701524	0.498657
GFUI006436	midkine and pleiotrophin [Source:Projected from Drosophila melanogaster (FBgn0027111) FlyBase]	0.224829	0.251828	0.238328	0.472531	0.204459	0.754159	0.47705
GFUI006454	unspecified product	0	0	0	0	0.131475	0.581943	0.237806
GFUI006463	unspecified product	0.429928	0	0.214964	0	0.510712	0.959021	0.489911
GFUI006477	unspecified product	0.820724	0.984374	0.902549	2.02382	1.51236	2.44906	1.99508
GFUI006478	Tantalus domain-containing protein [Source:UniProtKB/TrEMBL;Acc:A0A1A9XD38]	5.74642	5.14919	5.4478	12.8728	6.93723	12.1629	10.6576
GFUI006480	Protein-lysine N-methyltransferase [Source:UniProtKB/TrEMBL;Acc:A0A1A9XD40]	24.0552	16.7363	20.3957	32.2001	21.9543	38.3671	30.8405
GFUI006483	unspecified product	24611.6	32235.6	28423.6	22364.7	25224.8	8975.92	18855.1
GFUI006484	midgut trypsin [Source:Projected from Glossina morsitans (GMOY004422) VB Community Annotation]	5.67179	6.97623	6.32401	15.9192	5.79573	14.6147	12.1099
GFUI006488	UDP-xylose synthase [Source:Projected from Drosophila melanogaster (FBgn0035848) FlyBase]	4.84595	4.25435	4.55015	8.7453	5.45167	7.69967	7.29888
GFUI006489	unspecified product	17.9712	15.3792	16.6752	45.4362	15.0759	31.9185	30.8102
GFUI006490	estrogen-related receptor [Source:Projected from Drosophila melanogaster (FBgn0035849) FlyBase]	9.53616	8.2034	8.86978	15.4092	12.6112	13.9712	13.9972
GFUI006491	unspecified product	4.26588	4.23213	4.24901	7.92577	4.78009	7.01676	6.57421
GFUI006492	unspecified product	9.64747	7.02948	8.33848	11.3631	9.30388	17.4767	12.7146
GFUI006493	Proteasome subunit beta type [Source:UniProtKB/TrEMBL;Acc:A0A1A9XD49]	5.24866	4.85653	5.0526	6.1246	2.23438	5.59138	4.65012
GFUI006501	F-box domain-containing protein [Source:UniProtKB/TrEMBL;Acc:A0A1A9XD50]	1.95875	2.14915	2.05395	5.70848	1.26423	4.84775	3.94015
GFUI006503	Hypothetical conserved protein [Source:Projected from Glossina morsitans (GMOY004920) UniProtKB/TrEMBL;Acc:D3TS02]	36.9285	42.7671	39.8478	89.1433	51.8432	72.4328	71.1398
GFUI006504	Tyrosine-protein kinase [Source:UniProtKB/TrEMBL;Acc:A0A1A9XD53]	8.46585	7.62426	8.04505	11.8529	7.40912	12.3648	10.5423
GFUI006505	20S proteasome regulatory subunit beta type PSMB1/PRE7 [Source:Projected from Glossina morsitans (GMOY004921) UniProtKB/TrEMBL;Acc:D3TQD0]	44.5286	41.2738	42.9012	89.2477	66.798	83.456	79.8339
GFUI006506	unspecified product	1.52915	1.39381	1.46148	1.97321	1.17019	2.31029	1.8179
GFUI006515	unspecified product	15.6978	15.5818	15.6398	282.737	10.9304	38.0775	110.582
GFUI006518	unspecified product	7.16209	8.17692	7.66951	3.9524	5.42881	7.19916	5.52679
GFUI006525	unspecified product	2.95462	2.4054	2.68001	1.06674	1.03424	1.81814	1.30637
GFUI006526	unspecified product	7.47306	7.78467	7.62887	7.25502	5.62044	7.50643	6.79396
GFUI006527	unspecified product	7.3615	7.1878	7.27465	6.23005	7.16967	7.90737	7.10236
GFUI006529	unspecified product	7.69684	8.06081	7.87882	7.39691	5.81004	7.72482	6.97726
GFUI006534	unspecified product	6.1911	5.27026	5.73068	6.01142	3.93332	12.6507	7.53181
GFUI006535	unspecified product	3.08815	3.59411	3.34113	3.38375	3.00143	4.59239	3.65919
GFUI006543	unspecified product	7.28471	8.49895	7.89183	8.50753	5.1532	10.2603	7.97368
GFUI006549	enhanced level of genomic instability [Source:Projected from Drosophila melanogaster (FBgn0036574) FlyBase]	6.76151	6.46045	6.61098	13.9539	10.1131	14.8321	12.9664
GFUI006551	unspecified product	8.15891	8.14673	8.15282	9.94991	12.1329	21.5279	14.5369
GFUI006554	Dis3 like 3'-5' exoribonuclease [Source:Projected from Drosophila melanogaster (FBgn0035111) FlyBase]	7.08607	6.70122	6.89365	12.5297	12.2354	17.5377	14.1009
GFUI006555	unspecified product	95.3895	79.7421	87.5658	297.896	90.6397	196.065	194.867
GFUI006556	unspecified product	21.4829	18.679	20.081	63.5042	30.7643	59.0288	51.0991
GFUI006557	unspecified product	2095.13	1791.01	1943.07	2725.66	1763.33	3790.67	2759.89
GFUI006558	Vacuolar H[+] ATPase 68kD subunit [Source:Projected from Drosophila melanogaster (FBgn0032464) FlyBase]	0.860321	1.35237	1.10635	0.761756	1.38516	1.69477	1.28056
GFUI006562	Mediator complex subunit [Source:Projected from Drosophila melanogaster (FBgn0038760) FlyBase]	14.4033	16.5722	15.4878	20.2067	21.8128	24.1844	22.068
GFUI006564	Phospholipid scramblase [Source:UniProtKB/TrEMBL;Acc:A0A1A9XD79]	57.7939	64.8213	61.3076	86.2445	108.034	112.959	102.412
GFUI006565	unspecified product	0.24017	0	0.120085	0.740746	0.190199	0.637782	0.522909
GFUI006566	Rhodopsin [Source:Projected from Drosophila melanogaster (FBgn0036260) FlyBase]	1.40048	1.07347	1.23697	1.61834	2.31729	1.66411	1.86658
GFUI006567	Phospholipid scramblase [Source:UniProtKB/TrEMBL;Acc:A0A1A9XD82]	0.776794	0.904063	0.840429	0.945722	0.754981	3.89871	1.86647
GFUI006573	unspecified product	5.29128	5.04498	5.16813	11.2096	7.90439	9.4295	9.5145
GFUI006574	unspecified product	2.14012	0.495057	1.31759	2.53756	2.09007	1.06745	1.89836
GFUI006575	UTP-glucose-1-phospahate uridlytransferase [Source:Projected from Glossina morsitans (GMOY004154) VB Community Annotation]	10.6007	9.34171	9.9712	20.89	14.3662	17.4329	17.563
GFUI006583	JmjN domain-containing protein [Source:UniProtKB/TrEMBL;Acc:A0A1A9XD88]	32.038	36.7495	34.3937	61.979	39.3594	44.7714	48.7033
GFUI006584	unspecified product	36.1523	24.2429	30.1976	76.6653	47.5848	58.3363	60.8621
GFUI006586	unspecified product	13.8441	14.7452	14.2947	35.7278	12.6493	36.9928	28.4566
GFUI006588	unspecified product	6.8761	6.51587	6.69599	10.5489	6.72534	17.0866	11.4536
GFUI006604	unspecified product	1.44213	3.08577	2.26395	2.8092	3.79186	4.79537	3.79881
GFUI006614	unspecified product	13.8195	11.9656	12.8925	14.949	13.1065	15.1257	14.3937
GFUI006616	ANK_REP_REGION domain-containing protein [Source:UniProtKB/TrEMBL;Acc:A0A1A9XDA1]	3.5189	4.29349	3.90619	5.20781	5.05572	10.4543	6.90594
GFUI006617	unspecified product	0.144614	0.577054	0.360834	0.281701	0.624681	0.829501	0.578628
GFUI006619	cg17328 [Source:Projected from Glossina morsitans (GMOY000411) VB Community Annotation]	2.0341	2.42077	2.22743	5.52641	2.68222	6.48197	4.89687
GFUI006620	unspecified product	1.87849	1.84106	1.85977	4.91104	2.34891	5.98609	4.41535
GFUI006621	unspecified product	6.39338	9.89222	8.1428	8.64154	10.2578	7.23465	8.71133
GFUI006622	unspecified product	16.5791	24.1033	20.3412	16.8987	22.8172	21.9518	20.5559
GFUI006631	brachyenteron [Source:Projected from Drosophila melanogaster (FBgn0011723) FlyBase]	0.776597	1.20803	0.992313	2.06404	0.534465	1.62746	1.40865
GFUI006633	40 kDa farnesylated protein [Source:Projected from Glossina morsitans (GMOY001035) VB Community Annotation]	0.101455	0.539782	0.320618	0	0.0876499	0.258641	0.11543
GFUI006635	unspecified product	0.154542	0	0.077271	0.200693	0.111261	0.0656627	0.125872
GFUI006643	DUF4794 domain-containing protein [Source:UniProtKB/TrEMBL;Acc:A0A1A9XDB4]	0	0	0	0.338884	0	0	0.112961
GFUI006646	COesterase domain-containing protein [Source:UniProtKB/TrEMBL;Acc:A0A1A9XDB6]	0.396901	0.703892	0.550396	1.39166	0.0457192	0.101183	0.512854
GFUI006647	COesterase domain-containing protein [Source:UniProtKB/TrEMBL;Acc:A0A1A9XDB7]	3.94652	4.49938	4.22295	4.52213	3.32356	2.66319	3.50296
GFUI006661	unspecified product	0.107648	0.286365	0.197007	0.489283	0.0465	0.137214	0.224332
GFUI006662	unspecified product	0.116311	0.0515685	0.0839397	0.188807	0.0837369	0.049419	0.107321
GFUI006665	delta-1-Pyrroline-5-carboxylate dehydrogenase [Source:Projected from Drosophila melanogaster (FBgn0037138) FlyBase]	88.4752	83.9299	86.2026	296.112	72.2075	266.771	211.697
GFUI006666	Glutaredoxin 1%2C testis-specific [Source:Projected from Drosophila melanogaster (FBgn0034658) FlyBase]	9.9366	8.16528	9.05094	19.66	14.8319	16.313	16.935
GFUI006667	Sterol regulatory element binding protein [Source:Projected from Drosophila melanogaster (FBgn0261283) FlyBase]	27.8919	29.5645	28.7282	62.9152	34.9206	73.0891	56.975
GFUI006668	unspecified product	10.8644	10.988	10.9262	21.3617	23.0568	27.2149	23.8778
GFUI006669	kohtalo [Source:Projected from Drosophila melanogaster (FBgn0001324) FlyBase]	11.1876	10.3538	10.7707	22.0573	17.1957	30.2859	23.1796
GFUI006670	Splicing factor 3A subunit [Source:Projected from Glossina morsitans (GMOY011243) UniProtKB/TrEMBL;Acc:D3TMM7]	15.3924	11.3143	13.3534	29.9836	20.9092	34.206	28.3663
GFUI006671	unspecified product	3.09551	1.24297	2.16924	2.3892	1.31192	2.01008	1.90373
GFUI006672	bifunctional ATP sulfurylase adenosine 5-phosphosulfate kinase,bifunctional ATP sulfurylase adenosine 5-phosphosulfate kinase [Source:Projected from Glossina morsitans (GMOY011232) VB Community Annotation]	60.5263	53.9132	57.2197	107.595	115.73	103.755	109.027
GFUI006673	Dual Oxidase [Source:Projected from Glossina morsitans (GMOY011234) VB Community Annotation]	15.5673	20.3062	17.9367	32.5797	29.4879	45.9153	35.9943
GFUI006674	Sin3A-associated protein [Source:Projected from Drosophila melanogaster (FBgn0262714) FlyBase]	11.7813	14.5274	13.1544	21.2095	12.8742	24.039	19.3742
GFUI006675	Tudor domain containing [Source:Projected from Drosophila melanogaster (FBgn0036450) FlyBase]	5.77576	5.14756	5.46166	9.93734	8.02934	13.9395	10.6354
GFUI006676	ypsilon schachtel [Source:Projected from Drosophila melanogaster (FBgn0022959) FlyBase]	173.344	152.376	162.86	319.652	218.472	385.085	307.736
GFUI006677	SPOU rRNA methylase family protein [Source:Projected from Glossina morsitans (GMOY011238) VB Community Annotation]	4.90633	6.02393	5.46513	15.0377	9.12955	14.8694	13.0122
GFUI006678	unspecified product	89.9427	82.206	86.0743	145.667	97.3104	149.289	130.755
GFUI006679	brummer [Source:Projected from Drosophila melanogaster (FBgn0036449) FlyBase]	49.8672	83.1846	66.5259	185.264	134.257	176.392	165.304
GFUI006680	unspecified product	0	0.304196	0.152098	0.519749	0.296372	1.21465	0.676924
GFUI006683	unspecified product	10.9897	15.7701	13.3799	23.4906	19.6895	31.3537	24.8446
GFUI006690	Reduction in Cnn dots [Source:Projected from Drosophila melanogaster (FBgn0260461) FlyBase]	1.02374	0.480594	0.752167	1.64228	2.18509	1.76549	1.86429
GFUI006692	unspecified product	8.72332	14.0202	11.3718	21.2408	25.1211	24.7867	23.7162
GFUI006700	unspecified product	0	0	0	0	0.0595085	0.0878002	0.0491029
GFUI006701	unspecified product	87.6617	77.5156	82.5887	170.045	117.937	156.372	148.118
GFUI006702	unspecified product	0.616801	0.546938	0.58187	3.33749	0.414456	1.83449	1.86215
GFUI006716	unspecified product	0.0354529	0.047156	0.0413044	0	0.0306288	0.0451904	0.0252731
GFUI006719	unspecified product	5.60528	5.3101	5.45769	13.0004	9.82447	11.4369	11.4206
GFUI006721	Phosphatidylinositol glycan anchor biosynthesis class O [Source:Projected from Drosophila melanogaster (FBgn0034346) FlyBase]	8.07448	9.3974	8.73594	15.9335	12.0804	14.3394	14.1178
GFUI006722	unspecified product	2.37783	2.54664	2.46224	6.91778	3.16145	4.94002	5.00642
GFUI006723	Tyrosine-protein kinase [Source:Projected from Glossina morsitans (GMOY007115) UniProtKB/TrEMBL;Acc:A0A1B0G1G2]	2.93476	2.36962	2.65219	5.48438	2.98204	6.65034	5.03892
GFUI006732	unspecified product	17.3732	15.4248	16.399	38.2748	26.5402	37.0662	33.9604
GFUI006734	unspecified product	8.98402	9.09804	9.04103	24.1625	10.2311	25.2455	19.8797
GFUI006735	unspecified product	0.196861	0.0826881	0.139775	0.0807318	0.0805614	0.0528276	0.0713736
GFUI006744	SH3 domain-containing protein [Source:UniProtKB/TrEMBL;Acc:A0A1A9XDG3]	0.713086	0.844862	0.778974	1.07389	1.06645	1.81788	1.31941
GFUI006748	ester hydrolase C11orf54-like protein [Source:Projected from Glossina morsitans (GMOY003827) VB Community Annotation]	6.62075	3.93614	5.27844	12.8236	8.00563	9.28632	10.0385
GFUI006750	even-skipped [Source:Projected from Glossina morsitans (GMOY002956) VB Community Annotation]	0	0	0	0	0.0864647	0	0.0288216
GFUI006751	unspecified product	0.359937	1.14901	0.754474	1171.04	58.7092	212.698	480.816
GFUI006752	unspecified product	11.2774	12.1139	11.6957	29.4096	20.806	20.9975	23.7377
GFUI006761	Guanine nucleotide exchange factor in mesoderm [Source:Projected from Drosophila melanogaster (FBgn0050115) FlyBase]	6.40488	7.00836	6.70662	9.28047	9.52664	12.6683	10.4918
GFUI006762	unspecified product	0.019808	0	0.009904	0.0514468	0.0513382	0	0.0342617
GFUI006763	unspecified product	0.571291	2.39476	1.48303	2.49548	4.21765	3.15554	3.28956
GFUI006765	unspecified product	11.7406	13.6466	12.6936	17.8223	17.2478	20.3919	18.4873
GFUI006769	unspecified product	2.57012	2.07553	2.32282	8.2249	3.2513	6.96156	6.14592
GFUI006774	tiwaz [Source:Projected from Drosophila melanogaster (FBgn0034636) FlyBase]	2.50712	4.29558	3.40135	8.44309	2.75335	6.22896	5.80847
GFUI006775	unspecified product	2.79093	3.33223	3.06158	5.14764	4.31684	8.89371	6.1194
GFUI006783	unspecified product	4.13318	4.57691	4.35504	5.89396	7.15862	11.2678	8.10679
GFUI006838	unspecified product	0.034066	0	0.017033	0.0663588	0.117722	0	0.0613603
GFUI006839	unspecified product	1130.13	1115.69	1122.91	1758.32	1092.87	1289.67	1380.29
GFUI006846	WD_REPEATS_REGION domain-containing protein [Source:UniProtKB/TrEMBL;Acc:A0A1A9XDJ1]	6.63862	10.0958	8.36721	47.5279	91.3288	230.753	123.203
GFUI006847	unspecified product	143.277	125.355	134.316	743.548	236.638	231.099	403.762
GFUI006858	unspecified product	199.313	136.888	168.101	641.518	322.354	514.964	492.945
GFUI006859	unspecified product	29972.8	27739.6	28856.2	37997	39185.6	57982.4	45055
GFUI006861	mutagen-sensitive [Source:Projected from Drosophila melanogaster (FBgn0002905) FlyBase]	0.747025	0.641045	0.694035	1.25176	0.714771	1.01363	0.993387
GFUI006862	unspecified product	1.09394	0.572478	0.833209	2.55014	1.10002	3.38313	2.34443
GFUI006864	Rhodanese domain-containing protein [Source:UniProtKB/TrEMBL;Acc:A0A1A9XDK2]	15.8578	12.7404	14.2991	56.1138	48.0573	38.4822	47.5511
GFUI006866	unspecified product	21.1588	21.4371	21.298	41.2723	25.7256	39.9336	35.6438
GFUI006869	FHA domain-containing protein [Source:UniProtKB/TrEMBL;Acc:A0A1A9XDK6]	11.5941	9.0271	10.3106	17.3516	16.124	23.4593	18.9783
GFUI006870	unspecified product	66.277	62.8397	64.5584	77.5678	36.7147	83.3336	65.872
GFUI006872	Endophilin A [Source:Projected from Drosophila melanogaster (FBgn0038659) FlyBase]	17.3369	14.7895	16.0632	29.6391	23.1304	28.7189	27.1628
GFUI006875	unspecified product	0.641833	0.379424	0.510629	1.71332	1.90994	1.81804	1.81377
GFUI006881	Putative Achaete Scute Target [Source:Projected from Drosophila melanogaster (FBgn0016693) FlyBase]	8.64066	7.1603	7.90048	22.6174	10.7012	17.1054	16.808
GFUI006882	Rhodanese domain-containing protein [Source:UniProtKB/TrEMBL;Acc:A0A1A9XDL3]	0.343535	0.913872	0.628703	2.67675	2.6711	2.84628	2.73138
GFUI006886	unspecified product	0.115372	0.0306912	0.0730316	0.449476	0.0598036	0.602944	0.370741
GFUI006887	unspecified product	0.0232888	0	0.0116444	0.317558	0.0603596	0.564021	0.31398
GFUI006888	unspecified product	0.158915	0	0.0794575	0.928678	0.457638	1.41794	0.934752
GFUI006900	unspecified product	32.0642	34.5404	33.3023	78.3596	42.3403	46.0951	55.5983
GFUI006901	unspecified product	0.201764	0.0947176	0.148241	0.0693576	0.194817	0.105898	0.123358
GFUI006902	milk gland protein 1	3.90305	1.24595	2.5745	3.95354	6.67648	2.88554	4.50519
GFUI006920	roundabout [Source:Projected from Drosophila melanogaster (FBgn0041097) FlyBase]	0.0637632	0.0424058	0.0530845	0.0310519	0	0.0609573	0.0306697
GFUI006922	Ig-like domain-containing protein [Source:UniProtKB/TrEMBL;Acc:A0A1A9XDM2]	0.00691563	0.036794	0.0218548	0.0134713	0.00597461	0.00881507	0.00942033
GFUI006927	AKAP7_NLS domain-containing protein [Source:UniProtKB/TrEMBL;Acc:A0A1A9XDM3]	0.0596794	0	0.0298397	0.0290632	0.0515588	0.152142	0.077588
GFUI006934	COesterase domain-containing protein [Source:UniProtKB/TrEMBL;Acc:A0A1A9XDM4]	4.09094	4.1077	4.09932	6.99236	3.63823	4.11541	4.91533
GFUI006940	unspecified product	0.0496399	0	0.02482	0	0.0142951	0.105457	0.0399174
GFUI006947	unspecified product	0	0.450755	0.225378	0.660136	0.439162	0	0.366433
GFUI006960	Kinesin-like protein [Source:UniProtKB/TrEMBL;Acc:A0A1A9XDN0]	0	0	0	0	0	0.058336	0.0194453
GFUI006961	unspecified product	15.9234	16.1232	16.0233	28.1435	20.0156	30.0203	26.0598
GFUI006962	Ada2a-containing complex component [Source:Projected from Drosophila melanogaster (FBgn0032691) FlyBase]	13.1285	10.899	12.0137	22.7483	19.9326	32.1727	24.9512
GFUI006963	unspecified product	3.87145	4.68129	4.27637	5.02759	8.71636	8.07509	7.27301
GFUI006964	unspecified product	12.0415	8.66545	10.3535	23.4563	9.67577	22.4868	18.5396
GFUI006965	absent MD neurons and olfactory sensilla [Source:Projected from Drosophila melanogaster (FBgn0003270) FlyBase]	0	0	0	0.701759	0	0	0.23392
GFUI006966	unspecified product	23.1123	16.4275	19.7699	37.0801	35.3508	51.3932	41.2747
GFUI006968	CID domain-containing protein [Source:UniProtKB/TrEMBL;Acc:A0A1A9XDN8]	3.82851	3.62288	3.72569	6.9383	3.66958	8.18196	6.26328
GFUI006970	unspecified product	11.7744	9.69349	10.7339	18.9804	16.8151	31.2854	22.3603
GFUI006972	ANK_REP_REGION domain-containing protein [Source:UniProtKB/TrEMBL;Acc:A0A1A9XDP2]	3.87746	3.78766	3.83256	7.64032	7.73637	8.38959	7.92209
GFUI006973	Protein pelota homolog [Source:UniProtKB/TrEMBL;Acc:A0A1A9XDP3]	28.8543	23.7522	26.3032	49.918	52.3403	57.0982	53.1188
GFUI006985	unspecified product	9.1372	6.57075	7.85398	17.5456	7.31629	16.3103	13.7241
GFUI006997	unspecified product	3.6114	3.34531	3.47836	7.97699	3.87213	9.20661	7.01858
GFUI006998	unspecified product	1.20942	1.2438	1.22661	2.51376	1.4057	3.63945	2.51964
GFUI007006	unspecified product	0.226333	0.180628	0.203481	0.297598	0.136875	0.194736	0.209736
GFUI007028	unspecified product	0.194353	0.0861697	0.140261	0.883376	0.461744	0.908357	0.751159
GFUI007030	unspecified product	0.454953	0.302567	0.37876	1.47704	0.605947	0.531585	0.871524
GFUI007031	39S ribosomal protein L10, mitochondrial	2.038	2.1323	2.08515	6.57778	3.93392	8.28239	6.2647
GFUI007032	Peptidyl-prolyl cis-trans isomerase [Source:UniProtKB/TrEMBL;Acc:A0A1A9XDQ9]	0.4626	0.492245	0.477423	1.00926	0.671418	0.518899	0.733192
GFUI007033	kelch [Source:Projected from Drosophila melanogaster (FBgn0001301) FlyBase]	41.0799	50.2668	45.6733	120.789	78.8318	123.805	107.809
GFUI007036	unspecified product	6.6928	6.77968	6.73624	13.2582	8.81361	14.3341	12.1353
GFUI007051	unspecified product	5.95165	9.12894	7.5403	10.077	12.735	21.3488	14.7203
GFUI007052	Phosphodiesterase [Source:UniProtKB/TrEMBL;Acc:A0A1A9XDR6]	12.2414	17.0249	14.6332	22.3913	23.8662	37.2623	27.8399
GFUI007054	unspecified product	7.36657	8.43108	7.89883	36.2914	7.80723	21.1818	21.7601
GFUI007055	unspecified product	2.31574	2.07378	2.19476	3.88566	2.02044	3.94545	3.28385
GFUI007060	unspecified product	5.69212	7.6894	6.69076	9.7886	12.3269	18.4708	13.5288
GFUI007063	unspecified product	8.49953	8.80214	8.65084	18.9334	15.6865	18.6366	17.7522
GFUI007065	Conserved oligomeric Golgi complex subunit 8 [Source:UniProtKB/TrEMBL;Acc:A0A1A9XDS3]	3.78337	3.91267	3.84802	6.50683	4.49331	8.30103	6.43372
GFUI007068	spatzle [Source:Projected from Drosophila melanogaster (FBgn0032362) FlyBase]	0.171225	0	0.0856125	0.583693	0.110945	0	0.231546
GFUI007069	F-actin capping protein beta subunit [Source:Projected from Glossina morsitans (GMOY001654) UniProtKB/TrEMBL;Acc:D3TP08]	35.6697	30.3195	32.9946	62.5962	61.4042	73.1772	65.7259
GFUI007070	unspecified product	0.191271	0	0.0956355	0.434684	0.0826222	0	0.172435
GFUI007084	unspecified product	9.25031	15.5417	12.396	58.9452	27.7603	39.9557	42.2204
GFUI007089	unspecified product	0.565401	0	0.282701	0	0.488466	0.360347	0.282938
GFUI007094	unspecified product	2.56863	1.6565	2.11257	10.462	3.0933	9.92159	7.82563
GFUI007095	Integrator [Source:Projected from Drosophila melanogaster (FBgn0261383) FlyBase]	6.95942	6.50294	6.73118	15.403	8.16743	16.9787	13.5164
GFUI007097	unspecified product	1.32104	0	0.66052	2.30244	1.35152	2.79169	2.14855
GFUI007099	unspecified product	15.3439	12.3403	13.8421	26.2978	26.4606	27.4421	26.7335
GFUI007100	unspecified product	60.3431	69.2428	64.793	99.7354	84.6804	107.387	97.2676
GFUI007101	DUF3736 domain-containing protein [Source:UniProtKB/TrEMBL;Acc:A0A1A9XDU4]	5.20519	4.69486	4.95003	8.65988	3.37751	7.44641	6.4946
GFUI007102	Regulator of telomere elongation helicase 1 homolog [Source:UniProtKB/TrEMBL;Acc:A0A1A9XDU5]	2.1638	1.51221	1.83801	4.2507	2.37632	4.97863	3.86855
GFUI007103	unspecified product	5.55239	5.17836	5.36538	9.467	3.55533	7.87674	6.96636
GFUI007111	HspB1 [Source:Projected from Glossina morsitans (GMOY000497) UniProtKB/TrEMBL;Acc:D3TMD9]	42.8339	40.2361	41.535	108.924	42.369	129.114	93.469
GFUI007114	miniature [Source:Projected from Drosophila melanogaster (FBgn0002577) FlyBase]	0.0176841	0	0.00884205	0.114826	0.0356482	0.0826512	0.0777085
GFUI007115	unspecified product	1.49299	2.67425	2.08362	4.2073	2.3647	5.15093	3.90764
GFUI007118	unspecified product	12.0859	9.17089	10.6284	22.3848	9.98486	35.3734	22.581
GFUI007124	Something about silencing [Source:Projected from Drosophila melanogaster (FBgn0029755) FlyBase]	39.3957	23.289	31.3423	52.135	50.8905	67.9112	56.9789
GFUI007125	U1 small nuclear ribonucleoprotein A	15.8034	16.4968	16.1501	30.1998	26.3555	37.9931	31.5161
GFUI007126	RNA cytidine acetyltransferase [Source:UniProtKB/TrEMBL;Acc:A0A1A9XDV7]	25.1756	22.9154	24.0455	66.4342	32.9689	65.4084	54.9372
GFUI007127	U3 small nucleolar RNA-associated protein 11 [Source:UniProtKB/TrEMBL;Acc:A0A1A9XDV8]	8.28077	8.33937	8.31007	14.7479	11.4208	13.684	13.2842
GFUI007128	unspecified product	0.571247	0.639845	0.605546	1.6789	0.510832	1.57126	1.25366
GFUI007129	NADH dehydrogenase (ubiquinone) B18 subunit [Source:Projected from Drosophila melanogaster (FBgn0030605) FlyBase]	147.426	147.451	147.439	491.921	163.131	417.758	357.603
GFUI007130	Cell polarity protein PAR6 [Source:Projected from Glossina morsitans (GMOY006852) UniProtKB/TrEMBL;Acc:D3TQC1]	6.87459	5.32257	6.09858	16.4894	8.15525	13.4057	12.6835
GFUI007131	dusky [Source:Projected from Drosophila melanogaster (FBgn0004511) FlyBase]	0.414691	0.490295	0.452493	0.718042	0.039807	0.646054	0.467968
GFUI007132	unspecified product	10.7505	9.53283	10.1417	21.0055	15.7208	28.5588	21.7617
GFUI007134	unspecified product	0.546886	0.181854	0.36437	2.13061	0.413412	0.958504	1.16751
GFUI007136	unspecified product	0.053529	0.284796	0.169162	0.208544	0.0924905	0.136463	0.145833
GFUI007140	unspecified product	0.249747	0	0.124873	0.729744	0	0	0.243248
GFUI007141	Thioredoxin T [Source:Projected from Drosophila melanogaster (FBgn0029752) FlyBase]	0.17973	0	0.089865	0	0.155274	0.916378	0.357217
GFUI007143	unspecified product	0	0	0	0.0563202	0.0249784	0.0737073	0.0516686
GFUI007144	unspecified product	8.82655	9.404	9.11528	21.3947	11.7648	23.1818	18.7804
GFUI007145	unspecified product	0.645532	0.429311	0.537421	1.41465	0.348558	0.925687	0.896298
GFUI007148	unspecified product	18.9601	21.888	20.4241	66.1378	21.0722	63.3208	50.1769
GFUI007149	unspecified product	2.65334	5.02793	3.84063	8.28389	4.11358	4.12339	5.50695
GFUI007152	phospholipid-translocating P-type ATPase, flippase [Source:Projected from Glossina morsitans (GMOY012111) VB Community Annotation]	30.9771	35.1207	33.0489	45.6889	31.6407	34.9986	37.4427
GFUI007153	PH domain-containing protein [Source:UniProtKB/TrEMBL;Acc:A0A1A9XDX8]	10.8354	11.4229	11.1291	23.6553	13.4456	22.8347	19.9785
GFUI007154	unspecified product	27.7952	18.668	23.2316	80.0175	66.689	59.3502	68.6856
GFUI007155	unspecified product	3.60513	2.90805	3.25659	2.877	2.89354	3.42424	3.06493
GFUI007156	eukaryotic translation initiation factor 2B subunit epsilon [Source:Projected from Drosophila melanogaster (FBgn0023512) FlyBase]	23.1669	22.3688	22.7678	41.4243	28.4443	48.5245	39.4644
GFUI007157	unspecified product	0.121474	0.444324	0.282899	0.561983	0.118063	0.212902	0.297649
GFUI007160	unspecified product	21.871	24.7124	23.2917	32.3119	22.494	24.8936	26.5665
GFUI007161	unspecified product	31.068	21.3842	26.2261	92.0833	73.9209	67.1326	77.7123
GFUI007165	kin of irre [Source:Projected from Drosophila melanogaster (FBgn0028369) FlyBase]	0.764998	0.930309	0.847653	2.59717	1.03856	1.92236	1.8527
GFUI007166	unspecified product	0.419286	0.608392	0.513839	1.9305	0.740931	1.11748	1.26297
GFUI007184	unspecified product	0.0643618	0	0.0321809	0	0	0	0
GFUI007190	unspecified product	0.0464183	0	0.0232092	0	0.0171866	0	0.00572887
GFUI007203	unspecified product	7.61576	6.78178	7.19877	19.7383	9.20011	17.1938	15.3774
GFUI007204	unspecified product	4.26375	5.93756	5.10065	9.6822	4.96062	10.9597	8.53417
GFUI007210	unspecified product	11.4347	9.27723	10.356	14.1745	12.544	20.0892	15.6026
GFUI007211	unspecified product	1.22166	1.29995	1.2608	1.5046	1.30737	2.32073	1.7109
GFUI007221	unspecified product	2.62427	2.60975	2.61701	4.01311	3.1006	7.7009	4.9382
GFUI007223	unspecified product	2.6148	3.00058	2.80769	3.94497	3.56568	6.17581	4.56215
GFUI007228	unspecified product	1.73503	2.56418	2.14961	2.87904	2.55375	2.78494	2.73924
GFUI007231	unspecified product	2.2375	2.71291	2.4752	2.75745	3.27434	3.78334	3.27171
GFUI007240	unspecified product	0.108774	0	0.054387	0	0.14096	0	0.0469867
GFUI007241	Regulatory particle triple-A ATPase [Source:Projected from Drosophila melanogaster (FBgn0028685) FlyBase]	30.0144	26.591	28.3027	83.1722	62.6551	67.6453	71.1575
GFUI007242	unspecified product	0.240795	0.358716	0.299756	0.956877	0.682338	1.53466	1.05796
GFUI007243	tRNA (guanine-N(7)-)-methyltransferase non-catalytic subunit wuho [Source:UniProtKB/TrEMBL;Acc:A0A1A9XE05]	36.305	31.8119	34.0585	81.0424	79.3093	71.7423	77.3647
GFUI007244	unspecified product	9.24523	5.81798	7.5316	15.1045	13.3979	23.3156	17.2727
GFUI007246	unspecified product	0.00904239	0	0.0045212	0	0.0312479	0.0461039	0.0257839
GFUI007262	Protein phosphatase 4 regulatory subunit 2-related protein [Source:Projected from Drosophila melanogaster (FBgn0030208) FlyBase]	15.4501	10.4372	12.9436	23.2305	19.3418	28.9329	23.8351
GFUI007263	unspecified product	19.9068	13.9535	16.9302	32.9916	25.5696	34.7186	31.0933
GFUI007264	Anti_prolifrtn domain-containing protein [Source:UniProtKB/TrEMBL;Acc:A0A1A9XE10]	18.9992	28.0422	23.5207	44.095	24.2243	62.0518	43.457
GFUI007275	S-adenosylmethionine decarboxylase proenzyme [Source:UniProtKB/TrEMBL;Acc:A0A1A9XE11]	23.435	21.1158	22.2754	50.3625	36.8349	49.8182	45.6719
GFUI007276	suppressor of forked [Source:Projected from Drosophila melanogaster (FBgn0003559) FlyBase]	4.30944	4.32824	4.31884	9.07985	7.31313	10.2294	8.87413
GFUI007278	Phosphatidylinositol 4-kinase III alpha [Source:Projected from Drosophila melanogaster (FBgn0267350) FlyBase]	19.5267	19.6416	19.5842	30.1135	21.2441	34.3013	28.553
GFUI007279	unspecified product	15.5037	16.7561	16.1299	28.5821	18.9359	32.1912	26.5697
GFUI007280	unspecified product	2.09583	2.25013	2.17298	4.11918	3.48326	4.63613	4.07952
GFUI007281	unspecified product	28.4928	28.1363	28.3146	48.4478	31.4066	58.1936	46.016
GFUI007288	unspecified product	69.2895	67.039	68.1642	128.389	84.1234	148.89	120.467
GFUI007300	unspecified product	0	0	0	0	0	0.0161049	0.0053683
GFUI007307	Protein YIPF [Source:UniProtKB/TrEMBL;Acc:A0A1A9XE23]	0	0	0	0	0.0512302	0	0.0170767
GFUI007315	Ca2+-channel-protein-beta-subunit [Source:Projected from Drosophila melanogaster (FBgn0259822) FlyBase]	0.463068	0.495044	0.479056	1.57645	0.444923	3.11124	1.71087
GFUI007319	unspecified product	0.07743	0	0.038715	0.30166	0	0	0.100553
GFUI007333	unspecified product	0.0464032	0	0.0232016	0.025826	0.011454	0	0.0124267
GFUI007334	unspecified product	0	0	0	0.0264462	0	0.0346106	0.0203523
GFUI007342	BTB domain-containing protein [Source:UniProtKB/TrEMBL;Acc:A0A1A9XE35]	0.27506	0.5122	0.39363	1.3663	0.499027	1.19207	1.01913
GFUI007349	unspecified product	0.22042	0.293181	0.2568	0.858735	0.309444	0.878002	0.68206
GFUI007353	unspecified product	4.13367	3.01494	3.5743	5.25819	5.15974	10.7658	7.06124
GFUI007355	unspecified product	0.975316	0	0.487658	2.8085	3.26051	0	2.023
GFUI007359	unspecified product	0.0996544	0.120501	0.110078	0.511776	0.172189	0.404172	0.362712
GFUI007369	unspecified product	0.113492	0.162568	0.13803	0.629221	0.181014	0.411736	0.407324
GFUI007404	unspecified product	0.0240383	0.127893	0.0759656	0	0	0	0
GFUI007428	Leucine-rich-repeats and calponin homology domain protein [Source:Projected from Drosophila melanogaster (FBgn0032633) FlyBase]	2.02296	1.2366	1.62978	4.62814	2.03773	7.08837	4.58475
GFUI007432	unspecified product	0.150773	0.141561	0.146167	0.0345529	0.0306488	0.0678299	0.0443439
GFUI007434	unspecified product	0.873033	0.313139	0.593086	2.15922	1.16102	3.28844	2.20289
GFUI007437	unspecified product	4.87207	4.41624	4.64415	8.52392	5.80702	12.6505	8.99381
GFUI007439	unspecified product	8.50166	9.16816	8.83491	16.3083	6.98252	13.3054	12.1987
GFUI007440	unspecified product	12.2847	15.2017	13.7432	28.5199	14.7773	28.3195	23.8722
GFUI007442	unspecified product	3.97881	3.89263	3.93572	6.66161	5.53963	8.31999	6.84041
GFUI007443	unspecified product	0.0745242	0.19825	0.136387	0	0.0321918	0.0474965	0.0265628
GFUI007445	unspecified product	18.7309	21.7802	20.2555	38.3514	20.0623	40.6936	33.0358
GFUI007447	unspecified product	0.463841	0.362915	0.413378	1.11614	0.754306	0.782522	0.884323
GFUI007459	unspecified product	26.2428	18.0079	22.1254	34.8626	32.7661	33.8053	33.8113
GFUI007460	pickpocket [Source:Projected from Drosophila melanogaster (FBgn0035785) FlyBase]	0.356243	0.861526	0.608885	0.946287	0.167874	0.206404	0.440188
GFUI007461	unspecified product	0.0709059	0.094312	0.082609	0.0345303	0	0	0.0115101
GFUI007467	Ras-related small GTPase rho type [Source:Projected from Glossina morsitans (GMOY004245) UniProtKB/TrEMBL;Acc:D3TPE0]	22.7801	22.0702	22.4251	46.5658	35.4732	44.093	42.044
GFUI007468	unspecified product	1.35331	1.53992	1.44661	2.38475	0.635268	2.90659	1.97554
GFUI007477	Zinc carboxypeptidase [Source:Projected from Glossina morsitans (GMOY004246) UniProtKB/TrEMBL;Acc:D3TN46]	10085.5	15831.3	12958.4	9529.05	14234.1	2869.88	8877.68
GFUI007480	unspecified product	0.207804	0.0552801	0.131542	0.364313	0.0538584	0.026488	0.14822
GFUI007493	ANK_REP_REGION domain-containing protein [Source:UniProtKB/TrEMBL;Acc:A0A1A9XE85]	3.70689	3.93553	3.82121	6.91635	4.29008	8.43602	6.54748
GFUI007494	unspecified product	0.310815	0.25441	0.282612	0.652026	0.282293	0.243805	0.392708
GFUI007495	unspecified product	2.27483	1.97026	2.12255	2.26715	2.37663	6.33873	3.66084
GFUI007496	unspecified product	0.774996	0.458144	0.61657	0.754827	0.855525	1.64643	1.08559
GFUI007497	unspecified product	7.60105	5.89514	6.7481	15.4972	11.87	19.1798	15.5157
GFUI007498	unspecified product	0.240881	0	0.120441	0.469224	0.416207	1.5352	0.806877
GFUI007503	unspecified product	10.4032	12.0469	11.225	17.9799	7.02726	22.8075	15.9382
GFUI007504	unspecified product	4.92003	5.67685	5.29844	8.45815	3.58481	13.0339	8.35895
GFUI007506	Inhibitor of apoptosis 1 protein [Source:Projected from Glossina morsitans (GMOY002322) UniProtKB/TrEMBL;Acc:D3TM28]	232.019	187.841	209.93	523.215	305.929	501.009	443.384
GFUI007507	unspecified product	0.217238	0.165113	0.191175	0.33249	0.134056	0.296683	0.25441
GFUI007508	unspecified product	0.192802	1.17233	0.682566	0.429222	0.642474	0.842597	0.638098
GFUI007525	unspecified product	0.0889811	0.118354	0.103668	0.433327	0	0.113421	0.182249
GFUI007534	peanut [Source:Projected from Drosophila melanogaster (FBgn0013726) FlyBase]	31.8062	20.3768	26.0915	74.3087	51.2752	88.714	71.4326
GFUI007546	unspecified product	0.047144	5.14192	2.59453	0	18.8168	0	6.27227
GFUI007564	adipose [Source:Projected from Drosophila melanogaster (FBgn0000057) FlyBase]	24.9243	97.4577	61.191	254.907	127.481	175.173	185.854
GFUI007565	Eps15 homology domain containing protein-binding protein [Source:Projected from Drosophila melanogaster (FBgn0034180) FlyBase]	9.22984	12.0003	10.6151	20.971	13.9383	23.7237	19.5443
GFUI007566	Polyadenylate-binding protein [Source:UniProtKB/TrEMBL;Acc:A0A1A9XEA6]	431.094	413.636	422.365	768.332	479.249	721.715	656.432
GFUI007567	unspecified product	1.87985	1.68945	1.78465	6.48246	5.90365	5.92565	6.10392
GFUI007568	ANK_REP_REGION domain-containing protein [Source:UniProtKB/TrEMBL;Acc:A0A1A9XEA8]	8.59156	14.3854	11.4885	27.762	23.883	36.4614	29.3688
GFUI007569	unspecified product	0.441288	0.419256	0.430272	0.245602	0.299547	0.160712	0.235287
GFUI007570	unspecified product	0	0	0	0.577769	0.256244	0.189034	0.341016
GFUI007571	unspecified product	0.0237404	0	0.0118702	0.0924902	0.030765	0.0151305	0.0461286
GFUI007572	unspecified product	0.227265	0.302286	0.264775	0.442701	0.0981703	0	0.18029
GFUI007573	unspecified product	0	0	0	0.72818	0.129181	0.190597	0.349319
GFUI007579	Heat shock factor [Source:Projected from Drosophila melanogaster (FBgn0001222) FlyBase]	7.29797	8.36299	7.83048	18.6744	10.6027	18.748	16.0084
GFUI007581	unspecified product	17.4753	9.44009	13.4577	33.2585	17.0931	30.6389	26.9968
GFUI007582	CortBP2 domain-containing protein [Source:UniProtKB/TrEMBL;Acc:A0A1A9XEB7]	3.83459	2.92239	3.37849	6.86395	5.62283	7.55627	6.68102
GFUI007583	Dorsal interacting protein [Source:Projected from Drosophila melanogaster (FBgn0040465) FlyBase]	1.26079	1.41898	1.33988	5.57311	3.77041	4.51217	4.61856
GFUI007584	unspecified product	4.68567	3.59506	4.14037	11.5658	5.94293	14.5292	10.6793
GFUI007586	BTB domain-containing protein [Source:UniProtKB/TrEMBL;Acc:A0A1A9XEC1]	7.11417	7.57005	7.34211	18.9907	12.8841	14.2403	15.3717
GFUI007589	unspecified product	12.625	10.6639	11.6445	24.8622	12.4596	25.5485	20.9568
GFUI007592	unspecified product	3.55647	3.20996	3.38321	4.32989	3.89553	4.61424	4.27989
GFUI007593	unspecified product	2.54651	3.01077	2.77864	8.12968	3.42223	6.40171	5.98454
GFUI007599	Cuticular protein 57A [Source:Projected from Drosophila melanogaster (FBgn0034517) FlyBase]	15.6713	11.4402	13.5557	68.153	14.2945	18.1173	33.5216
GFUI007604	Transferrin [Source:Projected from Glossina morsitans (GMOY010673) UniProtKB/TrEMBL;Acc:A0A1B0GBJ1]	4.3954	4.7738	4.5846	7.39167	4.40515	7.27537	6.3574
GFUI007605	unspecified product	0.378907	0.314991	0.346949	0.830354	1.04342	1.69042	1.18806
GFUI007631	goosecoid [Source:Projected from Glossina morsitans (GMOY007905) VB Community Annotation]	0	0	0	0	0	0.0352633	0.0117544
GFUI007632	spliceosomal protein FBP21 [Source:Projected from Glossina morsitans (GMOY003743) VB Community Annotation]	10.6931	11.1824	10.9377	18.6779	13.4396	23.349	18.4888
GFUI007637	unspecified product	0	0	0	0	0.0170148	0	0.0056716
GFUI007646	Uncharacterized conserved protein [Source:Projected from Glossina morsitans (GMOY010031) UniProtKB/TrEMBL;Acc:D3TQC0]	17.5942	22.7739	20.184	42.7834	25.8607	38.8328	35.8256
GFUI007647	Kinesin-like protein [Source:UniProtKB/TrEMBL;Acc:A0A1A9XEE5]	10.3169	8.33772	9.32731	24.7323	14.5166	24.7474	21.3321
GFUI007648	Eukaryotic translation initiation factor 3 subunit K [Source:UniProtKB/TrEMBL;Acc:A0A1A9XEE6]	61.4862	58.5002	59.9932	152.151	114.563	105.467	124.06
GFUI007649	unspecified product	3.17965	3.35619	3.26792	6.14398	3.97687	5.4438	5.18822
GFUI007650	UBIQUITIN_CONJUGAT_2 domain-containing protein [Source:UniProtKB/TrEMBL;Acc:A0A1A9XEE8]	16.3724	9.62236	12.9974	22.127	19.5173	30.3332	23.9925
GFUI007652	TATA binding protein [Source:Projected from Drosophila melanogaster (FBgn0003687) FlyBase]	3.84046	3.77221	3.80633	9.89796	5.05338	11.598	8.84978
GFUI007653	TRAPP subunit [Source:Projected from Drosophila melanogaster (FBgn0260861) FlyBase]	6.48158	6.35243	6.417	13.0688	12.0834	10.7258	11.9593
GFUI007654	Prenyl-binding protein [Source:Projected from Drosophila melanogaster (FBgn0032059) FlyBase]	8.82025	11.7318	10.276	29.0762	15.6797	25.0801	23.2787
GFUI007666	midline [Source:Projected from Drosophila melanogaster (FBgn0261963) FlyBase]	0.0754405	0.0926248	0.0840327	0.48608	0.125337	0.355056	0.322158
GFUI007684	unspecified product	0	0	0	0	0.0655536	0	0.0218512
GFUI007693	unspecified product	0	0.0518028	0.0259014	0	0	0	0
GFUI007718	unspecified product	0.0167612	0	0.0083806	0.0326501	0.0506818	0.0106824	0.0313381
GFUI007721	unspecified product	0	0.0975181	0.048759	0	0.06334	0.0934532	0.0522644
GFUI007722	unspecified product	0	0.234022	0.117011	0	0.190003	0	0.0633343
GFUI007730	F-box domain-containing protein [Source:UniProtKB/TrEMBL;Acc:A0A1A9XEH1]	0.321693	0.466784	0.394238	0.341805	0.55584	0.41005	0.435898
GFUI007733	unspecified product	2.89068	2.25306	2.57187	5.48743	5.12193	11.1712	7.26019
GFUI007734	unspecified product	18.8363	18.625	18.7307	38.502	30.6854	66.126	45.1045
GFUI007735	unspecified product	3.01547	3.88934	3.45241	7.83198	5.05241	16.4231	9.76916
GFUI007737	unspecified product	0.409017	0.373052	0.391035	0.38699	0.767298	0.431981	0.528756
GFUI007741	unspecified product	2.8793	2.23894	2.55912	5.14853	5.00053	10.521	6.89002
GFUI007742	unspecified product	25.4049	25.1158	25.2603	51.0815	41.0469	90.2663	60.7982
GFUI007743	unspecified product	3.59608	4.67962	4.13785	8.00569	7.65256	18.6129	11.4237
GFUI007744	unspecified product	4.85518	3.77538	4.31528	10.9127	7.74375	13.1391	10.5985
GFUI007746	unspecified product	2.85051	2.58841	2.71946	3.89753	4.84239	11.6514	6.79711
GFUI007757	NADH dehydrogenase [ubiquinone] 1 subunit C2 [Source:UniProtKB/TrEMBL;Acc:A0A1A9XEI2]	135.588	111.745	123.666	296.344	163.657	412.225	290.742
GFUI007758	Mothers against decapentaplegic homolog [Source:UniProtKB/TrEMBL;Acc:A0A1A9XEI3]	11.0309	14.4014	12.7162	34.3586	26.8229	41.1675	34.1163
GFUI007762	unspecified product	5.44205	7.00664	6.22434	12.1853	13.6863	22.3655	16.079
GFUI007763	unspecified product	0.467918	0.414919	0.441418	0	0.269498	0	0.0898327
GFUI007777	unspecified product	33.8524	36.616	35.2342	48.1015	57.0076	38.9886	48.0326
GFUI007786	unspecified product	0.858474	1.46158	1.16003	0.969914	0.934492	0.722213	0.87554
GFUI007792	unspecified product	0.934403	0.745711	0.840057	0.728069	0.75344	1.19105	0.890853
GFUI007805	unspecified product	0.0307353	0.109016	0.0698756	0	0.0531061	0.039177	0.030761
GFUI007807	unspecified product	0.0697218	0.0463686	0.0580452	0.271629	0.0602347	0.288833	0.206899
GFUI007814	unspecified product	21.4153	15.7518	18.5835	12.4956	14.9204	25.033	17.483
GFUI007821	unspecified product	2.41459	2.04378	2.22919	1.71037	1.69814	3.10322	2.17058
GFUI007827	polycomb protein esc [Source:Projected from Glossina morsitans (GMOY010305) VB Community Annotation]	0.691655	1.44567	1.06866	1.44355	1.1524	2.5819	1.72595
GFUI007828	alpha glucosidase [Source:Projected from Glossina morsitans (GMOY003566) VB Community Annotation]	3.34593	3.98684	3.66639	8.32819	3.53301	6.97493	6.27871
GFUI007830	unspecified product	1.56847	1.40569	1.48708	1.71554	1.07969	2.59797	1.79773
GFUI007831	unspecified product	1.53967	1.31067	1.42517	2.21941	1.06413	2.94383	2.07579
GFUI007839	unspecified product	2.57964	2.25612	2.41788	2.54692	1.40434	3.33321	2.42816
GFUI007847	lysine-ketoglutarate reductase [Source:Projected from Glossina morsitans (GMOY010309) VB Community Annotation]	263.913	217.286	240.6	338.525	254.243	431.808	341.525
GFUI007849	unspecified product	1.57447	1.24884	1.41166	5.41649	2.83902	6.25091	4.83547
GFUI007851	unspecified product	22.4765	18.1285	20.3025	28.4125	21.0707	28.269	25.9174
GFUI007853	unspecified product	0	0	0	0.0998254	0	0	0.0332751
GFUI007894	unspecified product	3560.34	2999.11	3279.72	4274.62	2485.64	4097.87	3619.38
GFUI007904	unspecified product	23.1186	11.2305	17.1745	28.1951	10.2469	21.0122	19.8181
GFUI007905	unspecified product	2527.06	2116.17	2321.61	3033.87	1113	2852.53	2333.13
GFUI007906	odorant binding protein [Source:Projected from Glossina morsitans (GMOY007314) VB Community Annotation]	679.297	407.662	543.48	1163.05	584.925	1247.44	998.472
GFUI007912	Splicing factor 3b subunit [Source:Projected from Drosophila melanogaster (FBgn0031493) FlyBase]	22.3023	19.3523	20.8273	36.673	27.6623	47.2535	37.1963
GFUI007913	unspecified product	22.0538	19.1367	20.5953	36.2644	27.3541	46.727	36.7818
GFUI007914	CUB domain-containing protein [Source:UniProtKB/TrEMBL;Acc:A0A1A9XEN1]	0.0674267	0	0.0337134	0	0	0	0
GFUI007915	unspecified product	0.68132	1.32448	1.0029	2.55226	1.60736	2.43834	2.19932
GFUI007916	unspecified product	5.16849	4.13956	4.65402	13.3157	12.7715	9.63417	11.9071
GFUI007920	unspecified product	0.0515791	0.137211	0.094395	0	0	0	0
GFUI007925	kekkon-1 [Source:Projected from Drosophila melanogaster (FBgn0015399) FlyBase]	1.74466	0.843848	1.29425	1.23583	0.593771	1.07823	0.969277
GFUI007926	unspecified product	0	0	0	0	0	0.0342056	0.0114019
GFUI007933	unspecified product	33.5892	29.9857	31.7874	64.1455	46.9283	69.2128	60.0955
GFUI007934	lethal (2) giant larvae [Source:Projected from Drosophila melanogaster (FBgn0002121) FlyBase]	56.6189	43.2683	49.9436	70.6114	70.7657	94.4365	78.6045
GFUI007935	unspecified product	1.94275	1.4597	1.70122	3.06218	1.71684	3.68617	2.82173
GFUI007936	unspecified product	3.44397	2.46936	2.95667	5.00531	4.75358	5.35018	5.03636
GFUI007937	unspecified product	0.236282	0.463147	0.349714	0.70251	0.118181	0.570654	0.463782
GFUI007944	unspecified product	28.237	26.4271	27.332	141.77	39.3208	76.3208	85.8039
GFUI007954	unspecified product	3.84696	2.67298	3.25997	8.38845	5.80371	8.1604	7.45085
GFUI007955	Macroglobulin complement-related [Source:Projected from Drosophila melanogaster (FBgn0267488) FlyBase]	10.6159	8.90585	9.76088	25.5521	13.2141	26.5716	21.7793
GFUI007956	Threonyl-tRNA synthetase [Source:Projected from Drosophila melanogaster (FBgn0027081) FlyBase]	37.8956	29.6745	33.785	65.7991	46.8983	72.9932	61.8969
GFUI007957	BEN domain-containing protein [Source:UniProtKB/TrEMBL;Acc:A0A1A9XEQ1]	1.15486	0.512027	0.833444	2.43708	0.914574	2.33075	1.89413
GFUI007959	NADH dehydrogenase [ubiquinone] iron-sulfur protein 6, mitochondrial [Source:UniProtKB/TrEMBL;Acc:A0A1A9XEQ3]	40.9015	30.3735	35.6375	85.5864	53.3162	86.4013	75.1013
GFUI007960	Palmitoyltransferase [Source:UniProtKB/TrEMBL;Acc:A0A1A9XEQ4]	0.62123	0.291635	0.456433	1.06776	1.29439	1.07134	1.1445
GFUI007962	Rab protein [Source:Projected from Glossina morsitans (GMOY001983) UniProtKB/TrEMBL;Acc:D3TP82]	24.8019	30.7437	27.7728	75.1252	57.2136	62.8969	65.0786
GFUI007963	BEN domain-containing protein [Source:UniProtKB/TrEMBL;Acc:A0A1A9XEQ7]	3.55671	5.55353	4.55512	11.748	8.61703	8.96863	9.77789
GFUI007964	TBP-related factor [Source:Projected from Drosophila melanogaster (FBgn0010287) FlyBase]	3.33975	3.36167	3.35071	6.32984	6.00455	5.63771	5.9907
GFUI007968	midgut chymotrypsin [Source:Projected from Glossina morsitans (GMOY003109) VB Community Annotation]	15.4801	12.7711	14.1256	25.5741	44.5227	50.0791	40.0586
GFUI007969	Hepatocyte growth factor regulated tyrosine kinase substrate [Source:Projected from Drosophila melanogaster (FBgn0031450) FlyBase]	25.5339	33.3614	29.4476	59.2348	48.4154	65.7706	57.8069
GFUI007970	unspecified product	4.31462	5.69795	5.00629	14.843	10.0925	15.2516	13.3957
GFUI007972	unspecified product	0.0317325	0	0.0158662	0.0309067	0.0137073	0.0505602	0.0317247
GFUI007973	NADH dehydrogenase [ubiquinone] 1 alpha subcomplex subunit 12 [Source:UniProtKB/TrEMBL;Acc:A0A1A9XER4]	43.5498	43.3739	43.4618	138.455	51.1002	107.559	99.0381
GFUI007991	Vacuolar protein sorting [Source:Projected from Drosophila melanogaster (FBgn0031710) FlyBase]	22.2327	21.9982	22.1154	26.0034	32.3119	32.1639	30.1597
GFUI007993	clot [Source:Projected from Drosophila melanogaster (FBgn0000318) FlyBase]	54.263	50.1749	52.2189	60.4913	87.5428	61.4948	69.843
GFUI007994	unspecified product	0	0.662753	0.331377	0.582366	0.30133	0.381076	0.421591
GFUI007999	unspecified product	0	0	0	0	0	0.264071	0.0880237
GFUI008007	unspecified product	0.121428	0.323024	0.222226	0.473073	0.314716	0.23217	0.339986
GFUI008009	unspecified product	0.195716	0	0.097858	0.635407	0.450891	0.249471	0.445256
GFUI008010	unspecified product	0.120085	0	0.0600425	0	0	0	0
GFUI008012	unspecified product	0.947176	0.699912	0.823544	2.63945	2.29576	2.34758	2.4276
GFUI008014	unspecified product	3.75618	2.16047	2.95832	8.50336	5.96391	6.34066	6.93598
GFUI008016	unspecified product	1.26501	0.841298	1.05315	11.568	4.15902	3.62804	6.45169
GFUI008017	juvenile hormone acid methyltransferase [Source:Projected from Drosophila melanogaster (FBgn0028841) FlyBase]	0	0	0	0.115009	0	0	0.0383363
GFUI008018	Methyltransf_12 domain-containing protein [Source:UniProtKB/TrEMBL;Acc:A0A1A9XET4]	0.367022	0.488176	0.427599	1.66819	0.369927	1.32551	1.12121
GFUI008019	unspecified product	41.6315	32.8111	37.2213	81.4744	61.5571	63.0107	68.6807
GFUI008021	HYLS1_C domain-containing protein [Source:UniProtKB/TrEMBL;Acc:A0A1A9XET6]	1.9088	0.1953	1.05205	3.28922	2.41017	2.94776	2.88238
GFUI008022	unspecified product	0.00862475	0	0.00431238	0.100804	0.156475	0.219873	0.159051
GFUI008034	chiffon [Source:Projected from Drosophila melanogaster (FBgn0000307) FlyBase]	8.6308	5.78599	7.2084	13.7629	10.6041	18.4356	14.2675
GFUI008035	unspecified product	83.7111	73.2127	78.4619	174.979	69.8437	150.797	131.873
GFUI008043	Elongation of very long chain fatty acids protein [Source:UniProtKB/TrEMBL;Acc:A0A1A9XEU1]	0.0683608	0.363707	0.216034	0	0.354353	0.348547	0.2343
GFUI008058	pickpocket [Source:Projected from Drosophila melanogaster (FBgn0039424) FlyBase]	0.122188	0	0.061094	0.714046	0.422245	0	0.378764
GFUI008060	unspecified product	0.0458175	0	0.0229087	0.0892502	0.0197915	0.0292008	0.0460808
GFUI008072	unspecified product	0	0	0	0.0959066	0.0283568	0.271949	0.132071
GFUI008083	unspecified product	0.0258619	0.0917307	0.0587963	0.0167926	0.0111714	0.0494477	0.0258039
GFUI008089	taxi [Source:Projected from Drosophila melanogaster (FBgn0263118) FlyBase]	1.56442	1.62848	1.59645	7.55227	2.58556	7.19609	5.77797
GFUI008091	Phosphotransferase [Source:UniProtKB/TrEMBL;Acc:A0A1A9XEV5]	0.642003	0.31052	0.476262	0.22738	0.403378	1.93425	0.855003
GFUI008092	Phosphotransferase [Source:UniProtKB/TrEMBL;Acc:A0A1A9XEV6]	0.293715	0	0.146858	0.228857	0.456747	1.57242	0.752675
GFUI008093	Phosphotransferase [Source:UniProtKB/TrEMBL;Acc:A0A1A9XEV7]	0.589983	0	0.294992	0.804481	0.305822	1.80487	0.971724
GFUI008094	unspecified product	0.511087	0.617998	0.564542	0.754221	0.414782	2.09257	1.08719
GFUI008108	crumbs [Source:Projected from Drosophila melanogaster (FBgn0259685) FlyBase]	11.2034	10.273	10.7382	15.2816	13.3901	23.705	17.4589
GFUI008109	Gamma-glutamylcyclotransferase [Source:UniProtKB/TrEMBL;Acc:A0A1A9XEW0]	3.33552	2.16082	2.74817	5.2518	4.56883	5.52934	5.11666
GFUI008110	unspecified product	6.04642	6.40772	6.22707	12.3527	9.4387	14.6467	12.146
GFUI008111	unspecified product	1.17317	0	0.586585	4.11348	1.21624	2.09354	2.47442
GFUI008112	unspecified product	0.849957	1.71403	1.28199	1.33522	1.36201	2.48135	1.72619
GFUI008113	Nuclear polyadenosine RNA-binding [Source:Projected from Drosophila melanogaster (FBgn0028471) FlyBase]	14.2104	14.389	14.2997	27.3507	17.1451	36.5872	27.0277
GFUI008114	unspecified product	0.58846	1.00634	0.7974	1.06441	1.07124	1.4466	1.19408
GFUI008115	Phosphotransferase [Source:UniProtKB/TrEMBL;Acc:A0A1A9XEW6]	0.119293	0.158672	0.138983	0.464755	0.154591	1.36853	0.662625
GFUI008118	Metalloendopeptidase [Source:UniProtKB/TrEMBL;Acc:A0A1A9XEW7]	1.22384	1.48504	1.35444	4.01513	1.52104	2.5726	2.70292
GFUI008122	unspecified product	12.0382	8.5088	10.2735	19.4849	16.0875	24.0324	19.8683
GFUI008123	WD_REPEATS_REGION domain-containing protein [Source:UniProtKB/TrEMBL;Acc:A0A1A9XEW9]	2.94067	2.92177	2.93122	5.72829	4.46889	5.10319	5.10012
GFUI008124	unspecified product	14.6252	13.9662	14.2957	25.8107	22.8224	33.7258	27.453
GFUI008125	unspecified product	0.22848	0.34874	0.28861	0.678547	0.190919	0.367624	0.412363
GFUI008126	Vacuolar protein sorting [Source:Projected from Drosophila melanogaster (FBgn0039402) FlyBase]	18.7177	13.3217	16.0197	29.4647	25.9937	39.1889	31.5491
GFUI008127	tRNA (adenine(58)-N(1))-methyltransferase catalytic subunit TRMT61A [Source:UniProtKB/TrEMBL;Acc:A0A1A9XEX3]	4.07088	2.77447	3.42267	7.99542	3.86574	5.36053	5.74056
GFUI008128	unspecified product	4.40257	3.30087	3.85172	8.55274	7.30809	9.71795	8.52626
GFUI008141	unspecified product	6.51755	6.05455	6.28605	15.7187	10.6358	21.2307	15.8617
GFUI008142	unspecified product	0.826194	0.532811	0.679503	2.536	1.21125	4.14864	2.63196
GFUI008144	unspecified product	0.228862	0.684922	0.456892	4.56957	1.06275	3.17247	2.93493
GFUI008145	unspecified product	30.2399	27.0416	28.6408	89.1061	54.2387	82.266	75.2036
GFUI008146	unspecified product	50.2596	41.6366	45.9481	166.096	93.869	119.657	126.541
GFUI008147	unspecified product	0.0673894	0.0298783	0.0486338	0.568842	0.145549	0.458126	0.390839
GFUI008152	unspecified product	0.16628	0.28436	0.22532	2.05911	0.441222	1.40795	1.30276
GFUI008157	Adenosylhomocysteinase [Source:UniProtKB/TrEMBL;Acc:A0A1A9XEY3]	0.501418	0.500202	0.50081	0.244184	0.216594	0.0798921	0.180223
GFUI008158	Transcription elongation factor 1 homolog [Source:UniProtKB/TrEMBL;Acc:A0A1A9XEY4]	34.6597	30.444	32.5519	66.2416	39.5481	60.434	55.4079
GFUI008159	unspecified product	9.5756	11.5564	10.566	18.9952	14.2674	31.549	21.6039
GFUI008161	Kinesin-like protein [Source:UniProtKB/TrEMBL;Acc:A0A1A9XEY7]	0.20338	0.139621	0.171501	0.204477	0.113359	0.309416	0.209084
GFUI008162	Odorant receptor [Source:UniProtKB/TrEMBL;Acc:A0A1A9XEY8]	0.413449	0.507627	0.460538	0.619522	0.329714	0.081078	0.343438
GFUI008163	Activated Cdc42 kinase [Source:Projected from Drosophila melanogaster (FBgn0028484) FlyBase]	17.3811	27.6158	22.4984	36.0088	24.8653	36.6218	32.4986
GFUI008166	unspecified product	6.97335	7.74999	7.36167	10.867	10.8976	14.7749	12.1798
GFUI008171	Sucrose transporter [Source:Projected from Glossina morsitans (GMOY009385) UniProtKB/TrEMBL;Acc:D3TMX8]	68.7622	70.1655	69.4638	109.57	80.2604	142.219	110.683
GFUI008172	Transporter [Source:UniProtKB/TrEMBL;Acc:A0A1A9XEZ3]	3.42488	3.15462	3.28975	8.01227	5.50218	9.58732	7.70059
GFUI008182	unspecified product	3.34259	2.5962	2.9694	6.84389	5.03777	8.39693	6.75953
GFUI008189	unspecified product	1.89192	2.60322	2.24757	1.96976	1.04269	3.78364	2.26536
GFUI008203	nervy [Source:Projected from Drosophila melanogaster (FBgn0005636) FlyBase]	1.9575	3.22808	2.59279	3.84761	1.86714	3.80481	3.17319
GFUI008205	Serine/threonine-protein phosphatase [Source:UniProtKB/TrEMBL;Acc:A0A1A9XF03]	1.37663	2.09263	1.73463	2.10697	1.52911	2.75743	2.13117
GFUI008206	NADH dehydrogenase (ubiquinone) B15 subunit [Source:Projected from Drosophila melanogaster (FBgn0033961) FlyBase]	25.1668	19.6399	22.4033	61.8613	36.7969	54.9968	51.2183
GFUI008214	unspecified product	0	0	0	0.347802	0	0	0.115934
GFUI008223	Tubulin beta chain [Source:UniProtKB/TrEMBL;Acc:A0A1A9XF06]	10.8243	12.6158	11.7201	16.1489	10.5712	16.7967	14.5056
GFUI008232	unspecified product	0	0.0608136	0.0304068	0	0.00987492	0.101988	0.0372876
GFUI008233	unspecified product	0.120262	0.799807	0.460035	1.05419	0.987032	0.996409	1.01254
GFUI008239	unspecified product	25.7562	33.7377	29.7469	69.0815	38.2807	60.5715	55.9779
GFUI008242	TBP-associated factor [Source:Projected from Drosophila melanogaster (FBgn0011836) FlyBase]	3.90406	3.79059	3.84733	8.68812	5.33448	8.07734	7.36665
GFUI008243	RIC1 homolog [Source:Projected from Drosophila melanogaster (FBgn0028500) FlyBase]	24.4135	19.5915	22.0025	41.7848	31.7688	55.2025	42.9187
GFUI008257	unspecified product	11.8966	8.91474	10.4057	15.2218	13.9362	21.8627	17.0069
GFUI008258	unspecified product	0.023058	0.0306694	0.0268637	0.505303	0.0298806	0.154303	0.229829
GFUI008273	unspecified product	1.14396	1.36789	1.25592	2.28465	1.55732	2.90896	2.25031
GFUI008274	COP9 signalosome subunit [Source:Projected from Drosophila melanogaster (FBgn0027055) FlyBase]	5.07545	4.90062	4.98803	11.2342	10.1013	13.236	11.5238
GFUI008275	unspecified product	0.0411004	0.0978264	0.0694634	0.0758477	0.0672779	0.471501	0.204876
GFUI008278	unspecified product	0.0490764	0.0652766	0.0571765	0.143397	0.0635977	0.422251	0.209749
GFUI008279	unspecified product	0.0433765	0	0.0216882	0	0.0374742	0.138226	0.0585667
GFUI008291	unspecified product	0.106498	0	0.053249	0.0691509	0	0	0.0230503
GFUI008292	unspecified product	0.384095	0.607539	0.495817	2.20415	0.843028	1.87897	1.64205
GFUI008294	unspecified product	0	0	0	0.175198	0.0777012	0.0573211	0.103407
GFUI008300	unspecified product	0.0444541	0	0.0222271	0.129892	0.0384052	0.0283319	0.065543
GFUI008301	unspecified product	0.614776	0.782161	0.698469	2.60338	0.588853	1.26062	1.48428
GFUI008307	unspecified product	0.143215	0	0.0716075	0	0	0	0
GFUI008316	unspecified product	0.0239675	0.0637585	0.043863	0.140063	0	0.0916513	0.0772381
GFUI008317	unspecified product	0.0279762	0.0372112	0.0325937	0.0544962	0	0.0356601	0.0300521
GFUI008331	unspecified product	0.114294	0.339815	0.227054	0.248832	0.255567	0.557035	0.353811
GFUI008336	unspecified product	0.161472	0.238638	0.200055	0.139795	0.2015	0.937632	0.426309
GFUI008353	unspecified product	1.65784	1.53168	1.59476	3.29707	1.10635	3.08119	2.49487
GFUI008356	unspecified product	0.0223246	0	0.0111623	0.0869743	0	0.0142281	0.0337341
GFUI008366	unspecified product	0.036502	0.0242757	0.0303888	0.106656	0.0788377	0.255902	0.147132
GFUI008372	Neuroligin [Source:Projected from Drosophila melanogaster (FBgn0083963) FlyBase]	0.0396946	0.0211192	0.0304069	0.177843	0.0171467	0.156851	0.11728
GFUI008373	COesterase domain-containing protein [Source:UniProtKB/TrEMBL;Acc:A0A1A9XF50]	4.98816	4.2196	4.60388	11.6275	4.95853	11.1468	9.24428
GFUI008374	COesterase domain-containing protein [Source:UniProtKB/TrEMBL;Acc:A0A1A9XF51]	2.16988	2.82342	2.49665	9.05091	5.37935	3.09656	5.84227
GFUI008375	COesterase domain-containing protein [Source:UniProtKB/TrEMBL;Acc:A0A1A9XF52]	29.2783	32.008	30.6431	73.4393	30.0876	89.4654	64.3308
GFUI008385	Carboxylic ester hydrolase [Source:UniProtKB/TrEMBL;Acc:A0A1A9XF55]	18.9481	18.1599	18.554	31.5089	23.2878	27.4441	27.4136
GFUI008387	alpha-Esterase-3 [Source:Projected from Drosophila melanogaster (FBgn0015571) FlyBase]	11.4155	11.1264	11.2709	16.0497	10.813	16.2344	14.3657
GFUI008391	unspecified product	0.577601	0.320112	0.448856	2.10963	1.49702	1.7179	1.77485
GFUI008392	COesterase domain-containing protein [Source:UniProtKB/TrEMBL;Acc:A0A1A9XF62]	0.0345796	0	0.0172898	0.134719	0.0298743	0	0.0548644
GFUI008393	COesterase domain-containing protein [Source:UniProtKB/TrEMBL;Acc:A0A1A9XF63]	0.117911	0	0.0589555	0	0.0509334	0.0751483	0.0420272
GFUI008394	unspecified product	5.85919	5.76188	5.81053	15.7408	10.4357	9.02587	11.7341
GFUI008402	unspecified product	0	0.865197	0.432598	0.422364	0.936605	2.07283	1.14393
GFUI008403	U3 small nucleolar ribonucleoprotein protein MPP10 [Source:UniProtKB/TrEMBL;Acc:A0A1A9XF67]	12.8682	7.86414	10.3662	22.3568	20.5519	31.9186	24.9424
GFUI008405	lemming B [Source:Projected from Drosophila melanogaster (FBgn0085470) FlyBase]	5.27052	4.60379	4.93715	12.412	5.70868	11.13	9.75023
GFUI008406	diuretic hormone [Source:Projected from Glossina morsitans (GMOY003573) VB Community Annotation]	1.04875	0.743968	0.896359	0.64692	0.483222	0.512438	0.547527
GFUI008418	fu2 [Source:Projected from Glossina morsitans (GMOY005591) VB Community Annotation]	1.40997	1.32547	1.36772	3.84104	2.11567	3.58094	3.17922
GFUI008420	unspecified product	0.590518	0.196362	0.39344	0.287575	0.382624	1.03498	0.568393
GFUI008421	unspecified product	0.244608	0.227747	0.236178	0.45266	0.200757	0.935375	0.529597
GFUI008422	unspecified product	0.390136	0.345947	0.368042	1.86373	0.850649	2.08388	1.59942
GFUI008423	unspecified product	0.0617268	0	0.0308634	0	0.0533275	0	0.0177758
GFUI008426	unspecified product	0.249939	0	0.124969	0.121717	0.107965	0.23894	0.156207
GFUI008435	mutagen-sensitive [Source:Projected from Drosophila melanogaster (FBgn0002887) FlyBase]	9.06356	8.79961	8.93159	12.6294	9.98311	18.0743	13.5623
GFUI008436	unspecified product	2.0385	1.03034	1.53442	3.69293	2.69451	4.98891	3.79212
GFUI008437	unspecified product	7.5638	7.02019	7.292	12.417	10.0989	14.9238	12.4799
GFUI008438	unspecified product	41.0552	44.4159	42.7356	145.534	56.1779	158.955	120.222
GFUI008439	unspecified product	0	0	0	0.785137	0	0.256881	0.347339
GFUI008440	unspecified product	0.194314	0.387687	0.291	0.0946287	0.0839368	0.123842	0.100803
GFUI008441	unspecified product	0.0291924	0	0.0145962	0.0852981	0.0252202	0.0744208	0.0616464
GFUI008442	1-acyl-sn-glycerol-3-phosphate acyltransferase [Source:UniProtKB/TrEMBL;Acc:A0A1A9XF87]	40.2854	33.7915	37.0384	61.9191	36.9724	63.3396	54.077
GFUI008443	unspecified product	28.2773	33.5465	30.9119	104.534	40.1292	109.43	84.6977
GFUI008451	unspecified product	0	0	0	0.0600464	0.0133155	0.0491149	0.0408256
GFUI008452	unspecified product	0.0330525	0	0.0165262	0.202352	0.028555	0.192597	0.141168
GFUI008456	V-type proton ATPase subunit a [Source:UniProtKB/TrEMBL;Acc:A0A1A9XF91]	171.032	150.379	160.706	97.9103	107.295	95.0945	100.1
GFUI008457	unspecified product	0.0269149	0.0572794	0.0420971	0.167773	0.0186021	0.0617533	0.0827095
[truncated: 11,404 more rows]

## Sheet: Female
gene	product	Spi..female1	Spi..female2	Spi..female3	Mean.TPM.for.Spi..females	Spi..female4	Spi..female5	Mean.TPM.for.Spi..females.1
GFUI000002	shavenoid [Source:Projected from Drosophila melanogaster (FBgn0003382) FlyBase]	2.20639	1.24025	2.21588	1.88751	1.82031	1.83668	1.82849
GFUI000004	unspecified product	0.372832	0.501159	0.119193	0.331061	0.629123	0.720875	0.674999
GFUI000006	unspecified product	0.835019	0.273592	0.667383	0.591998	0.488422	0.776797	0.63261
GFUI000008	painless [Source:Projected from Drosophila melanogaster (FBgn0060296) FlyBase]	25.281	17.4425	20.1986	20.974	24.1785	31.1847	27.6816
GFUI000009	unspecified product	0.170816	0.0918441	0.258889	0.17385	0.129182	0.232647	0.180915
GFUI000010	unspecified product	1.28441	0.706811	1.05558	1.0156	1.05618	1.03482	1.0455
GFUI000011	Sodium channel protein [Source:UniProtKB/TrEMBL;Acc:A0A1A9X5V3]	0.152771	0.182794	0.156534	0.164033	0.393472	0.143179	0.268325
GFUI000012	unspecified product	0.0470489	0	0.0320883	0.0263791	0.0426977	0.10985	0.0762739
GFUI000021	unspecified product	0.104929	0.112836	0	0.0725883	5.09456	0	2.54728
GFUI000022	Thiamine pyrophosphate carrier protein [Source:Projected from Drosophila melanogaster (FBgn0035078) FlyBase]	26.8387	42.0893	58.2006	42.3762	91.6637	43.1743	67.419
GFUI000023	unspecified product	0.0833343	0.345654	0.0270646	0.152018	0.777882	0.138978	0.45843
GFUI000024	unspecified product	0.143522	0.0949765	0	0.0794995	0.105201	0.0515532	0.0783771
GFUI000026	unspecified product	2.87868	2.76478	2.52284	2.7221	3.81897	3.00144	3.4102
GFUI000036	unspecified product	3.80773	7.35279	7.77224	6.31092	13.5901	6.33316	9.96163
GFUI000045	unspecified product	22.2771	25.5085	36.3424	28.0427	38.4002	29.4214	33.9108
GFUI000046	piccolo [Source:Projected from Drosophila melanogaster (FBgn0260962) FlyBase]	38.3552	41.0602	48.227	42.5475	67.9176	61.8527	64.8851
GFUI000047	Coatomer subunit alpha [Source:UniProtKB/TrEMBL;Acc:A0A1A9X5W4]	83.2509	92.1712	118.564	97.9954	140.974	123.358	132.166
GFUI000048	unspecified product	67.0996	70.149	75.3428	70.8638	86.76	94.7043	90.7322
GFUI000049	unspecified product	39.2641	60.0719	70.3799	56.572	67.4457	75.6501	71.5479
GFUI000050	unspecified product	2.99696	3.4367	0.361768	2.26514	2.14214	2.5853	2.36372
GFUI000059	single-minded [Source:Projected from Drosophila melanogaster (FBgn0004666) FlyBase]	0.956282	1.02144	0.933805	0.970509	1.43864	0.741748	1.09019
GFUI000060	40S ribosomal protein S30 [Source:UniProtKB/TrEMBL;Acc:A0A1A9X5X1]	149.764	138.388	211.211	166.454	254.375	217.844	236.109
GFUI000061	unspecified product	11.0755	6.73919	2.91218	6.90896	11.9828	19.7625	15.8727
GFUI000062	unspecified product	3.41385	1.95614	0.453201	1.94106	2.05788	2.18176	2.11982
GFUI000064	Kctd12-like [Source:Projected from Drosophila melanogaster (FBgn0038839) FlyBase]	6.6242	3.93014	2.72628	4.42687	7.46266	3.19991	5.33129
GFUI000065	Ionotropic receptor 93a [Source:Projected from Drosophila melanogaster (FBgn0259215) FlyBase]	17.9629	12.3285	11.0436	13.7783	20.8492	23.5334	22.1913
GFUI000072	unspecified product	0.346276	0.521318	0.354251	0.407282	0.754205	0.161698	0.457952
GFUI000074	unspecified product	7.17639	4.84786	2.50788	4.84404	7.42709	8.29407	7.86058
GFUI000081	puckered [Source:Projected from Drosophila melanogaster (FBgn0243512) FlyBase]	41.9453	24.3662	25.0029	30.4381	25.254	29.0676	27.1608
GFUI000082	F-box protein [Source:Projected from Drosophila melanogaster (FBgn0037760) FlyBase]	61.3532	58.787	59.8794	60.0065	92.7421	81.5243	87.1332
GFUI000083	unspecified product	11.3792	9.14651	7.49065	9.33879	8.73312	11.2962	10.0147
GFUI000084	GTP-binding ADP-ribosylation factor-like protein [Source:Projected from Glossina morsitans (GMOY007520) UniProtKB/TrEMBL;Acc:D3TQV5]	94.0597	107.622	95.0817	98.9211	85.1594	104.218	94.6887
GFUI000086	unspecified product	25.0085	31.4968	43.6045	33.3699	42.8718	46.3163	44.5941
GFUI000088	unspecified product	52.5759	61.2049	74.2811	62.6873	78.463	76.7217	77.5923
GFUI000089	FSH1 domain-containing protein [Source:UniProtKB/TrEMBL;Acc:A0A1A9X5Y9]	24.4788	27.4637	38.272	30.0715	41.0615	23.5215	32.2915
GFUI000090	unspecified product	180.912	138.981	258.702	192.865	264.713	292.174	278.443
GFUI000100	unspecified product	2.5295	1.81341	4.79213	3.04501	3.34011	2.81233	3.07622
GFUI000101	unspecified product	82	56.2827	38.1267	58.8031	42.6076	68.7505	55.679
GFUI000102	unspecified product	23.3937	16.0306	36.2098	25.2114	21.3092	37.4203	29.3648
GFUI000112	unspecified product	16.128	15.0769	17.0307	16.0785	24.9277	15.6721	20.2999
GFUI000115	unspecified product	0.132362	0.113869	0.0601823	0.102138	0.372374	0.15452	0.263447
GFUI000116	unspecified product	0.353484	0.160051	0.253772	0.255769	0.455864	0.521253	0.488559
GFUI000117	unspecified product	2.20346	2.43269	1.56959	2.06858	4.27931	3.15539	3.71735
GFUI000126	unspecified product	4.44929	4.49164	5.81442	4.91845	6.52368	5.28246	5.90307
GFUI000128	unspecified product	0.515843	1.04417	1.13823	0.899414	1.46637	1.08041	1.27339
GFUI000139	Vacuolar protein sorting [Source:Projected from Drosophila melanogaster (FBgn0031598) FlyBase]	38.3925	34.8148	47.3257	40.1777	64.4057	46.4769	55.4413
GFUI000141	Transcription initiation factor TFIID subunit 10 [Source:UniProtKB/TrEMBL;Acc:A0A1A9X611]	62.3306	57.9157	77.6169	65.9544	85.0743	74.0678	79.571
GFUI000144	DNA replication complex GINS protein PSF2 [Source:UniProtKB/TrEMBL;Acc:A0A1A9X614]	80.0437	103.135	149.169	110.783	122.943	162.587	142.765
GFUI000145	TNF-receptor-associated factor [Source:Projected from Drosophila melanogaster (FBgn0026319) FlyBase]	28.6919	14.0195	11.6104	18.1073	17.0484	40.3458	28.6971
GFUI000147	Bacchus [Source:Projected from Drosophila melanogaster (FBgn0031453) FlyBase]	79.4406	79.7153	141.7	100.285	104.272	120.502	112.387
GFUI000148	Transportin-Serine/Arginine rich [Source:Projected from Drosophila melanogaster (FBgn0031456) FlyBase]	37.5208	39.1531	43.5443	40.0727	62.5142	42.3782	52.4462
GFUI000149	unspecified product	0.400615	0.161551	0.626147	0.396104	0.727131	0.5846	0.655865
GFUI000150	TBP-associated factor [Source:Projected from Drosophila melanogaster (FBgn0028398) FlyBase]	47.3574	35.0837	50.174	44.205	61.8541	59.6342	60.7441
GFUI000151	Gamma-secretase subunit Aph-1 [Source:Projected from Glossina morsitans (GMOY006347) UniProtKB/TrEMBL;Acc:D3TRK2]	49.1955	50.6625	72.6786	57.5122	81.2205	63.5109	72.3657
GFUI000162	unspecified product	14.6106	9.04937	5.4742	9.71139	8.95723	18.4181	13.6877
GFUI000166	40S ribosomal protein S26 [Source:UniProtKB/TrEMBL;Acc:A0A1A9X623]	1.12	0	0	0.373333	0	0	0
GFUI000167	Alkaline phosphatase [Source:UniProtKB/TrEMBL;Acc:A0A1A9X624]	4.23779	1.76633	4.92913	3.64442	5.14274	5.40742	5.27508
GFUI000173	unspecified product	0.479699	0.0955273	0.141367	0.238864	0.386965	0.414817	0.400891
GFUI000181	Curly Su [Source:Projected from Drosophila melanogaster (FBgn0038511) FlyBase]	2.49687	2.047	15.1183	6.55406	28.4142	5.10822	16.7612
GFUI000182	Cupin_8 domain-containing protein [Source:UniProtKB/TrEMBL;Acc:A0A1A9X628]	0.365124	0.160625	0.471633	0.332461	1.64925	0.600621	1.12494
GFUI000185	unspecified product	0.376868	0.172355	0.585953	0.378392	2.13268	0.414672	1.27368
GFUI000194	unspecified product	0	0.0364454	0.192623	0.0763561	0.32295	0.15826	0.240605
GFUI000209	mitochondrial transcription termination factor [Source:Projected from Drosophila melanogaster (FBgn0028530) FlyBase]	15.0909	15.5958	17.3766	16.0211	22.2326	20.4542	21.3434
GFUI000210	Polypeptide N-acetylgalactosaminyltransferase [Source:UniProtKB/TrEMBL;Acc:A0A1A9X635]	18.7758	19.8275	33.4724	24.0252	36.1525	31.249	33.7007
GFUI000213	lethal (2) 34Fc [Source:Projected from Drosophila melanogaster (FBgn0261534) FlyBase]	1920	1267.63	1791.9	1659.84	2002.61	2132.92	2067.76
GFUI000216	unspecified product	193.13	134.298	185.366	170.931	205.838	219.331	212.584
GFUI000217	spellchecker1 [Source:Projected from Drosophila melanogaster (FBgn0015546) FlyBase]	18.7538	14.1393	15.9881	16.2937	25.3873	20.1418	22.7645
GFUI000219	unspecified product	29.2071	29.6899	33.563	30.82	30.972	33.4747	32.2234
GFUI000220	unspecified product	5.82589	4.65122	4.31453	4.93055	3.16425	4.63716	3.9007
GFUI000230	Like Sm [Source:Projected from Drosophila melanogaster (FBgn0261068) FlyBase]	10.8124	12.0632	24.7347	15.8701	22.6914	18.4604	20.5759
GFUI000231	unspecified product	22.154	21.9441	21.9155	22.0045	21.5445	22.5016	22.0231
GFUI000232	unspecified product	16.7292	17.8818	32.4359	22.349	37.6588	23.8697	30.7643
GFUI000233	unspecified product	51.6968	36.0005	41.3655	43.0209	52.4962	53.053	52.7746
GFUI000234	unspecified product	0.582984	0.125383	0	0.236122	0.846511	5.98909	3.4178
GFUI000235	unspecified product	86.7999	95.6261	164.326	115.584	194.538	118.099	156.319
GFUI000239	unspecified product	1.72237	1.54347	2.56593	1.94392	2.65842	2.26966	2.46404
GFUI000242	unspecified product	12.1227	10.5709	16.0699	12.9212	15.9979	17.2339	16.6159
GFUI000243	cell division control protein [Source:Projected from Glossina morsitans (GMOY002095) VB Community Annotation]	18.7349	14.4882	17.6152	16.9461	28.3896	22.2087	25.2992
GFUI000244	unspecified product	0	0	0	0	0.173763	0	0.0868815
GFUI000246	Tudor domain-containing protein [Source:UniProtKB/TrEMBL;Acc:A0A1A9X660]	6.74505	4.22012	12.6856	7.88359	16.379	12.7419	14.5604
GFUI000250	unspecified product	0.392431	0.253202	0.0892153	0.244949	0.166198	0.167979	0.167089
GFUI000257	dispatched [Source:Projected from Drosophila melanogaster (FBgn0029088) FlyBase]	12.8563	12.3578	12.0391	12.4177	18.3219	16.0961	17.209
GFUI000258	Heterogeneous nuclear ribonucleoprotein at 87F [Source:Projected from Drosophila melanogaster (FBgn0004237) FlyBase]	60.347	88.8716	105.236	84.8182	131.135	126.721	128.928
GFUI000259	unspecified product	19.016	33.529	43.2311	31.9254	272.543	30.7992	151.671
GFUI000262	unspecified product	2.33542	3.26484	0.929137	2.17647	3.0202	4.36221	3.69121
GFUI000266	unspecified product	101.244	111.176	105.975	106.132	90.2985	66.7734	78.5359
GFUI000271	unspecified product	5.4667	3.35769	4.25228	4.35889	3.55789	4.02941	3.79365
GFUI000272	unspecified product	11.0301	8.90256	11.2214	10.3847	9.69294	10.8342	10.2636
GFUI000273	barren [Source:Projected from Drosophila melanogaster (FBgn0014127) FlyBase]	0.407453	0.199162	0.421048	0.342554	0.470618	0.475663	0.473141
GFUI000280	myoglianin [Source:Projected from Glossina morsitans (GMOY011310) VB Community Annotation]	4.02208	3.64884	2.98321	3.55138	6.25733	4.03368	5.1455
GFUI000288	unspecified product	0.285784	0.325397	0.286633	0.299271	0.289867	0.549501	0.419684
GFUI000294	cyclic AMP-dependent transcription factor ATF-2 [Source:Projected from Glossina morsitans (GMOY009155) VB Community Annotation]	27.1444	27.4164	28.44	27.6669	32.3128	34.2381	33.2754
GFUI000295	unspecified product	0.638792	1.00199	0.185623	0.608802	0.38575	0.269135	0.327443
GFUI000296	Rab-GAP TBC domain-containing protein [Source:UniProtKB/TrEMBL;Acc:A0A1A9X685]	6.17319	4.56947	6.5136	5.75209	9.23874	10.6645	9.95162
GFUI000301	Glutaminyl cyclase [Source:Projected from Glossina morsitans (GMOY009156) UniProtKB/TrEMBL;Acc:D3TP09]	48.0852	50.7541	65.5061	54.7818	70.1903	50.0032	60.0968
GFUI000306	Rab protein [Source:Projected from Glossina morsitans (GMOY008795) UniProtKB/TrEMBL;Acc:D3TLV4]	112.723	117.858	168.006	132.862	142.114	130.265	136.19
GFUI000307	Putative Ecdysis Triggering Hormone receptor [Source:Projected from Glossina morsitans (GMOY012065) VB Community Annotation]	0.568055	0.783496	0.561486	0.637679	1.26639	0.836146	1.05127
GFUI000308	unspecified product	0.366495	0.666961	0.352504	0.461987	1.04897	0.674684	0.861827
GFUI000316	unspecified product	0.575074	0.339519	0.371705	0.428766	0.665155	1.19789	0.931523
GFUI000320	unspecified product	0.613452	0.727922	0.120226	0.4872	1.04625	0.740841	0.893545
GFUI000326	unspecified product	6.74219	5.8076	7.8398	6.79653	8.88142	7.00747	7.94444
GFUI000327	unspecified product	38.7645	38.4031	41.9743	39.714	34.5689	56.0597	45.3143
GFUI000328	unspecified product	28.6824	32.7735	29.1962	30.2174	32.1861	21.8699	27.028
GFUI000330	BTB domain-containing protein [Source:UniProtKB/TrEMBL;Acc:A0A1A9X697]	63.9878	70.0398	155.601	96.5429	137.076	73.3086	105.192
GFUI000331	unspecified product	25.6184	30.0933	24.5298	26.7472	30.0055	42.1461	36.0758
GFUI000334	unspecified product	31.9922	29.2342	29.4332	30.2199	26.0786	42.3255	34.202
GFUI000346	unspecified product	1.61571	0.705694	0.324103	0.881836	0.694125	1.19406	0.944093
GFUI000347	unspecified product	8.85211	3.33171	0.817554	4.33379	3.11296	4.58571	3.84933
GFUI000348	Fibronectin type-III domain-containing protein [Source:UniProtKB/TrEMBL;Acc:A0A1A9X6A4]	3.63348	1.60478	0.147507	1.79526	1.70761	2.4996	2.1036
GFUI000355	unspecified product	17.9725	16.038	23.6483	19.2196	30.8389	24.287	27.563
GFUI000358	unspecified product	0.374676	0.201455	0	0.192044	0.510038	0.437398	0.473718
GFUI000359	unspecified product	0.843021	0.604365	0.212947	0.553444	0.510038	0.984146	0.747092
GFUI000378	unspecified product	0.717043	0.669619	0.622022	0.669561	2.02925	1.10142	1.56533
GFUI000380	Dipeptidase [Source:UniProtKB/TrEMBL;Acc:A0A1A9X6C4]	0.354652	0.248081	0.207438	0.270057	0.737451	0.522553	0.630002
GFUI000387	Dihydrolipoyl dehydrogenase [Source:UniProtKB/TrEMBL;Acc:A0A1A9X6D1]	0.100476	0.432189	0	0.177555	0	0	0
GFUI000391	Amidophosphoribosyltransferase [Source:UniProtKB/TrEMBL;Acc:A0A1A9X6D4]	2.45801	3.60441	0	2.02081	0	0.156518	0.078259
GFUI000392	unspecified product	1.29206	2.67197	0	1.32134	0	0	0
GFUI000395	unspecified product	0	0.943896	0	0.314632	0	0	0
GFUI000402	unspecified product	1.46155	3.22196	0	1.56117	0	0	0
GFUI000405	unspecified product	0.685262	3.03972	0	1.24166	0	0	0
GFUI000408	Thioredoxin reductase [Source:UniProtKB/TrEMBL;Acc:A0A1A9X6E8]	8.13749	11.4634	0.924989	6.84196	0	0.0949974	0.0474987
GFUI000416	unspecified product	0	0.243498	0	0.081166	0	0	0
GFUI000418	unspecified product	0	0.291437	0	0.0971457	0	0	0
GFUI000424	unspecified product	0	0.252842	0	0.0842807	0	0	0
GFUI000438	unspecified product	0.157409	0.652902	0	0.270104	0.0102037	0	0.00510185
GFUI000441	unspecified product	0	0.0436852	0	0.0145617	0	0	0
GFUI000446	BTB domain-containing protein [Source:UniProtKB/TrEMBL;Acc:A0A1A9X6H2]	6.19858	1.75413	1.24737	3.06669	3.44518	1.0387	2.24194
GFUI000457	unspecified product	45.7094	53.179	51.7577	50.2154	77.9288	75.9294	76.9291
GFUI000458	unspecified product	15.4311	25.1214	34.472	25.0082	28.7374	41.9083	35.3229
GFUI000459	unspecified product	5.32338	4.22995	4.82895	4.79409	11.4232	6.88803	9.15561
GFUI000462	Membrane trafficking protein [Source:Projected from Glossina morsitans (GMOY003544) UniProtKB/TrEMBL;Acc:D3TQM6]	192.956	182.295	413.014	262.755	377.675	243.599	310.637
GFUI000463	unspecified product	34.9305	33.0397	16.0864	28.0189	18.6135	30.331	24.4722
GFUI000464	SET and MYND domain containing protein [Source:Projected from Glossina morsitans (GMOY003547) UniProtKB/TrEMBL;Acc:D3TN44]	20.7485	26.0069	39.2375	28.6643	40.0644	41.0746	40.5695
GFUI000466	unspecified product	34.0832	36.4894	18.3426	29.6384	18.1344	27.9931	23.0637
GFUI000468	Cytochrome c oxidase subunit Va COX6 [Source:Projected from Glossina morsitans (GMOY003541) UniProtKB/TrEMBL;Acc:D3TN22]	287.607	281.918	460.081	343.202	414.864	478.015	446.44
GFUI000469	unspecified product	21.6702	20.0966	22.5395	21.4354	28.7759	26.4689	27.6224
GFUI000471	unspecified product	141.484	145.721	112.189	133.131	180.389	189.548	184.969
GFUI000472	unspecified product	13.5894	11.756	18.4243	14.5899	21.7026	15.9529	18.8278
GFUI000474	unspecified product	1.18469	1.49878	0.950569	1.21135	1.70756	2.2779	1.99273
GFUI000484	unspecified product	10.0197	10.9574	10.5207	10.4993	12.9846	11.5484	12.2665
GFUI000488	unspecified product	10.9559	8.06152	14.5934	11.2036	15.0265	11.4792	13.2529
GFUI000505	unspecified product	0.295536	0.635612	0	0.310383	0.178803	0	0.0894015
GFUI000515	unspecified product	0.100605	0.432746	0.114358	0.215903	0	0	0
GFUI000520	unspecified product	0.41388	0.556336	0.0588073	0.343008	0	0	0
GFUI000521	unspecified product	0.0222754	0.047908	0	0.0233945	0	0	0
GFUI000523	unspecified product	0.190073	1.02198	0	0.404018	0	0	0
GFUI000529	unspecified product	0	0.498064	0	0.166021	0	0	0
GFUI000530	unspecified product	0.174116	0.187236	0	0.120451	0	0	0
GFUI000532	unspecified product	0	0.167455	0	0.0558183	0	0	0
GFUI000545	unspecified product	0.0877752	0	0	0.0292584	0	0	0
GFUI000548	unspecified product	0.138757	0.596851	0	0.245203	0	0	0
GFUI000549	unspecified product	0	0.176856	0	0.058952	0	0	0
GFUI000564	unspecified product	0.104438	1.23539	0	0.446609	0	0	0
GFUI000565	unspecified product	0	0.585821	0	0.195274	0	0	0
GFUI000573	unspecified product	1.36745	1.77213	0	1.04653	0	0	0
GFUI000579	unspecified product	0.286416	0.384999	0	0.223805	0	0	0
GFUI000583	unspecified product	0.0942718	0.287231	0	0.127168	0	0	0
GFUI000586	unspecified product	0.0506286	0	0	0.0168762	0	0	0
GFUI000601	unspecified product	0	0.262932	0	0.087644	0	0	0
GFUI000603	unspecified product	0.803919	2.10487	0.0794622	0.996084	0	0.0408043	0.0204022
GFUI000611	unspecified product	0	0.130243	0	0.0434143	0	0	0
GFUI000613	unspecified product	0	0.265564	0	0.0885213	0	0	0
GFUI000616	unspecified product	0.333371	0.716985	0	0.350119	0	0	0
GFUI000618	unspecified product	0.16041	0.776243	0.182339	0.372997	0	0	0
GFUI000625	unspecified product	0.0863681	0.371506	0.0490873	0.168987	0	0	0
GFUI000629	unspecified product	0.10805	0	0	0.0360167	0	0	0
GFUI000633	unspecified product	0.122162	0.105094	0.0222178	0.0831579	0.17073	0.0627493	0.11674
GFUI000638	unspecified product	24.7749	21.4835	37.0895	27.7826	33.1275	23.1994	28.1635
GFUI000648	unspecified product	0.225454	0.181833	0	0.135762	0	0	0
GFUI000659	Lipoyl synthase, mitochondrial [Source:UniProtKB/TrEMBL;Acc:A0A1A9X6U8]	0	0.102572	0	0.0341907	0	0	0
GFUI000661	Probable acetate kinase [Source:UniProtKB/TrEMBL;Acc:A0A1A9X6V0]	2.31935	3.96793	0	2.09576	0	0	0
GFUI000675	unspecified product	0.721814	2.22277	0.0745897	1.00639	0	0	0
GFUI000685	unspecified product	89.617	67.1685	76.0716	77.619	84.5604	104.92	94.7402
GFUI000686	unspecified product	31.6076	32.7251	37.5401	33.9576	26.268	39.4826	32.8753
GFUI000704	unspecified product	6.98836	6.7098	6.4306	6.70959	8.04084	10.9748	9.50782
GFUI000708	unspecified product	0	0	0.141625	0.0472083	0	0	0
GFUI000709	unspecified product	21.6749	18.2905	21.6437	20.5364	18.68	19.5047	19.0923
GFUI000717	unspecified product	0.42923	0.18463	0.683069	0.43231	0.272674	0.701519	0.487096
GFUI000720	unspecified product	7.427	4.33562	1.30941	4.35734	3.17062	4.26438	3.7175
GFUI000727	unspecified product	0.0450778	0.0290848	0.143472	0.0725449	0.0940907	0.0420993	0.068095
GFUI000728	unspecified product	0	0.02268	0	0.00756	0.0191402	0	0.0095701
GFUI000729	unspecified product	0.0442731	0.0476094	0	0.0306275	0	0.0258423	0.0129211
GFUI000736	myopic [Source:Projected from Drosophila melanogaster (FBgn0036448) FlyBase]	84.6211	68.1805	61.7862	71.5293	66.1361	84.8483	75.4922
GFUI000737	unspecified product	2.96591	1.70861	2.10709	2.26054	3.10017	0.927433	2.0138
GFUI000739	unspecified product	4.21081	3.64953	4.92931	4.26322	7.35759	2.71465	5.03612
GFUI000747	unspecified product	2.1	1.8066	0.954828	1.62048	2.57281	1.47093	2.02187
GFUI000752	unspecified product	15.0744	16.6449	38.4045	23.3746	26.0035	22.6461	24.3248
GFUI000756	unspecified product	0.486322	0.497459	1.28088	0.754887	5.33383	9.51301	7.42342
GFUI000757	odorant binding protein [Source:Projected from Glossina morsitans (GMOY006521) VB Community Annotation]	0.741351	0	574.823	191.855	952.461	0	476.231
GFUI000758	vacuolar peduncle [Source:Projected from Drosophila melanogaster (FBgn0003969) FlyBase]	21.7251	26.1608	26.2384	24.7081	29.2042	24.5694	26.8868
GFUI000759	odorant binding protein [Source:Projected from Glossina morsitans (GMOY006522) VB Community Annotation]	0.62188	0.0636897	2.76024	1.1486	1.82747	0.0345707	0.93102
GFUI000760	odorant binding protein [Source:Projected from Glossina morsitans (GMOY006523) VB Community Annotation]	38.8319	14.3227	6.67116	19.9419	28.6727	59.3902	44.0314
GFUI000763	unspecified product	1.17864	0.599659	0.885973	0.888091	1.06389	1.80501	1.43445
GFUI000766	unspecified product	0.971918	1.30216	2.95212	1.74207	2.49428	7.25414	4.87421
GFUI000770	unspecified product	4.13479	2.75675	5.20135	4.03096	2.67671	6.30724	4.49198
GFUI000786	unspecified product	7.73765	5.56217	5.28438	6.19473	9.04601	8.32402	8.68501
GFUI000803	unspecified product	0	0.0796272	0	0.0265424	0	0	0
GFUI000806	unspecified product	0	0.102447	0	0.034149	0	0	0
GFUI000813	unspecified product	0.729119	0.896072	0.236797	0.620663	0	0	0
GFUI000814	unspecified product	0.1302	0.560045	0	0.230082	0	0	0
GFUI000815	unspecified product	0.807441	2.60486	0	1.13743	0	0.471305	0.235652
GFUI000817	unspecified product	2.10617	2.67668	0	1.59428	0	0	0
GFUI000824	unspecified product	66.1297	59.5594	30.39	52.0264	40.1085	74.2751	57.1918
GFUI000826	Arrestin_C domain-containing protein [Source:UniProtKB/TrEMBL;Acc:A0A1A9X742]	0.0373422	0	0	0.0124474	0.0169444	0	0.0084722
GFUI000831	Arrestin_C domain-containing protein [Source:UniProtKB/TrEMBL;Acc:A0A1A9X745]	0.277021	0	0	0.0923403	0.0942756	0.161698	0.127987
GFUI000838	unspecified product	34.72	39.5786	60.7978	45.0321	39.0012	43.6457	41.3235
GFUI000840	Pellino [Source:Projected from Drosophila melanogaster (FBgn0025574) FlyBase]	15.4588	13.8465	18.4408	15.9154	19.0803	15.6217	17.351
GFUI000855	unspecified product	2.48292	1.68112	1.5157	1.89325	1.75256	2.95224	2.3524
GFUI000866	unspecified product	6.83461	5.50467	3.62869	5.32266	4.93268	4.92516	4.92892
GFUI000873	unspecified product	0.272638	0.420229	0.309908	0.334258	0.371136	0.657777	0.514456
GFUI000879	Histone deacetylase [Source:UniProtKB/TrEMBL;Acc:A0A1A9X753]	0.0632678	0	0.107875	0.0570476	0.904313	0.332366	0.61834
GFUI000881	unspecified product	0.064602	0.104205	0.0367166	0.0685079	0.644902	0.282812	0.463857
GFUI000883	unspecified product	0.0663791	0.160608	0.235791	0.154259	0.158131	0.203415	0.180773
GFUI000885	unspecified product	0.110887	0.357729	0.283602	0.250739	0.188685	0.2589	0.223793
GFUI000891	unspecified product	22.3467	17.1042	10.9405	16.7971	12.987	15.5762	14.2816
GFUI000926	unspecified product	28.4659	28.6297	39.0066	32.0341	41.467	35.1132	38.2901
GFUI000927	unspecified product	33.4941	35.3432	38.5985	35.8119	47.1386	47.7389	47.4387
GFUI000929	unspecified product	86.1923	90.74	70.3799	82.4374	99.6723	115.116	107.394
GFUI000933	GCFC domain-containing protein [Source:UniProtKB/TrEMBL;Acc:A0A1A9X779]	0.398063	0.21403	0.11312	0.241738	0.270937	0.464701	0.367819
GFUI000934	GCFC domain-containing protein [Source:UniProtKB/TrEMBL;Acc:A0A1A9X780]	0.0744354	0.240134	0.253832	0.189467	0.23643	0.304137	0.270284
GFUI000937	unspecified product	0.262147	0.765162	1.19193	0.739746	0.560773	0.699502	0.630138
GFUI000938	unspecified product	0.245178	0	0	0.081726	0.0695324	0.143111	0.106322
GFUI000940	unspecified product	0	0	0	0	0.51976	0	0.25988
GFUI000944	unspecified product	139.239	106.459	103.757	116.485	83.197	135.418	109.308
GFUI000945	unspecified product	0.316275	0.113369	0.159782	0.196475	0.207296	0.0820491	0.144673
GFUI000958	unspecified product	39.1442	39.1142	32.4361	36.8982	34.2459	45.0894	39.6677
GFUI000960	Jagunal [Source:Projected from Glossina morsitans (GMOY011642) UniProtKB/TrEMBL;Acc:D3TSD3]	66.3416	68.2377	99.2755	77.9516	120.92	105.498	113.209
GFUI000961	unspecified product	12.9473	13.3228	20.3918	15.554	25.3046	21.9732	23.6389
GFUI000966	unspecified product	0.367623	0.362382	0	0.243335	0	0	0
GFUI000967	unspecified product	0	0.25002	0	0.08334	0	0	0
GFUI000971	unspecified product	0.195202	0.755683	0	0.316962	0	0	0
GFUI000975	unspecified product	45.5417	53.3409	46.4986	48.4604	53.0613	60.1742	56.6178
GFUI000981	unspecified product	1.1205	0.451852	0.796046	0.789466	1.52531	0.981058	1.25318
GFUI000987	immediate early response erythropoietin 4-like protein [Source:Projected from Glossina morsitans (GMOY005356) VB Community Annotation]	49.4549	54.8237	58.2984	54.1923	67.1436	71.3078	69.2257
GFUI000988	unspecified product	37.5036	44.3562	54.0144	45.2914	58.2583	57.9311	58.0947
GFUI000989	unspecified product	0	0.53225	0.0937687	0.208673	0.393031	1.01117	0.702101
GFUI000990	unspecified product	0.134922	0.435268	0.306732	0.292307	0	0.472526	0.236263
GFUI000994	unspecified product	0.0260617	0.0840768	0.103685	0.0712745	0.135996	0.121698	0.128847
GFUI001012	unspecified product	0.0477944	0.051396	0.0814919	0.0602274	0.0542179	0.139488	0.0968529
GFUI001017	unspecified product	0.477264	0.375533	0.317565	0.390121	0.924353	0.774588	0.849471
GFUI001034	unspecified product	6.50999	9.15458	5.97685	7.21381	9.31636	8.18439	8.75038
GFUI001036	unspecified product	20.8182	20.1705	27.9596	22.9828	29.68	26.1481	27.914
GFUI001037	unspecified product	0	0.0865157	0	0.0288386	0.0365063	0.13149	0.0839981
GFUI001047	unspecified product	0.517457	0.295615	0.477908	0.430327	0.601678	0.490817	0.546247
GFUI001051	unspecified product	1.69366	3.07342	3.48939	2.75216	6.38826	6.42584	6.40705
GFUI001054	unspecified product	0.829802	0.127476	0.538992	0.498757	0.05379	0.415163	0.234477
GFUI001058	unspecified product	11.8029	6.12395	4.33293	7.41993	9.25264	7.02344	8.13804
GFUI001077	unspecified product	0.587999	0.541979	0.190966	0.440315	0.26681	1.37287	0.81984
GFUI001084	unspecified product	0	0.217634	0	0.0725447	0.367333	0.590658	0.478996
GFUI001093	unspecified product	71.7327	62.873	79.8632	71.4896	74.2394	79.1526	76.696
GFUI001095	unspecified product	4.48576	2.09334	0.192414	2.25717	1.45938	0.988056	1.22372
GFUI001099	unspecified product	143.454	135.316	113.436	130.735	115.046	162.554	138.8
GFUI001114	unspecified product	0	0	0.400898	0.133633	0.400086	0	0.200043
GFUI001120	unspecified product	8.30316	5.28186	6.1149	6.56664	8.01286	9.14706	8.57996
GFUI001122	unspecified product	5.08441	6.43577	8.60899	6.70972	13.8186	13.1077	13.4632
GFUI001134	unspecified product	0	0.25928	0.548142	0.269141	0.0273516	0	0.0136758
GFUI001138	PHR domain-containing protein [Source:UniProtKB/TrEMBL;Acc:A0A1A9X7H3]	5.18331	4.77763	2.17438	4.04511	4.47995	4.97048	4.72522
GFUI001139	unspecified product	0.964443	0.414848	0.65777	0.67902	2.1006	0.900716	1.50066
GFUI001147	unspecified product	0.139749	1.35252	0.635413	0.709227	0.570713	0.652576	0.611645
GFUI001153	unspecified product	19.2232	8.35669	43.5471	23.709	44.9436	12.7326	28.8381
GFUI001155	unspecified product	24.1598	20.8753	22.7073	22.5808	34.04	35.6669	34.8535
GFUI001162	unspecified product	0.267534	0.287694	0	0.185076	0.182094	0	0.091047
GFUI001169	Phosphoglycerate kinase [Source:UniProtKB/TrEMBL;Acc:A0A1A9X7I2]	0.267077	0	0	0.0890257	0.121188	0	0.060594
GFUI001171	Tubulin beta chain [Source:UniProtKB/TrEMBL;Acc:A0A1A9X7I3]	0.833597	0	0	0.277866	0	0	0
GFUI001173	unspecified product	8.96884	6.29002	2.80729	6.02205	3.24396	3.49009	3.36702
GFUI001177	unspecified product	3.05687	0.913117	1.93041	1.9668	2.38886	1.98256	2.18571
GFUI001181	unspecified product	422.35	332.588	559.018	437.985	553.377	589.851	571.614
GFUI001183	unspecified product	4.98638	1.53204	3.05893	3.19245	4.4534	3.88075	4.16707
GFUI001186	unspecified product	0.619999	0.66672	0.939672	0.74213	1.12532	1.44758	1.28645
GFUI001188	LAM_G_DOMAIN domain-containing protein [Source:UniProtKB/TrEMBL;Acc:A0A1A9X7J2]	0.0646153	0.347422	0.146897	0.186311	0.205239	0.0754322	0.140336
GFUI001189	zf-CCHC_6 domain-containing protein [Source:UniProtKB/TrEMBL;Acc:A0A1A9X7J3]	3.68242	1.31997	3.88682	2.96307	4.93323	4.09417	4.5137
GFUI001196	unspecified product	27.1888	32.8065	33.3722	31.1225	53.9823	33.3795	43.6809
GFUI001197	unspecified product	15.9583	17.8147	18.3126	17.3619	23.5168	19.517	21.5169
GFUI001203	unspecified product	58.7883	41.7319	33.8633	44.7945	40.6846	51.9565	46.3205
GFUI001206	unspecified product	0.361666	0.933408	4.76883	2.0213	2.56011	0.759979	1.66004
GFUI001213	unspecified product	5.07181	5.757	7.28648	6.03843	6.07308	6.16755	6.12031
GFUI001224	unspecified product	8.98528	9.98179	60.8594	26.6088	18.9705	2.514	10.7423
GFUI001235	Ribosomal protein S6 kinase II [Source:Projected from Drosophila melanogaster (FBgn0262866) FlyBase]	44.3407	35.1045	39.5544	39.6665	32.3451	38.3471	35.3461
GFUI001237	unspecified product	3.28879	3.92419	7.65597	4.95632	7.6149	3.31341	5.46415
GFUI001242	unspecified product	2.4913	2.73644	5.62326	3.617	4.90938	2.22281	3.56609
GFUI001255	unspecified product	27.303	22.3047	23.8723	24.4933	21.0638	24.4477	22.7557
GFUI001256	unspecified product	3.42128	2.75609	3.15951	3.11229	3.26321	3.29635	3.27978
GFUI001259	unspecified product	0.340131	0.454732	0.365729	0.386864	0.463013	0.450729	0.456871
GFUI001265	unspecified product	1.04825	0.858855	0.907849	0.938318	0.92866	0.699278	0.813969
GFUI001266	unspecified product	0.057001	0	0	0.0190003	0	0	0
GFUI001276	unspecified product	0.753527	0.600747	0.531642	0.628639	0.459823	0.644586	0.552204
GFUI001297	unspecified product	0.376695	0.297854	0.289658	0.321402	0.547978	0.232812	0.390395
GFUI001321	unspecified product	5.36692	3.18148	2.57086	3.70642	3.83877	3.76779	3.80328
GFUI001326	unspecified product	16.9476	12.699	11.2485	13.6317	17.9278	16.8527	17.3903
GFUI001330	unspecified product	1.9462	1.68779	1.18938	1.60779	2.64931	2.34529	2.4973
GFUI001340	Gamma-glutamylcysteine synthetase [Source:Projected from Glossina morsitans (GMOY001205) UniProtKB/TrEMBL;Acc:D3TN86]	144.165	120.391	94.6384	119.731	83.4881	110.912	97.2001
GFUI001342	CS domain-containing protein [Source:UniProtKB/TrEMBL;Acc:A0A1A9X7N2]	33.5618	25.624	30.5312	29.9057	39.1231	31.4542	35.2886
GFUI001343	PLDc_2 domain-containing protein [Source:UniProtKB/TrEMBL;Acc:A0A1A9X7N3]	31.0652	29.6562	32.551	31.0908	35.9521	33.7769	34.8645
GFUI001344	unspecified product	20.758	27.3148	30.3263	26.133	39.661	34.6016	37.1313
GFUI001346	mediator of RNA polymerase II transcription subunit 10	64.347	55.0873	53.0347	57.4897	49.0518	54.6423	51.8471
GFUI001352	unspecified product	11.1973	4.28534	3.23769	6.24011	6.43856	8.37388	7.40622
GFUI001355	unspecified product	212.967	171.026	172.846	185.613	235.297	243.738	239.518
GFUI001373	unspecified product	45.991	41.7596	47.1791	44.9766	62.8049	57.9059	60.3554
GFUI001376	unspecified product	1.39221	0.671125	0.682125	0.915153	2.15659	0.728571	1.44258
GFUI001384	unspecified product	2.92757	2.31971	1.69308	2.31345	2.1441	1.43901	1.79156
GFUI001385	unspecified product	3.77782	2.17634	0.920197	2.29145	2.14278	2.52014	2.33146
GFUI001386	unspecified product	3.24613	2.86126	2.07682	2.72807	2.38249	2.42282	2.40266
GFUI001387	unspecified product	2.84539	2.71011	1.69892	2.41814	2.21902	1.86892	2.04397
GFUI001399	unspecified product	1.97299	1.88411	1.36814	1.74175	1.32734	1.83195	1.57964
GFUI001401	unspecified product	17.1274	14.7151	15.9127	15.9184	22.8148	23.4103	23.1125
GFUI001402	Bub1-related kinase [Source:Projected from Drosophila melanogaster (FBgn0263855) FlyBase]	11.9739	9.93336	8.37666	10.0946	10.6928	13.5313	12.112
GFUI001404	unspecified product	0.201513	0.187805	0.0305414	0.139953	0.176781	0.141148	0.158965
GFUI001405	unspecified product	3.31588	2.08506	1.18186	2.19427	1.79788	2.0011	1.89949
GFUI001406	unspecified product	0.186	0.100008	0.105713	0.130574	0.337596	0.271421	0.304509
GFUI001416	diacetyl reductase/L-xylulose reductase [Source:Projected from Glossina morsitans (GMOY008573) VB Community Annotation]	15.151	18.8789	19.5002	17.8434	19.4244	16.8451	18.1348
GFUI001418	sulfite oxidase [Source:Projected from Glossina morsitans (GMOY008572) VB Community Annotation]	31.3609	33.3391	35.5384	33.4128	27.2919	24.8092	26.0506
GFUI001421	unspecified product	18.041	20.3355	30.9092	23.0952	33.1496	26.4407	29.7951
GFUI001422	Chromo domain-containing protein [Source:UniProtKB/TrEMBL;Acc:A0A1A9X7R0]	39.8879	32.4802	21.5027	31.2903	23.9403	30.9512	27.4458
GFUI001423	unspecified product	9.52433	5.73481	5.71335	6.99083	8.55846	11.7155	10.137
GFUI001424	unspecified product	96.4286	99.2535	60.6289	85.437	69.6158	93.6548	81.6353
GFUI001427	unspecified product	36.6645	32.5481	37.4481	35.5536	59.949	52.08	56.0145
GFUI001430	unspecified product	1.31959	1.84474	1.19999	1.45477	2.51487	2.31075	2.41281
GFUI001431	unspecified product	44.2857	37.5268	49.5341	43.7822	74.1105	64.0037	69.0571
GFUI001432	unspecified product	35.3263	26.0977	35.4217	32.2819	52.585	35.7079	44.1465
GFUI001437	unspecified product	33.7278	27.4901	32.0744	31.0974	50.4741	37.4083	43.9412
GFUI001463	unspecified product	28.6006	21.9695	12.652	21.074	11.8971	18.0081	14.9526
GFUI001476	Hypothetical conserved protein [Source:Projected from Glossina morsitans (GMOY008317) UniProtKB/TrEMBL;Acc:D3TRA5]	22.0548	18.5186	29.9267	23.5	35.6043	23.7315	29.6679
GFUI001477	unspecified product	29.6489	27.4052	31.1648	29.4063	41.8267	31.1122	36.4695
GFUI001479	Sulfiredoxin [Source:UniProtKB/TrEMBL;Acc:A0A1A9X7S4]	1.99177	2.28231	2.6352	2.30309	3.79293	2.82074	3.30683
GFUI001480	GTP-binding protein H-ray [Source:Projected from Glossina morsitans (GMOY003585) UniProtKB/TrEMBL;Acc:D3TP47]	56.3257	55.1284	62.1952	57.8831	59.3882	54.7789	57.0836
GFUI001481	Rho GTPase activating protein at 5A [Source:Projected from Drosophila melanogaster (FBgn0029778) FlyBase]	15.9142	13.0403	13.3676	14.1074	16.8679	17.9542	17.411
GFUI001482	Serine/threonine-protein phosphatase [Source:UniProtKB/TrEMBL;Acc:A0A1A9X7S7]	36.4703	32.4888	37.7764	35.5785	42.6351	42.752	42.6936
GFUI001484	Actin-related protein [Source:Projected from Drosophila melanogaster (FBgn0030877) FlyBase]	18.0957	21.0345	22.6854	20.6052	30.5736	25.3287	27.9511
GFUI001485	Methoprene tolerant protein [Source:Projected from Glossina morsitans (GMOY003587) UniProtKB/TrEMBL;Acc:R4IJP6]	28.0869	24.1219	23.7469	25.3186	30.4398	34.0205	32.2302
GFUI001486	unspecified product	32.9907	31.3141	27.4509	30.5852	36.915	33.4552	35.1851
GFUI001487	unspecified product	1.53822	2.45056	7.61998	3.86959	8.15459	1.20454	4.67957
GFUI001488	methuselah-like [Source:Projected from Drosophila melanogaster (FBgn0030766) FlyBase]	38.6123	29.0487	34.2011	33.954	57.5251	30.6264	44.0757
GFUI001489	unspecified product	196.411	147.069	146.434	163.305	97.2889	145.508	121.398
GFUI001490	unspecified product	6.5184	5.90282	8.46469	6.96197	8.00342	7.37402	7.68872
GFUI001492	UMA domain-containing protein [Source:UniProtKB/TrEMBL;Acc:A0A1A9X7T6]	182.28	154.604	168.426	168.437	141.374	177.471	159.423
GFUI001497	unspecified product	38.5115	24.0827	23.9681	28.8541	39.8659	26.2226	33.0442
GFUI001501	unspecified product	8.55128	8.0179	7.82887	8.13268	10.6085	10.8434	10.7259
GFUI001503	Fatty acyl-CoA reductase [Source:UniProtKB/TrEMBL;Acc:A0A1A9X7U0]	27.3177	16.6535	29.949	24.6401	25.0812	24.7347	24.9079
GFUI001505	Urb2 domain-containing protein [Source:UniProtKB/TrEMBL;Acc:A0A1A9X7U2]	37.2081	34.1296	27.3975	32.9117	36.9731	55.1442	46.0587
GFUI001506	mitochondrial ribosomal protein L38 [Source:Projected from Glossina morsitans (GMOY008320) VB Community Annotation]	46.7894	46.7636	67.6291	53.7274	63.4227	55.0505	59.2366
GFUI001507	Death related ced-3/Nedd2-like caspase [Source:Projected from Drosophila melanogaster (FBgn0020381) FlyBase]	33.7326	33.1843	44.7513	37.2227	46.4611	38.0119	42.2365
GFUI001513	unspecified product	94.3949	64.9268	92.0274	83.783	50.7098	326.977	188.843
GFUI001514	SVWC domain-containing protein [Source:UniProtKB/TrEMBL;Acc:A0A1A9X7U7]	6.71343	4.79606	16.0628	9.19076	6.58252	8.54977	7.56614
GFUI001515	Secreted peptide [Source:Projected from Glossina morsitans (GMOY007077) UniProtKB/TrEMBL;Acc:D3TRX2]	4099.92	4956.99	5.7189	3020.88	1.0792	4.16476	2.62198
GFUI001517	Kinesin-like protein [Source:UniProtKB/TrEMBL;Acc:A0A1A9X7V0]	16.7953	12.9575	12.6637	14.1388	16.2806	14.2631	15.2719
GFUI001518	unspecified product	4.67309	1.70668	1.80404	2.72794	2.60056	3.08795	2.84425
GFUI001519	CDK2-associated protein [Source:Projected from Drosophila melanogaster (FBgn0030269) FlyBase]	22.6137	23.1597	20.5862	22.1199	20.1225	21.4851	20.8038
GFUI001522	unspecified product	2.26015	1.18407	1.71274	1.71899	2.02483	2.43554	2.23019
GFUI001526	unspecified product	5.49704	2.49772	2.37619	3.45698	3.72393	2.71152	3.21773
GFUI001536	unspecified product	2.08342	0.987899	1.11884	1.39672	2.98499	1.99171	2.48835
GFUI001537	ventral nervous system defective [Source:Projected from Drosophila melanogaster (FBgn0261930) FlyBase]	2.18863	1.97987	0.110877	1.42646	0.199175	0.213511	0.206343
GFUI001539	unspecified product	1.10482	0.544534	0.366289	0.671881	1.33686	0.806107	1.07148
GFUI001552	cg32772 [Source:Projected from Glossina morsitans (GMOY002449) VB Community Annotation]	15.6592	14.2599	18.7561	16.2251	19.6556	17.6304	18.643
GFUI001564	unspecified product	46.1563	43.35	48.0825	45.8629	55.724	52.8157	54.2698
GFUI001565	unspecified product	97.1134	86.7762	64.6476	82.8457	38.8074	111.742	75.2747
GFUI001566	COMM domain-containing protein [Source:UniProtKB/TrEMBL;Acc:A0A1A9X7W4]	38.964	36.124	38.0152	37.7011	51.8512	40.1991	46.0251
GFUI001568	embryonic lethal abnormal vision [Source:Projected from Drosophila melanogaster (FBgn0260400) FlyBase]	95.7788	72.1185	93.4141	87.1038	145.298	94.4525	119.875
GFUI001569	unspecified product	37.3025	33.5617	32.0469	34.3037	30.2175	30.3479	30.2827
GFUI001583	unspecified product	8.46355	7.07881	11.733	9.09179	6.8274	11.4226	9.125
GFUI001586	Non-specific serine/threonine protein kinase [Source:UniProtKB/TrEMBL;Acc:A0A1A9X7W8]	312.711	254.805	245.998	271.171	222.781	266.951	244.866
GFUI001587	Rabphilin [Source:Projected from Drosophila melanogaster (FBgn0030230) FlyBase]	1.90475	1.28018	1.3817	1.52221	1.61487	1.52142	1.56814
GFUI001588	unspecified product	25.7278	18.5984	18.8857	21.0706	22.9367	24.1574	23.547
GFUI001589	Transport and Golgi organization [Source:Projected from Drosophila melanogaster (FBgn0052675) FlyBase]	44.964	38.6592	37.3562	40.3265	52.4712	71.5441	62.0076
GFUI001590	silver [Source:Projected from Drosophila melanogaster (FBgn0004648) FlyBase]	19.602	20.4395	20.072	20.0378	19.8122	19.4222	19.6172
GFUI001591	DUF2040 domain-containing protein [Source:UniProtKB/TrEMBL;Acc:A0A1A9X7X3]	9.7423	11.1271	7.22223	9.36388	10.7084	15.7529	13.2307
GFUI001592	unspecified product	87.3292	75.811	84.3229	82.4877	122.655	86.6006	104.628
GFUI001593	Exosomal 3'-5' exoribonuclease complex subunit Rrp4 [Source:Projected from Glossina morsitans (GMOY009838) UniProtKB/TrEMBL;Acc:D3TQI0]	50.8607	53.8505	79.9884	61.5665	107.133	69.0336	88.0833
GFUI001598	unspecified product	57.5637	36.2179	36.5872	43.4563	41.9953	56.7443	49.3698
GFUI001603	unspecified product	50.5992	40.4304	39.042	43.3572	40.8066	30.863	35.8348
GFUI001605	unspecified product	2.78502	1.79694	2.3743	2.31875	2.04303	3.25125	2.64714
GFUI001606	unspecified product	1.8583	0.384294	1.38114	1.20791	0.64863	1.16813	0.90838
GFUI001612	unspecified product	0.0418986	0.0901118	0.166692	0.0995675	0.0380237	0.0489126	0.0434681
GFUI001623	unspecified product	0.0291112	0	0	0.00970373	0	0	0
GFUI001664	unspecified product	51.0181	33.4045	34.4461	39.6229	45.4927	49.648	47.5703
GFUI001665	unspecified product	1.40427	2.98734	4.26818	2.8866	2.11938	0.980044	1.54971
GFUI001668	Gamma-aminobutyric acid receptor associated protein [Source:Projected from Glossina morsitans (GMOY001732) UniProtKB/TrEMBL;Acc:D3TLZ5]	306.877	314.131	309.683	310.23	216.913	319.324	268.118
GFUI001677	unspecified product	58.2961	48.5335	44.1768	50.3355	67.802	70.4791	69.1406
GFUI001678	unspecified product	0.331157	0.427334	0.131749	0.296747	0.112699	0.328605	0.220652
GFUI001681	sex-lethal	9.76291	7.6952	10.5464	9.33484	13.7677	8.99103	11.3794
GFUI001696	technical knockout [Source:Projected from Drosophila melanogaster (FBgn0003714) FlyBase]	2.99313	2.98531	6.67097	4.21647	5.97427	5.41548	5.69487
GFUI001697	Mediator complex subunit [Source:Projected from Drosophila melanogaster (FBgn0040339) FlyBase]	13.2722	13.9731	22.3826	16.5426	24.2948	23.4949	23.8949
GFUI001700	unspecified product	67.684	56.7807	91.1558	71.8735	41.8242	58.8172	50.3207
GFUI001701	Cytochrome P450-4d2 [Source:Projected from Drosophila melanogaster (FBgn0011576) FlyBase]	17.4031	18.217	22.8529	19.491	11.7301	17.5286	14.6294
GFUI001702	unspecified product	0.306553	0.329654	0.377497	0.337901	0.312978	0.596452	0.454715
GFUI001703	Cytochrome P450-4ae1 [Source:Projected from Drosophila melanogaster (FBgn0015036) FlyBase]	7.39796	5.78107	7.86203	7.01369	7.09972	7.11895	7.10933
GFUI001704	cytochrome P450-4d2 [Source:Projected from Glossina morsitans (GMOY006211) VB Community Annotation]	6.38641	5.37429	8.65286	6.80452	4.35656	5.6742	5.01538
GFUI001705	NADH dehydrogenase (ubiquinone) B14.5 A subunit [Source:Projected from Drosophila melanogaster (FBgn0025839) FlyBase]	48.837	45.7842	74.6744	56.4319	85.625	80.2898	82.9574
GFUI001708	unspecified product	16.1654	8.81655	11.6054	12.1958	4.07121	8.03622	6.05372
GFUI001716	unspecified product	2.26435	3.50028	0.965206	2.24328	1.60542	2.80862	2.20702
GFUI001717	unspecified product	5.57999	2.42877	0.302037	2.77027	2.77311	10.0814	6.42725
GFUI001719	Actin-related protein [Source:Projected from Drosophila melanogaster (FBgn0031050) FlyBase]	54.4039	53.956	54.5006	54.2868	60.2117	64.1785	62.1951
GFUI001722	unspecified product	1.56025	1.67782	0.428094	1.22205	0.439433	0.753699	0.596566
GFUI001723	40S ribosomal protein S19	883.006	978.929	1354.78	1072.24	1706.02	1540.06	1623.04
GFUI001725	unspecified product	50.9958	58.0795	48.0288	52.368	53.1985	64.2354	58.7169
GFUI001726	unspecified product	28.8738	29.9626	31.7308	30.1891	33.119	39.4867	36.3028
GFUI001728	BRD4_CDT domain-containing protein [Source:UniProtKB/TrEMBL;Acc:A0A1A9X820]	41.2517	34.8057	31.0704	35.7093	44.1003	33.8566	38.9785
GFUI001746	AAA+-type ATPase [Source:Projected from Glossina morsitans (GMOY003613) UniProtKB/TrEMBL;Acc:D3TM40]	107.767	106.414	100.268	104.816	108.947	118.553	113.75
GFUI001748	Open rectifier K[+] channel [Source:Projected from Drosophila melanogaster (FBgn0017561) FlyBase]	1.36634	1.84785	1.96683	1.72701	2.13612	1.62293	1.87952
GFUI001749	unspecified product	2.66767	4.00201	6.17699	4.28222	7.66637	2.15306	4.90972
GFUI001750	Alternative splicing factor SRP20/9G8 [Source:Projected from Glossina morsitans (GMOY000584) UniProtKB/TrEMBL;Acc:D3TN42]	16.9542	27.114	33.8494	25.9725	33.8498	28.7244	31.2871
GFUI001751	unspecified product	8.77553	10.7966	5.37566	8.31593	8.66396	17.094	12.879
GFUI001753	Non-SMC element [Source:Projected from Drosophila melanogaster (FBgn0032251) FlyBase]	20.0353	23.4631	24.9367	22.8117	19.6392	24.1528	21.896
GFUI001754	ubiquitin like [Source:Projected from Drosophila melanogaster (FBgn0022224) FlyBase]	41.3694	52.9091	103.865	66.0478	83.0149	73.38	78.1975
GFUI001758	unspecified product	0.469894	1.26326	0.133532	0.622229	0	1.50853	0.754265
GFUI001764	unspecified product	13.1682	12.129	12.442	12.5797	10.4628	7.78357	9.12318
GFUI001770	unspecified product	0.0341732	0.0734967	0	0.03589	0	0.0598409	0.0299205
GFUI001785	unspecified product	0	0.0669643	0	0.0223214	0.0282564	0	0.0141282
GFUI001803	unspecified product	0.0871145	0.0936791	0.0495116	0.0767684	0.039529	0.0508489	0.0451889
GFUI001813	Translocon-associated complex TRAP delta subunit [Source:Projected from Glossina morsitans (GMOY010752) UniProtKB/TrEMBL;Acc:D3TNK3]	211.007	282.613	645.083	379.568	725.058	687.93	706.494
GFUI001819	unspecified product	1.39763	0.395512	0.501689	0.764944	1.30175	0.858734	1.08024
GFUI001837	unspecified product	30.2432	28.6325	39.2886	32.7214	50.2878	46.5078	48.3978
GFUI001838	unspecified product	0.389911	0.258976	1.19928	0.616056	1.01472	0.896981	0.955851
GFUI001840	unspecified product	8.15646	8.0047	9.4965	8.55255	8.96521	11.9717	10.4685
GFUI001850	unspecified product	5.96335	5.24215	3.56143	4.92231	4.86208	5.04995	4.95601
GFUI001852	unspecified product	1.74495	0.721707	0	0.822219	0.974505	1.09688	1.03569
GFUI001853	unspecified product	1.24352	0.81189	0.201931	0.752447	0.463499	0.518462	0.49098
GFUI001854	unspecified product	1.32987	0.353981	0.508877	0.730909	0.621364	0.476508	0.548936
GFUI001867	tRNA-splicing ligase RtcB homolog [Source:UniProtKB/TrEMBL;Acc:A0A1A9X854]	250.493	337.707	216.592	268.264	112.492	80.1745	96.3333
GFUI001868	Chromodomain-helicase-DNA-binding protein [Source:Projected from Drosophila melanogaster (FBgn0250786) FlyBase]	37.448	42.9254	55.526	45.2998	61.7838	73.7406	67.7622
GFUI001869	unspecified product	17.6309	17.8923	21.8098	19.111	21.4765	26.0891	23.7828
GFUI001870	unspecified product	43.7445	29.0902	42.3745	38.4031	43.8006	48.9879	46.3942
GFUI001871	okra [Source:Projected from Drosophila melanogaster (FBgn0002989) FlyBase]	7.89294	10.7573	16.5964	11.7489	18.2092	12.8932	15.5512
GFUI001872	unspecified product	0.209791	0.19127	0.15034	0.1838	0.438724	0.212966	0.325845
GFUI001873	Tubulin gamma chain [Source:UniProtKB/TrEMBL;Acc:A0A1A9X860]	44.2877	49.6468	62.2507	52.0617	69.4669	81.9889	75.7279
GFUI001874	unspecified product	46.7259	36.2721	39.5861	40.8614	57.3788	34.6039	45.9913
GFUI001876	Exonuclease domain-containing protein [Source:UniProtKB/TrEMBL;Acc:A0A1A9X863]	38.9672	29.5321	36.9117	35.137	39.6856	31.5545	35.62
GFUI001880	unspecified product	70.1884	87.8916	63.3367	73.8056	38.1387	34.8491	36.4939
GFUI001882	unspecified product	0.146601	0.0985301	0.229132	0.158088	0.174619	0.256714	0.215667
GFUI001900	unspecified product	0.0207187	0.13368	0.0706529	0.0750172	0.291441	0.0725614	0.182001
GFUI001904	unspecified product	8.49886	10.6166	13.8664	10.994	14.4201	12.4234	13.4217
GFUI001905	unspecified product	0.0503431	0.0947393	0.0143063	0.0531296	0.108507	0.279161	0.193834
GFUI001913	unspecified product	5.83456	4.23672	3.22206	4.43111	7.06564	4.93292	5.99928
GFUI001914	Rhodopsin [Source:Projected from Drosophila melanogaster (FBgn0014019) FlyBase]	1.39794	0.751639	0.88799	1.01252	0.317163	1.87195	1.09456
GFUI001920	unspecified product	1.7004	1.43746	1.03904	1.3923	1.92447	1.45723	1.69085
GFUI001921	Fibronectin type-III domain-containing protein [Source:UniProtKB/TrEMBL;Acc:A0A1A9X872]	0.904448	0.872256	0.644594	0.807099	0.980404	1.18155	1.08098
GFUI001936	unspecified product	2.06399	1.82648	1.67407	1.85485	2.7365	2.14597	2.44123
GFUI001937	Ig-like domain-containing protein [Source:UniProtKB/TrEMBL;Acc:A0A1A9X875]	1.54262	1.36112	1.11505	1.3396	1.78764	1.70851	1.74808
GFUI001938	Ig-like domain-containing protein [Source:UniProtKB/TrEMBL;Acc:A0A1A9X876]	0.637108	0.459874	0.466267	0.521083	0.801938	0.738668	0.770303
GFUI001950	COesterase domain-containing protein [Source:UniProtKB/TrEMBL;Acc:A0A1A9X877]	0.117322	0.666863	0.495339	0.426508	1.61229	0.0782643	0.845277
GFUI001961	unspecified product	9.43653	8.99236	9.60435	9.34441	12.4637	10.8298	11.6468
GFUI001963	BTB domain-containing protein [Source:UniProtKB/TrEMBL;Acc:A0A1A9X882]	8.58183	9.16067	9.53979	9.0941	18.955	8.582	13.7685
GFUI001964	unspecified product	1.21682	0.523406	0.829897	0.856708	0.220858	0.568209	0.394533
GFUI001965	unspecified product	0.438007	0.415601	0.380734	0.411447	1.02882	0.571488	0.800154
GFUI001971	unspecified product	2.92138	1.978	2.09083	2.33007	1.91476	1.64206	1.77841
GFUI001977	unspecified product	36.2122	23.289	25.8164	28.4392	33.5333	40.3863	36.9598
GFUI001978	U3 small nucleolar RNA-associated protein 6 homolog	42.1515	51.7423	47.7334	47.2091	64.8614	49.6474	57.2544
GFUI001979	unspecified product	104.9	104.113	79.9436	96.3189	89.4381	103.047	96.2425
GFUI001981	unspecified product	29.2487	21.686	19.8062	23.5803	25.1052	27.9319	26.5186
GFUI001989	unspecified product	22.6632	21.1482	19.6799	21.1638	28.6818	28.5101	28.5959
GFUI001993	unspecified product	1.55663	1.17795	1.24515	1.32658	2.53758	1.95183	2.24471
GFUI001994	Heterochromatin Protein 1b [Source:Projected from Drosophila melanogaster (FBgn0030082) FlyBase]	129.748	152.313	250.143	177.401	260.086	207.698	233.892
GFUI001996	unspecified product	0.109335	0.0587871	0.217492	0.128538	0.0868206	0.159548	0.123184
GFUI002002	unspecified product	1.33943	1.13014	2.24867	1.57275	2.97345	0.938197	1.95582
GFUI002014	unspecified product	182.08	191.335	268.269	213.895	384.751	280.286	332.519
GFUI002015	pleiotropic regulator [Source:Projected from Glossina morsitans (GMOY006161) VB Community Annotation]	38.007	49.4443	50.897	46.1161	87.5725	66.964	77.2682
GFUI002016	Serine/threonine-protein phosphatase [Source:UniProtKB/TrEMBL;Acc:A0A1A9X8A3]	67.6091	62.4407	64.6922	64.914	69.9545	70.7913	70.3729
GFUI002017	unspecified product	99.6299	86.0701	123.4	103.033	177.919	116.915	147.417
GFUI002018	unspecified product	36.9295	31.1785	45.4789	37.8623	64.1332	43.6055	53.8693
GFUI002019	unspecified product	21.7857	16.6075	23.8803	20.7578	22.4544	18.6472	20.5508
GFUI002022	unspecified product	2.3875	1.65639	3.38504	2.47631	3.44808	2.72723	3.08765
GFUI002029	PAM2 domain-containing protein [Source:UniProtKB/TrEMBL;Acc:A0A1A9X8B1]	2.44991	1.64037	1.15596	1.74875	1.67799	1.94267	1.81033
GFUI002034	C-type lectin 27kD [Source:Projected from Drosophila melanogaster (FBgn0031629) FlyBase]	3.82877	22.02	10.7136	12.1875	14.7114	13.6628	14.1871
GFUI002042	RWD domain-containing protein [Source:UniProtKB/TrEMBL;Acc:A0A1A9X8B3]	28.5773	34.0605	36.3702	33.0027	38.0821	39.16	38.621
GFUI002044	unspecified product	1.14407	1.55122	2.14859	1.61463	3.98377	10.2202	7.10198
GFUI002047	barrier to autointegration factor [Source:Projected from Drosophila melanogaster (FBgn0031977) FlyBase]	142.943	207.242	356.787	235.657	289.535	234.172	261.853
GFUI002051	unspecified product	15.7268	17.133	16.8251	16.5616	25.5596	17.8795	21.7196
GFUI002052	unspecified product	62.1313	66.9641	119.089	82.7281	129.19	85.2214	107.206
GFUI002053	unspecified product	21.8917	19.5057	19.5397	20.3124	25.837	23.8443	24.8407
GFUI002056	Transglutaminase [Source:Projected from Drosophila melanogaster (FBgn0031975) FlyBase]	4.68374	2.98642	6.7552	4.80845	4.80557	6.87887	5.84222
GFUI002057	small glutamine-rich tetratricopeptide containing protein [Source:Projected from Drosophila melanogaster (FBgn0032640) FlyBase]	126.697	133.379	239.134	166.403	261.331	169.684	215.507
GFUI002058	unspecified product	0.247803	0	0.633775	0.293859	0.337329	0.0723216	0.204825
GFUI002063	varicose [Source:Projected from Drosophila melanogaster (FBgn0250785) FlyBase]	14.3425	11.6458	15.7423	13.9102	21.733	17.7774	19.7552
GFUI002064	unspecified product	98.8014	69.8276	77.6606	82.0965	63.6623	72.3254	67.9938
GFUI002067	unspecified product	31.256	22.4117	23.8739	25.8472	21.6	25.455	23.5275
GFUI002069	unspecified product	7.54654	5.42374	4.69859	5.88962	5.91081	8.32288	7.11684
GFUI002070	unspecified product	15.9124	11.8442	10.9423	12.8996	16.188	17.0514	16.6197
GFUI002075	unspecified product	15.2231	10.3633	11.0582	12.2149	15.4139	16.3182	15.866
GFUI002077	unspecified product	114.253	103.156	139.469	118.959	125.444	104.143	114.793
GFUI002078	unspecified product	76.573	80.3678	100.229	85.7233	89.8036	65.3507	77.5772
GFUI002080	unspecified product	8.81873	7.86077	11.0001	9.22653	15.8529	9.32322	12.5881
GFUI002081	unspecified product	37.1356	36.4943	48.1832	40.6044	52.7112	41.1968	46.954
GFUI002085	unspecified product	2.41023	1.37216	1.04754	1.60998	2.92716	1.3241	2.12563
GFUI002088	unspecified product	6.83065	5.80285	7.37619	6.6699	13.896	6.59195	10.244
GFUI002090	Muscle-specific protein 300 kDa [Source:Projected from Drosophila melanogaster (FBgn0261836) FlyBase]	199.187	199.031	228.782	209	229.689	208.208	218.948
GFUI002093	unspecified product	177.96	162.639	183.581	174.727	201.181	171.708	186.445
GFUI002097	unspecified product	0.212282	0	0	0.0707607	0.0963251	0	0.0481625
GFUI002101	unspecified product	11.1671	11.4701	9.56297	10.7334	16.6786	11.5751	14.1268
GFUI002109	unspecified product	7.59988	17.7435	22.6329	15.9921	24.986	23.2193	24.1027
GFUI002121	unspecified product	116.846	141.627	162.229	140.234	175.951	165.442	170.696
GFUI002122	unspecified product	3.21372	1.51491	1.37615	2.03493	1.95766	1.64459	1.80113
GFUI002130	unspecified product	0	0.212138	1.1212	0.444446	0.447571	0	0.223785
GFUI002138	unspecified product	10.5468	11.935	9.40963	10.6305	18.6698	14.102	16.3859
GFUI002141	unspecified product	20.8397	27.8578	23.7539	24.1505	36.5448	51.076	43.8104
GFUI002145	prenyl protease type I [Source:Projected from Drosophila melanogaster (FBgn0034176) FlyBase]	91.6399	92.0939	162.758	115.497	161.211	136.821	149.016
GFUI002157	unspecified product	1.6543	1.28481	1.46257	1.46723	1.04258	3.11145	2.07701
GFUI002165	unspecified product	10.7929	7.89537	13.0611	10.5831	10.2612	11.2711	10.7661
GFUI002167	unspecified product	1.085	2.01531	3.69996	2.26676	5.28134	3.91505	4.59819
GFUI002170	Putative peroxiredoxin [Source:Projected from Glossina morsitans (GMOY009173) UniProtKB/TrEMBL;Acc:Q694A7]	23.9177	30.7788	42.456	32.3842	20.3256	21.5257	20.9257
GFUI002173	unspecified product	0.430018	0.154141	0.651736	0.411965	1.23579	2.00802	1.6219
GFUI002182	unspecified product	5.04602	6.12968	20.7658	10.6472	24.0628	10.2543	17.1586
GFUI002207	unspecified product	0.405818	0.436399	0	0.280739	0.276215	0	0.138107
GFUI002211	COesterase domain-containing protein [Source:UniProtKB/TrEMBL;Acc:A0A1A9X8I2]	0.251309	0.23021	0.132252	0.20459	0.225956	0.38574	0.305848
GFUI002212	unspecified product	0.866074	0.496714	0.262525	0.541771	0.838377	0.404424	0.621401
GFUI002213	COesterase domain-containing protein [Source:UniProtKB/TrEMBL;Acc:A0A1A9X8I4]	0.703783	0.542934	0.452169	0.566295	0.458195	0.732295	0.595245
GFUI002214	unspecified product	0.22958	0.493761	0.569376	0.430906	0.416697	0.852769	0.634733
GFUI002228	Translocase of inner membrane 9b [Source:Projected from Drosophila melanogaster (FBgn0027358) FlyBase]	23.2648	25.4363	42.8075	30.5029	43.9212	34.6987	39.31
GFUI002229	Tetraspanin [Source:UniProtKB/TrEMBL;Acc:A0A1A9X8I7]	40.6649	47.4351	63.4598	50.5199	83.3068	62.7141	73.0105
GFUI002230	S-(hydroxymethyl)glutathione dehydrogenase [Source:UniProtKB/TrEMBL;Acc:A0A1A9X8I8]	87.0594	98.8776	111.486	99.141	125.4	126.339	125.87
GFUI002232	unspecified product	37.2764	48.5244	71.0595	52.2868	99.4233	63.2969	81.3601
GFUI002233	unspecified product	1.59873	0.984706	0.938498	1.17398	0.895727	0.937561	0.916644
GFUI002234	unspecified product	0.414272	0.318207	0.246664	0.326381	1.53069	0.529683	1.03019
GFUI002235	unspecified product	1.91498	1.02964	0.704246	1.21629	1.15007	0.723268	0.936669
GFUI002245	unspecified product	0.781668	0.563183	0.524229	0.623027	0.755488	0.657016	0.706252
GFUI002247	unspecified product	1.31769	0.809703	3.63755	1.92165	0.341664	1.31852	0.830092
GFUI002250	unspecified product	47.7466	39.5491	43.7366	43.6774	64.7957	58.1575	61.4766
GFUI002251	unspecified product	17.4448	14.2398	12.5558	14.7468	16.2774	19.9298	18.1036
GFUI002252	moira [Source:Projected from Drosophila melanogaster (FBgn0002783) FlyBase]	24.5168	26.29	24.3095	25.0388	30.8776	27.8148	29.3462
GFUI002253	unspecified product	66.2652	74.6924	95.1403	78.6993	130.878	104.694	117.786
GFUI002255	Nuclear factor Y-box C [Source:Projected from Drosophila melanogaster (FBgn0029905) FlyBase]	33.8579	27.6049	22.0234	27.8287	28.0845	36.0063	32.0454
GFUI002256	unspecified product	3.08912	3.72035	2.38012	3.0632	3.88258	2.95743	3.42001
GFUI002258	unspecified product	78.2791	74.3619	83.1284	78.5898	136.276	100.615	118.445
GFUI002263	unspecified product	0.0726021	0	0.0825269	0.0517097	0.0658878	0.339024	0.202456
GFUI002273	unspecified product	0.868817	0.316708	0.334775	0.506767	0.394234	1.27212	0.833177
GFUI002277	unspecified product	1.45031	0.57763	0.284938	0.770959	1.24306	0.58527	0.914165
GFUI002279	unspecified product	0.95918	0.51573	0.605723	0.693544	1.20899	0.497667	0.853329
GFUI002281	unspecified product	12.4425	46.0682	11.637	23.3826	45.5245	169.708	107.616
GFUI002285	Activator of SUMO [Source:Projected from Drosophila melanogaster (FBgn0029512) FlyBase]	100.867	98.0408	102.955	100.621	119.73	122.527	121.129
GFUI002286	unspecified product	6.20363	5.03973	4.83397	5.35911	4.83756	5.83181	5.33469
GFUI002288	aluminum tubes [Source:Projected from Drosophila melanogaster (FBgn0038535) FlyBase]	138.685	131.357	216.387	162.143	197.382	145.471	171.427
GFUI002290	unspecified product	50.0725	47.1844	57.113	51.4566	75.8142	55.3412	65.5777
GFUI002292	unspecified product	200.572	187.856	125.912	171.447	105.609	134.628	120.118
GFUI002293	WD_REPEATS_REGION domain-containing protein [Source:UniProtKB/TrEMBL;Acc:A0A1A9X8M2]	3.43586	1.70636	1.69936	2.28053	3.28472	2.28109	2.7829
GFUI002294	unspecified product	0.171617	0	0.273108	0.148242	0.591832	0.240415	0.416123
GFUI002297	unspecified product	1.10311	1.29407	0.62695	1.00804	0.887328	0.878025	0.882676
GFUI002300	unspecified product	2.4436	1.17237	1.41019	1.67539	2.76348	2.89655	2.83001
GFUI002303	unspecified product	0.0703059	0.0432022	0.0913335	0.0682805	0.241543	0.0703504	0.155947
GFUI002313	unspecified product	47.7747	46.5488	52.1405	48.8213	40.7873	51.0207	45.904
GFUI002314	unspecified product	7.35139	7.14899	7.73735	7.41258	7.6702	8.58205	8.12613
GFUI002326	unspecified product	0.412242	0.221654	0	0.211299	0.467647	0.72188	0.594764
GFUI002338	SET and MYND domain containing%2C class 4%2C member [Source:Projected from Drosophila melanogaster (FBgn0036282) FlyBase]	19.53	23.5868	36.4135	26.5101	35.8958	24.2135	30.0546
GFUI002342	unspecified product	10.7406	10.472	14.5692	11.9273	19.5271	13.2909	16.409
GFUI002355	unspecified product	0.414796	0.297369	0.314333	0.342166	0.313696	0.484235	0.398965
GFUI002358	unspecified product	0.532577	0.684458	0.265777	0.494271	0.772138	1.12215	0.947144
GFUI002364	unspecified product	0	0	0	0	0.372479	0	0.18624
GFUI002365	Inhibitor of growth protein [Source:UniProtKB/TrEMBL;Acc:A0A1A9X8P3]	46.8525	50.7316	65.08	54.2214	71.3951	59.9536	65.6744
GFUI002371	unspecified product	0	0.318207	0	0.106069	0.134271	1.38178	0.758026
GFUI002373	Cytochrome b5 [Source:Projected from Drosophila melanogaster (FBgn0264294) FlyBase]	60.0535	61.3432	101.278	74.2249	86.4397	67.3436	76.8916
GFUI002374	unspecified product	20.7435	17.3099	32.7042	23.5859	48.4087	17.7261	33.0674
GFUI002379	no circadian temperature entrainment [Source:Projected from Drosophila melanogaster (FBgn0261710) FlyBase]	49.5856	50.3391	52.3985	50.7744	60.6744	65.8243	63.2493
GFUI002381	unspecified product	37.6852	30.8196	26.7008	31.7352	24.2804	30.6143	27.4474
GFUI002383	unspecified product	366.617	328.494	610.122	435.078	579.229	688.001	633.615
GFUI002388	unspecified product	44.2728	37.3779	45.9723	42.541	44.9582	41.6524	43.3053
GFUI002389	unspecified product	71.409	60.369	53.8093	61.8624	79.903	82.6126	81.2578
GFUI002391	unspecified product	0.159918	0	0	0.053306	0.133034	0	0.066517
GFUI002409	unspecified product	0.30133	0	0	0.100443	0	0.175887	0.0879435
GFUI002410	unspecified product	2.71398	1.93135	3.87135	2.83889	1.04435	1.58415	1.31425
GFUI002411	unspecified product	0.0298111	0.0160288	0	0.01528	0.108216	0	0.054108
GFUI002420	Maelstrom-like protein [Source:Projected from Glossina morsitans (GMOY004564) UniProtKB/TrEMBL;Acc:D3TMT1]	76.6143	101.154	128.784	102.184	114.293	123.674	118.984
GFUI002422	Putative rRNA methyltransferase [Source:UniProtKB/TrEMBL;Acc:A0A1A9X8R9]	61.3074	97.58	81.0334	79.9736	92.3528	122.298	107.325
GFUI002423	CXXC finger protein [Source:Projected from Drosophila melanogaster (FBgn0030121) FlyBase]	25.8782	24.937	26.1473	25.6542	31.6351	35.0927	33.3639
GFUI002424	FHA domain-containing protein [Source:UniProtKB/TrEMBL;Acc:A0A1A9X8S1]	77.5743	97.8745	103.965	93.1379	95.5398	95.8877	95.7138
GFUI002425	unspecified product	37.7406	47.6072	40.7202	42.0227	48.2829	58.065	53.1739
GFUI002426	unspecified product	51.4643	46.0746	62.3482	53.2957	74.7222	56.4864	65.6043
GFUI002428	unspecified product	12.6306	11.9148	20.7356	15.0937	20.6056	13.6135	17.1095
GFUI002429	unspecified product	1.85401	1.55443	3.57196	2.3268	2.26717	2.78802	2.52759
GFUI002431	C2H2-type Zn-finger protein [Source:Projected from Glossina morsitans (GMOY004567) UniProtKB/TrEMBL;Acc:D3TS25]	45.841	47.2504	48.6944	47.2619	55.3174	56.9035	56.1105
GFUI002432	1-acyl-sn-glycerol-3-phosphate acyltransferase [Source:UniProtKB/TrEMBL;Acc:A0A1A9X8S8]	16.3522	14.6658	12.1682	14.3954	16.4464	14.9962	15.7213
GFUI002434	unspecified product	19.2248	18.6274	35.9522	24.6015	33.3218	17.5815	25.4517
GFUI002435	unspecified product	33.5597	34.7881	43.2231	37.1903	42.1171	43.4675	42.7923
GFUI002436	unspecified product	6.09987	4.91965	3.62445	4.88132	6.13335	5.01708	5.57522
GFUI002443	unspecified product	91.7264	136.227	250.13	159.361	196.612	210.329	203.47
GFUI002444	Phosphopantothenoylcysteine synthetase [Source:Projected from Drosophila melanogaster (FBgn0261285) FlyBase]	175.95	163.361	177.325	172.212	180.11	174.257	177.184
GFUI002445	Histone deacetylase [Source:UniProtKB/TrEMBL;Acc:A0A1A9X8T7]	30.1051	29.5476	33.9409	31.1979	25.2072	19.6807	22.444
GFUI002446	Glucosidase 2 alpha subunit [Source:Projected from Drosophila melanogaster (FBgn0027588) FlyBase]	105.144	106.081	178.246	129.824	152.981	114.805	133.893
GFUI002447	TBP-associated factor [Source:Projected from Drosophila melanogaster (FBgn0022724) FlyBase]	20.341	21.3755	23.5314	21.7493	26.7785	35.8899	31.3342
GFUI002448	Integrin beta [Source:UniProtKB/TrEMBL;Acc:A0A1A9X8U0]	41.7839	37.3562	41.4077	40.1826	37.7241	31.5777	34.6509
GFUI002449	Tektin [Source:UniProtKB/TrEMBL;Acc:A0A1A9X8U1]	0.764217	0.0913117	0.193041	0.349523	0.15412	0.198256	0.176188
GFUI002450	discontinuous actin hexagon [Source:Projected from Drosophila melanogaster (FBgn0015926) FlyBase]	23.637	26.8232	24.0328	24.831	31.8946	33.0338	32.4642
GFUI002451	unspecified product	29.9532	30.0384	30.9936	30.3284	31.3808	33.0096	32.1952
GFUI002453	unspecified product	21.6586	18.5348	16.6322	18.9419	24.6445	23.499	24.0718
GFUI002456	D-aspartate oxidase [Source:Projected from Glossina morsitans (GMOY012146) VB Community Annotation]	25.9358	21.3797	34.8536	27.3897	13.8423	27.7696	20.8059
GFUI002470	unspecified product	0.0487153	0.0419091	0.0442998	0.0449747	0.0810518	0.072036	0.0765439
GFUI002471	unspecified product	0.103828	0.0334955	0.0354063	0.0575766	0.0848029	0.169692	0.127247
GFUI002506	unspecified product	0	0	0	0	0	0.0946687	0.0473343
GFUI002514	26S proteasome regulatory complex subunit RPN8/PSMD7 [Source:Projected from Glossina morsitans (GMOY005744) UniProtKB/TrEMBL;Acc:D3TM99]	122.52	125.844	204.999	151.121	221.309	165.019	193.164
GFUI002524	Protein-lysine N-methyltransferase [Source:UniProtKB/TrEMBL;Acc:A0A1A9X8X5]	41.1471	41.2552	42.3659	41.5894	65.5736	71.0088	68.2912
GFUI002528	unspecified product	1.21824	0.759231	5.82237	2.59995	1.72747	1.03432	1.38089
GFUI002530	Anoctamin [Source:UniProtKB/TrEMBL;Acc:A0A1A9X8X8]	0.472941	0.364168	0.441357	0.426155	0.790846	0.354443	0.572645
GFUI002532	unspecified product	12.1641	16.1346	21.1439	16.4809	29.0905	21.494	25.2922
GFUI002533	vasa intronic gene [Source:Projected from Drosophila melanogaster (FBgn0024183) FlyBase]	71.7428	84.1886	111.781	89.2375	75.9482	88.3212	82.1347
GFUI002536	unspecified product	0.588389	0.219021	0.12862	0.31201	0.688004	0.0264188	0.357211
GFUI002547	Septin [Source:Projected from Drosophila melanogaster (FBgn0026361) FlyBase]	30.1841	39.4426	58.3556	42.6608	67.5554	57.6212	62.5883
GFUI002549	Nucleoporin 214kD [Source:Projected from Drosophila melanogaster (FBgn0010660) FlyBase]	35.6587	35.0923	34.7474	35.1661	47.5225	48.7475	48.135
GFUI002579	unspecified product	23.0436	16.5941	23.7341	21.1239	41.7713	37.0967	39.434
GFUI002580	unspecified product	0.201192	0.0618151	0.163354	0.14212	0.247794	0	0.123897
GFUI002588	unspecified product	0.266833	0.166826	0.178694	0.204118	0.206489	0.176276	0.191383
GFUI002591	unspecified product	0.30385	0.130699	0.155424	0.196658	0.241281	0.301509	0.271395
GFUI002593	unspecified product	0.216905	0.0859341	0.155719	0.152853	0.207205	0.119944	0.163575
GFUI002594	unspecified product	0.086149	0.111169	0	0.0657727	0	0.261484	0.130742
GFUI002608	unspecified product	0.158285	0.0261866	0	0.0614905	0	0.284282	0.142141
GFUI002656	unspecified product	0.269428	0.45747	0.402972	0.376623	0.682056	0.496628	0.589342
GFUI002660	unspecified product	0.114503	0.461745	0.292851	0.2897	0.987182	0.568105	0.777644
GFUI002664	unspecified product	0.160893	0.1464	0.175853	0.161049	0.244292	0.173379	0.208836
GFUI002669	unspecified product	0.120184	0.180938	0.409841	0.236988	0.381744	0.308669	0.345207
GFUI002670	Synaptosomal-associated protein [Source:UniProtKB/TrEMBL;Acc:A0A1A9X923]	66.6467	119.32	122.07	102.679	123.442	134.891	129.167
GFUI002671	unspecified product	34.2538	28.7256	28.5533	30.5109	34.3632	30.8745	32.6189
GFUI002672	mannose-6-phosphate isomerase [Source:Projected from Glossina morsitans (GMOY000851) VB Community Annotation]	44.7397	53.7265	61.5729	53.3464	63.1039	62.1142	62.6091
GFUI002673	unspecified product	17.4918	14.7955	14.9867	15.758	18.2365	15.5081	16.8723
GFUI002678	dopamine N-acetyltransferase	3.38616	2.42145	2.37906	2.72889	3.40244	4.00599	3.70422
GFUI002679	DnaJ-like-60 [Source:Projected from Drosophila melanogaster (FBgn0260775) FlyBase]	40.7452	46.7152	55.8506	47.7703	43.7063	51.5882	47.6472
GFUI002681	unspecified product	3.36241	2.53105	1.52882	2.47409	3.00059	0.785058	1.89282
GFUI002688	unspecified product	0	35.8472	0.230348	12.0258	137.285	131.887	134.586
GFUI002689	Ecdysone-dependent gene 84A [Source:Projected from Drosophila melanogaster (FBgn0000552) FlyBase]	0	0.146609	0	0.0488697	0.0618632	0.79579	0.428827
GFUI002690	unspecified product	0.822315	6.54368	5.23447	4.20015	182.462	47.8067	115.134
GFUI002691	proboscipedia [Source:Projected from Glossina morsitans (GMOY003131) VB Community Annotation]	0	0.0259761	0	0.0086587	0.0548046	0.0986986	0.0767516
GFUI002693	unspecified product	0.775384	66.6356	1.32207	22.911	25.3616	66.8329	46.0973
GFUI002697	unspecified product	0.031877	0.0685583	0	0.0334784	0.0482149	0.0744267	0.0613208
GFUI002709	Amalgam [Source:Projected from Drosophila melanogaster (FBgn0000071) FlyBase]	105.076	83.7604	91.2295	93.3553	142.414	116.872	129.643
GFUI002711	unspecified product	0.0403616	0.0173612	0.0137637	0.0238288	0.0842465	0.084813	0.0845298
GFUI002720	proboscipedia [Source:Projected from Glossina morsitans (GMOY003804) VB Community Annotation]	0	0	0.201206	0.0670687	0.187412	0.344402	0.265907
GFUI002727	unspecified product	5.0677	3.74082	5.12583	4.64478	5.77802	7.62068	6.69935
GFUI002728	unspecified product	5.66396	5.13311	3.23936	4.67881	6.35245	7.02799	6.69022
GFUI002729	sex combs reduced [Source:Projected from Glossina morsitans (GMOY001707) VB Community Annotation]	0.562592	0	0.091357	0.217983	0.364688	0.375298	0.369993
GFUI002740	fushi tarazu [Source:Projected from Glossina morsitans (GMOY006912) VB Community Annotation]	0.0465554	0	0	0.0155185	0.0844997	0.108698	0.0965988
GFUI002741	unspecified product	0.617465	0.25186	0.048405	0.30591	0.251196	0.372844	0.31202
GFUI002746	sex combs reduced [Source:Projected from Glossina morsitans (GMOY009947) VB Community Annotation]	0.666843	0.320403	0.0322554	0.339834	0.341214	0.778475	0.559844
GFUI002759	unspecified product	0.165228	0.142143	0.225378	0.177583	0.254911	0.771553	0.513232
GFUI002760	antennapedia [Source:Projected from Glossina morsitans (GMOY012124) VB Community Annotation]	1.21759	1.36627	1.66486	1.41624	3.64325	1.93643	2.78984
GFUI002761	unspecified product	1.44	1.0646	0.971878	1.15883	2.71575	1.52346	2.1196
GFUI002763	unspecified product	0.47082	0.19473	0.164671	0.27674	0.509447	0.761036	0.635242
GFUI002764	unspecified product	0.660888	0.597625	1.22929	0.829268	1.78567	0.508504	1.14709
GFUI002784	unspecified product	0.755287	0.562294	0.647204	0.654928	1.61341	0.97668	1.29505
GFUI002795	unspecified product	0.773464	0.5545	0.586132	0.638032	2.35928	0.802619	1.58095
GFUI002801	unspecified product	0.0508648	0.0546978	0.0481818	0.0512481	0.057701	0.0494832	0.0535921
GFUI002805	Nucleoporin 62kD [Source:Projected from Drosophila melanogaster (FBgn0034118) FlyBase]	77.9698	119.03	215.557	137.519	256.033	161.983	209.008
GFUI002806	WD40 repeat protein [Source:Projected from Glossina morsitans (GMOY010805) UniProtKB/TrEMBL;Acc:D3TP25]	94.8409	93.3408	118.459	102.214	133.647	127.751	130.699
GFUI002807	unspecified product	1.16038	1.16732	1.95724	1.42831	1.32483	1.66052	1.49267
GFUI002808	unspecified product	0	0	0	0	0.0952893	0.490309	0.292799
GFUI002811	jun-related antigen [Source:Projected from Glossina morsitans (GMOY013058) VB Community Annotation]	126.488	98.3068	82.3427	102.379	60.9953	95.4601	78.2277
GFUI002821	scavenger receptor acting in neural tissue and majority of rhodopsin is absent [Source:Projected from Drosophila melanogaster (FBgn0025697) FlyBase]	15.8542	12.0985	17.484	15.1456	15.5472	15.1857	15.3665
GFUI002824	unspecified product	0.954622	1.11211	2.17024	1.41232	5.34241	8.91544	7.12892
GFUI002825	Neurospecific receptor kinase [Source:Projected from Drosophila melanogaster (FBgn0020391) FlyBase]	12.555	13.8958	15.6066	14.0191	19.7227	20.3994	20.0611
GFUI002830	unspecified product	0.267534	0	0.304106	0.190547	0.121396	0	0.060698
GFUI002831	unspecified product	0.352951	0.442807	0.468067	0.421275	0.613927	0.48071	0.547319
GFUI002832	unspecified product	0	0	0	0	0	0.199121	0.0995605
GFUI002834	unspecified product	0.519933	0	1.47752	0.665818	2.41822	0.606972	1.5126
GFUI002839	sex-specific enzyme [Source:Projected from Drosophila melanogaster (FBgn0038398) FlyBase]	15.1645	10.7067	17.8759	14.5824	16.6117	16.7494	16.6806
GFUI002840	unspecified product	3.92324	4.40433	10.9087	6.41209	10.1413	3.23117	6.68623
GFUI002841	Serine/threonine-protein phosphatase [Source:UniProtKB/TrEMBL;Acc:A0A1A9X978]	44.9382	47.0149	58.5683	50.1738	63.429	57.3358	60.3824
GFUI002843	unspecified product	9.97793	7.22799	10.3144	9.17344	25.1672	12.6494	18.9083
GFUI002844	unspecified product	3.11649	2.99386	3.54251	3.21762	3.67675	4.88327	4.28001
GFUI002845	unspecified product	15.6483	12.4248	12.0924	13.3885	14.5266	17.1728	15.8497
GFUI002853	PDZ domain-containing protein [Source:UniProtKB/TrEMBL;Acc:A0A1A9X985]	17.609	15.1104	14.4639	15.7278	16.1779	20.2314	18.2047
GFUI002857	unspecified product	0.349033	0.0853033	0.144271	0.192869	0.194372	0.111126	0.152749
GFUI002858	Factor interacting with poly(A) polymerase [Source:Projected from Drosophila melanogaster (FBgn0037255) FlyBase]	42.8113	40.5587	35.3525	39.5742	39.7607	51.6944	45.7276
GFUI002860	unspecified product	17.2504	16.8465	24.8461	19.6477	28.185	27.4423	27.8136
GFUI002861	unspecified product	65.5489	73.184	102.536	80.423	114.645	89.5378	102.091
GFUI002862	unspecified product	0.978333	0.157809	0.222414	0.452852	2.70796	0.114211	1.41109
GFUI002863	unspecified product	0.0849129	0	0	0.0283043	0.15412	0	0.07706
GFUI002864	Fatty acid-binding protein FABP [Source:Projected from Glossina morsitans (GMOY011451) UniProtKB/TrEMBL;Acc:D3TLL9]	41.3159	45.6445	174.223	87.0611	91.4542	145.381	118.418
GFUI002865	unspecified product	0.683929	0	0	0.227976	0.0344821	0.177427	0.105955
GFUI002866	Hypothetical conserved protein [Source:Projected from Glossina morsitans (GMOY011449) UniProtKB/TrEMBL;Acc:D3TMV5]	7.01395	7.23475	11.4098	8.55283	11.6084	8.74281	10.1756
GFUI002871	scheggia [Source:Projected from Drosophila melanogaster (FBgn0037912) FlyBase]	161.362	160.669	224.181	182.071	151.056	210.053	180.554
GFUI002872	DUF3453 domain-containing protein [Source:UniProtKB/TrEMBL;Acc:A0A1A9X997]	0.258779	0.177087	0.0891377	0.175001	0.135215	0.714054	0.424635
GFUI002877	DNA replication complex GINS protein SLD5 [Source:UniProtKB/TrEMBL;Acc:A0A1A9X999]	30.2715	29.7206	42.8859	34.2927	50.1235	46.7042	48.4138
GFUI002889	unspecified product	0.103497	0.0445187	0	0.0493386	0.178459	0	0.0892295
GFUI002894	nicotinic Acetylcholine Receptor alpha2 [Source:Projected from Drosophila melanogaster (FBgn0000039) FlyBase]	1.34499	0.625077	0.781308	0.917125	1.47859	0.921287	1.19994
GFUI002895	unspecified product	0	0	0	0	0	0.0459433	0.0229716
GFUI002897	unspecified product	0	0	0	0	0.157545	0	0.0787725
GFUI002911	unspecified product	0.346046	0.186061	0.196675	0.242927	0.235532	0.252485	0.244008
GFUI002924	unspecified product	0.34575	0.1571	0.0941019	0.198984	0.399951	0.289931	0.344941
GFUI002925	unspecified product	0.261183	0.421298	0.23751	0.306664	0.379246	0.365888	0.372567
GFUI002931	unspecified product	0.172674	0.0983046	0.0461833	0.105721	0.0506987	0.166008	0.108353
GFUI002936	unspecified product	6.0205	3.87325	7.64093	5.84489	8.18132	4.04589	6.1136
GFUI002937	unspecified product	0.600537	0.275807	0.867511	0.581285	0.5819	0.489288	0.535594
GFUI002943	unspecified product	1.55463	0.585121	8.65901	3.59959	4.16201	1.17967	2.67084
GFUI002957	unspecified product	1.86336	1.30549	5.23102	2.79996	2.45328	1.59851	2.02589
GFUI002958	unspecified product	0.105911	0	0.0240778	0.0433296	0.0672813	0.111277	0.0892792
GFUI002960	unspecified product	1.78124	0.586366	0.578495	0.982034	1.00619	0.933618	0.969904
GFUI002961	unspecified product	0.961248	0.675871	9.49767	3.7116	3.4894	2.50329	2.99634
GFUI002963	unspecified product	0.95554	0.407141	5.4923	2.28499	2.18429	0.947124	1.56571
GFUI002964	unspecified product	0.467224	0.351703	0.832048	0.550325	0.699624	0.327264	0.513444
GFUI002984	unspecified product	2.10503	0.670712	0.620352	1.13203	1.94573	1.36523	1.65548
GFUI003002	unspecified product	150.81	151.061	196.114	165.995	221.389	205.91	213.649
GFUI003008	unspecified product	0.127335	0	0.144742	0.0906923	0.173338	0	0.086669
GFUI003009	unspecified product	0.693629	0.699279	0.591336	0.661415	0.865536	0.455482	0.660509
GFUI003010	unspecified product	0.262588	0.235313	0.870578	0.45616	0.625546	0.868548	0.747047
GFUI003013	unspecified product	1.29872	3.42798	1.92361	2.21677	16.1791	4.73216	10.4556
GFUI003016	BTB domain-containing protein [Source:UniProtKB/TrEMBL;Acc:A0A1A9X9F4]	1.83888	3.11239	3.17954	2.71027	9.21374	2.53977	5.87676
GFUI003017	unspecified product	255.025	242.256	297.361	264.881	244.084	266.191	255.137
GFUI003018	unspecified product	3.47902	6.49786	6.14951	5.37546	17.72	4.41122	11.0656
GFUI003024	unspecified product	1.38265	0.594738	0	0.659129	0.627392	0	0.313696
GFUI003032	proliferation disrupter [Source:Projected from Drosophila melanogaster (FBgn0014269) FlyBase]	19.5802	19.292	21.3818	20.0847	29.9346	22.4282	26.1814
GFUI003033	unspecified product	0.0363011	0	0	0.0121004	3.4064	0.915366	2.16088
GFUI003034	unspecified product	0	0	2.5449	0.8483	7.80066	0	3.90033
GFUI003035	serrano [Source:Projected from Drosophila melanogaster (FBgn0034408) FlyBase]	9.38413	6.09268	9.71284	8.39655	11.4566	7.49609	9.47635
GFUI003036	unspecified product	0.0231604	0.0498113	0.0263264	0.0330994	0.0105092	0.0135188	0.012014
GFUI003043	unspecified product	0	0	0	0	0.0228673	0	0.0114337
GFUI003044	unspecified product	4.36156	4.50606	4.85396	4.57386	6.47611	5.18501	5.83056
GFUI003052	F-box domain-containing protein [Source:UniProtKB/TrEMBL;Acc:A0A1A9X9G9]	1.36573	0.822443	0.745166	0.97778	1.23943	0.765294	1.00236
GFUI003054	unspecified product	0.565098	0.440045	0.221499	0.408881	0.937253	0.25023	0.593742
GFUI003063	unspecified product	0.688281	0.413612	0.483228	0.528374	0.992056	0.401751	0.696904
GFUI003080	Epoxide hydrolase [Source:UniProtKB/TrEMBL;Acc:A0A1A9X9H3]	42.0626	26.5183	47.1155	38.5655	44.6081	66.8245	55.7163
GFUI003081	unspecified product	14.2293	14.9976	16.7368	15.3212	22.128	20.4067	21.2674
GFUI003082	unspecified product	2.54344	1.56292	2.61578	2.24071	3.90199	2.54505	3.22352
GFUI003083	Methionyl-tRNA synthetase [Source:Projected from Drosophila melanogaster (FBgn0034401) FlyBase]	47.7872	55.2224	56.5176	53.1757	95.67	87.5115	91.5907
GFUI003084	unspecified product	19.3647	20.7822	22.1887	20.7785	29.6073	27.963	28.7852
GFUI003085	pawn [Source:Projected from Drosophila melanogaster (FBgn0003174) FlyBase]	4.35975	4.48999	8.09986	5.64987	27.0803	7.51907	17.2997
GFUI003086	Epoxide hydrolase [Source:UniProtKB/TrEMBL;Acc:A0A1A9X9H9]	146.465	101.32	115.364	121.05	151.929	329.884	240.906
GFUI003087	unspecified product	41.2035	37.3932	31.7655	36.7874	11.4016	28.2212	19.8114
GFUI003088	unspecified product	19.0196	15.484	23.7571	19.4202	8.80096	27.5976	18.1993
GFUI003103	PfkB domain-containing protein [Source:UniProtKB/TrEMBL;Acc:A0A1A9X9I5]	25.7209	14.4358	11.7286	17.2951	12.4434	19.8439	16.1437
GFUI003104	unspecified product	0.114826	0	0	0.0382753	0.0434194	0.0893655	0.0663925
GFUI003106	Inner centromere protein [Source:Projected from Drosophila melanogaster (FBgn0260991) FlyBase]	33.337	30.1235	27.4088	30.2898	41.9724	40.4025	41.1874
GFUI003107	unspecified product	12.1032	11.3464	9.88511	11.1116	14.1841	15.1371	14.6606
GFUI003110	unspecified product	3.5327	2.89813	0.993555	2.47479	1.32206	2.21085	1.76646
GFUI003116	Growth arrest and DNA damage-inducible [Source:Projected from Drosophila melanogaster (FBgn0033153) FlyBase]	110.121	101.719	58.8427	90.2276	53.0291	117.019	85.0241
GFUI003123	BTB domain-containing protein [Source:UniProtKB/TrEMBL;Acc:A0A1A9X9J3]	0.836999	0.262521	0.118927	0.406149	0.632993	0.447845	0.540419
GFUI003124	unspecified product	1.30271	0.469526	0.309177	0.693804	0.594367	0.626701	0.610534
GFUI003125	unspecified product	5.18555	2.62521	1.39705	3.06927	2.75025	3.65576	3.20301
GFUI003128	unspecified product	0.825732	0.333932	0.296826	0.485497	0.550817	0.873334	0.712075
GFUI003136	unspecified product	1.41238	0.88383	0.371885	0.889365	0.803818	1.28552	1.04467
GFUI003138	unspecified product	1.26117	0.417295	0.22055	0.633005	0.583274	0.99097	0.787122
GFUI003152	unspecified product	0	0	0	0	0.229484	0.275521	0.252503
GFUI003153	unspecified product	0	0	0	0	0.119877	0.0925237	0.1062
GFUI003162	unspecified product	5.70218	7.42639	10.9828	8.03712	5.51983	3.32838	4.4241
GFUI003164	NADH-ubiquinone oxidoreductase NDUFS8/23 kDa subunit [Source:Projected from Glossina morsitans (GMOY000701) UniProtKB/TrEMBL;Acc:D3TSE8]	18.5515	20.0071	28.9496	22.5027	16.7142	26.2889	21.5016
GFUI003166	Actin-related protein 2/3 complex subunit 3 [Source:UniProtKB/TrEMBL;Acc:A0A1A9X9K9]	61.0134	57.8849	91.5213	70.1399	95.0617	68.6311	81.8464
GFUI003171	unspecified product	0.184753	0.13245	0.140006	0.152403	0.195612	0.467311	0.331462
GFUI003173	Peptidylglycine-alpha-hydroxylating monooxygenase [Source:Projected from Drosophila melanogaster (FBgn0283509) FlyBase]	6.30281	5.30668	6.74548	6.11832	7.96764	8.78722	8.37743
GFUI003174	unspecified product	54.2726	49.8363	29.2906	44.4665	28.7617	61.5458	45.1538
GFUI003176	unspecified product	2.16172	0.721432	1.52517	1.46944	1.68557	2.24803	1.9668
GFUI003181	Plasma membrane glycoprotein CD36 [Source:Projected from Glossina morsitans (GMOY010881) UniProtKB/TrEMBL;Acc:Q2PQQ5]	96.4029	82.4497	73.2851	84.0459	67.2612	94.5216	80.8914
GFUI003182	unspecified product	1.56895	1.20666	0.654677	1.14343	1.67618	2.02867	1.85242
GFUI003183	unspecified product	14.3138	16.0185	25.1386	18.4903	34.1541	14.7515	24.4528
GFUI003189	unspecified product	29.292	23.0607	15.7508	22.7012	16.3925	30.8118	23.6022
GFUI003194	unspecified product	0.919279	0.827156	0.497593	0.748009	1.34503	1.5623	1.45366
GFUI003196	chemosensory protein 3	24.4199	19.2489	13.4171	19.0286	13.532	26.1355	19.8337
GFUI003201	Myb_DNA-bind_5 domain-containing protein [Source:UniProtKB/TrEMBL;Acc:A0A1A9X9M5]	9.40711	10.3603	11.9328	10.5667	14.2904	12.096	13.1932
GFUI003202	unspecified product	0.720255	0.79439	1.84735	1.12067	2.04473	0.68991	1.36732
GFUI003204	unspecified product	38.121	40.0176	35.2207	37.7864	43.0314	41.945	42.4882
GFUI003205	unspecified product	1.20006	1.45069	2.37073	1.67383	2.64008	0.743957	1.69202
GFUI003206	unspecified product	10.3745	8.5872	19.3818	12.7812	19.3796	13.907	16.6433
GFUI003207	Protein kinase [Source:Projected from Glossina morsitans (GMOY010893) VB Community Annotation]	30.9119	32.8133	37.7264	33.8172	49.5946	36.732	43.1633
GFUI003211	Glutathione S transferase E12 [Source:Projected from Drosophila melanogaster (FBgn0027590) FlyBase]	21.2272	16.3901	16.3903	18.0025	16.6174	31.255	23.9362
GFUI003212	unspecified product	14.3585	16.6413	19.4387	16.8128	27.1368	17.6083	22.3726
GFUI003216	unspecified product	5.18968	4.22832	9.23483	6.21761	9.61625	7.13852	8.37739
GFUI003221	mapmodulin [Source:Projected from Glossina morsitans (GMOY003715) VB Community Annotation]	46.2486	50.8149	63.5421	53.5352	77.7384	63.0284	70.3834
GFUI003222	Leucine-rich repeat [Source:Projected from Drosophila melanogaster (FBgn0033212) FlyBase]	13.1846	10.2778	9.66072	11.041	9.31311	8.19081	8.75196
GFUI003223	unspecified product	43.9724	43.607	56.2563	47.9452	63.2202	57.9434	60.5818
GFUI003224	Putative Rab5-interacting protein [Source:Projected from Glossina morsitans (GMOY003714) UniProtKB/TrEMBL;Acc:D3TQV0]	55.9807	62.1548	105.606	74.5805	112.46	86.1669	99.3135
GFUI003228	unspecified product	53.5521	45.5582	35.2911	44.8005	29.9037	26.9826	28.4431
GFUI003233	unspecified product	0.127647	0.274532	0.217645	0.206608	1.04258	0.298031	0.670305
GFUI003235	unspecified product	0.554042	0.79439	0.62978	0.659404	0	0.646791	0.323396
GFUI003236	unspecified product	32.7191	24.6662	26.1332	27.8395	23.2569	44.9986	34.1277
GFUI003238	unspecified product	10.5615	7.45331	8.88856	8.96779	9.13551	14.8192	11.9774
GFUI003252	PAN2-PAN3 deadenylation complex catalytic subunit PAN2 [Source:UniProtKB/TrEMBL;Acc:A0A1A9X9Q1]	21.4953	19.3173	21.3795	20.7307	22.4622	22.6556	22.5589
GFUI003253	stambha A [Source:Projected from Drosophila melanogaster (FBgn0086784) FlyBase]	11.2402	7.34022	7.11398	8.5648	10.1415	18.878	14.5098
GFUI003254	F-box domain-containing protein [Source:UniProtKB/TrEMBL;Acc:A0A1A9X9Q3]	67.075	61.871	55.9893	61.6451	75.5496	69.5987	72.5742
GFUI003255	germ cell-less [Source:Projected from Drosophila melanogaster (FBgn0005695) FlyBase]	27.3033	22.8084	26.9816	25.6978	23.8189	24.3494	24.0842
GFUI003262	unspecified product	0.185024	0.0923776	0.0300453	0.102482	0.119938	0.100285	0.110112
GFUI003268	Citrate synthase [Source:UniProtKB/TrEMBL;Acc:A0A1A9X9Q7]	2.28616	1.01935	2.21839	1.8413	2.68198	1.49718	2.08958
GFUI003270	hiiragi [Source:Projected from Drosophila melanogaster (FBgn0015949) FlyBase]	26.1249	20.872	25.3416	24.1128	28.5522	28.5543	28.5532
GFUI003271	unspecified product	53.7222	41.1118	64.4587	53.0976	46.5398	49.8296	48.1847
GFUI003272	unspecified product	50.2964	62.5256	59.6048	57.4756	72.352	61.2148	66.7834
GFUI003273	unspecified product	2.92748	4.30306	6.02869	4.41974	7.75026	9.75333	8.75179
GFUI003275	centrosomin's beautiful sister [Source:Projected from Drosophila melanogaster (FBgn0086757) FlyBase]	45.1857	48.7093	58.1066	50.6672	62.8272	60.684	61.7556
GFUI003276	unspecified product	17.7568	15.2266	16.3272	16.4369	22.366	20.2231	21.2946
GFUI003278	Dihydropteridine reductase [Source:Projected from Drosophila melanogaster (FBgn0035964) FlyBase]	0.220678	0.355961	0.376267	0.317635	0.751009	0.25762	0.504314
GFUI003282	unspecified product	0.519069	0.767503	0.590026	0.625533	1.38375	1.51491	1.44933
GFUI003283	Phosphatidylinositol glycan anchor biosynthesis class M [Source:Projected from Drosophila melanogaster (FBgn0034649) FlyBase]	14.175	14.9722	19.0488	16.0653	22.2405	17.0628	19.6517
GFUI003284	unspecified product	0.0538572	0.115831	0.183659	0.117782	0.391011	0.0628732	0.226942
GFUI003285	unspecified product	72.9889	102.215	120.586	98.5966	117.286	129.234	123.26
GFUI003286	unspecified product	17.4043	10.358	12.6101	13.4575	19.0501	16.1302	17.5902
GFUI003292	unspecified product	40.5809	44.4319	50.4766	45.1631	57.6155	60.3679	58.9917
GFUI003293	unspecified product	7.94726	5.09132	17.2985	10.1124	9.51408	7.3037	8.40889
GFUI003294	Lysozyme [Source:UniProtKB/TrEMBL;Acc:A0A1A9X9S5]	5.96749	3.30582	5.13883	4.80405	6.97465	5.91095	6.4428
GFUI003297	unspecified product	0.706328	0.911465	0.521875	0.713223	1.00958	1.11317	1.06137
GFUI003320	unspecified product	0.154846	0	0	0.0516153	0.0351314	0.361536	0.198334
GFUI003321	unspecified product	0.0670941	0.1443	0.0762659	0.0958867	0.182667	0.130543	0.156605
GFUI003322	unspecified product	0.23619	0.253989	0.134239	0.208139	0.0535867	0.137865	0.0957259
GFUI003323	unspecified product	0.106286	0.22859	0.120815	0.151897	0.273292	0.206797	0.240044
GFUI003326	unspecified product	30.3847	27.6663	27.0981	28.383	33.8498	35.7199	34.7848
GFUI003327	unspecified product	4.72513	4.02232	3.8912	4.21288	4.56102	4.79094	4.67598
GFUI003329	unspecified product	0.140968	0.328447	0.320478	0.263298	0.170575	0.274278	0.222426
GFUI003330	unspecified product	0.168301	0.241312	0.127539	0.179051	0.101824	0.589427	0.345625
GFUI003346	unspecified product	17.6769	21.5919	24.6581	21.309	33.0549	26.5947	29.8248
GFUI003347	unspecified product	1.39916	0.752299	0	0.717153	1.26977	2.45008	1.85993
GFUI003351	unspecified product	0.197148	0.530011	0.560246	0.429135	0.469653	0	0.234826
GFUI003357	unspecified product	0.381422	0.281988	0.0541953	0.239202	0.265019	0.125233	0.195126
GFUI003373	unspecified product	0.394844	0.424598	0.067323	0.295588	0.438952	0.276566	0.357759
GFUI003375	unspecified product	1.54418	0.830274	0.585092	0.986515	1.1768	2.14936	1.66308
GFUI003382	unspecified product	1.4366	0.800263	0.713511	0.983458	1.1305	2.00949	1.57
GFUI003383	unspecified product	0.423551	0.342646	0.119258	0.295152	0.366748	0.176915	0.271832
GFUI003390	unspecified product	92.7286	82.6353	76.7024	84.0221	105.527	105.284	105.406
GFUI003392	Splicing factor [Source:Projected from Drosophila melanogaster (FBgn0025571) FlyBase]	16.4973	17.1337	17.0934	16.9081	24.1438	26.1464	25.1451
GFUI003393	pyrroline-5-carboxylate reductase [Source:Projected from Glossina morsitans (GMOY002635) VB Community Annotation]	75.2337	74.878	79.5114	76.541	91.7151	211.233	151.474
GFUI003395	h6-like-homeobox [Source:Projected from Glossina morsitans (GMOY008488) VB Community Annotation]	0.279499	0.15028	0.0794266	0.169735	0.190238	0.163144	0.176691
GFUI003402	unspecified product	0.163362	0.281076	0	0.148146	0.266858	0.19071	0.228784
GFUI003403	DUF4485 domain-containing protein [Source:UniProtKB/TrEMBL;Acc:A0A1A9X9X7]	0.0484164	0.0260325	0	0.0248163	0.0329541	0.0282608	0.0306075
GFUI003407	unspecified product	0.156867	0	0	0.052289	0.07118	0	0.03559
GFUI003410	unspecified product	5.04958	2.09903	2.39563	3.18141	5.79562	2.74104	4.26833
GFUI003422	slouch [Source:Projected from Glossina morsitans (GMOY004988) VB Community Annotation]	0.15915	0.171143	0.232593	0.187629	0.319813	0.477752	0.398782
GFUI003424	unspecified product	0.281513	0.302727	0	0.194747	0.127739	0.16432	0.14603
GFUI003425	unspecified product	0.10643	0	0	0.0354767	0	0.869731	0.434866
GFUI003426	unspecified product	18.6824	18.694	18.0386	18.4717	26.7412	22.7362	24.7387
GFUI003428	unspecified product	0.093512	0	0	0.0311707	0.0339455	0	0.0169728
GFUI003438	unspecified product	0.224967	0.14112	0	0.122029	0.0595473	0.415827	0.237687
GFUI003448	unspecified product	2.97403	3.02241	2.04321	2.67988	2.76819	3.25569	3.01194
GFUI003451	unspecified product	3.38349	3.42364	2.04364	2.95026	2.69101	2.68185	2.68643
GFUI003461	unspecified product	2.976	3.60029	3.80567	3.46065	3.54476	2.60564	3.0752
GFUI003463	unspecified product	2.47649	1.97756	1.28209	1.91205	2.5182	2.21362	2.36591
GFUI003473	crooked legs [Source:Projected from Glossina morsitans (GMOY009464) VB Community Annotation]	46.6548	43.9023	60.1064	50.2212	63.9859	60.0635	62.0247
GFUI003475	unspecified product	19.9199	21.8918	24.6647	22.1588	31.4993	27.6308	29.565
GFUI003478	unspecified product	18.0956	19.6965	21.8235	19.8719	28.0043	26.1914	27.0979
GFUI003479	Mothers against decapentaplegic homolog [Source:UniProtKB/TrEMBL;Acc:A0A1A9XA07]	58.2334	50.7687	60.8056	56.6026	54.5093	58.1289	56.3191
GFUI003480	unspecified product	16.9616	16.1637	12.0698	15.065	14.0789	20.3645	17.2217
GFUI003481	unspecified product	72.9223	54.0482	62.2715	63.0807	85.7064	80.5791	83.1428
GFUI003482	unspecified product	48.964	45.1746	48.8268	47.6551	68.3957	80.7397	74.5677
GFUI003483	Vacuolar H+-ATPase v1 sector subunit D [Source:Projected from Glossina morsitans (GMOY009457) UniProtKB/TrEMBL;Acc:D3TLR6]	104.695	96.5703	129.741	110.335	103.321	107.487	105.404
GFUI003489	unspecified product	34.0116	27.8437	31.1329	30.9961	43.0166	44.6115	43.8141
GFUI003490	unspecified product	0.353545	0.116981	0.0309135	0.167147	1.61041	0.333359	0.971885
GFUI003494	unspecified product	53.3698	42.4802	27.4003	41.0834	41.4104	37.9284	39.6694
GFUI003495	bip2 [Source:Projected from Glossina morsitans (GMOY009470) VB Community Annotation]	47.3233	44.325	27.5498	39.7327	26.2485	41.8372	34.0429
GFUI003497	unspecified product	44.8596	47.7892	42.7315	45.1268	54.8307	52.3692	53.5999
GFUI003498	slipper [Source:Projected from Drosophila melanogaster (FBgn0030018) FlyBase]	26.7196	22.9254	15.1364	21.5938	15.6415	22.0033	18.8224
GFUI003499	odorant receptor [Source:Projected from Glossina morsitans (GMOY013231) VB Community Annotation]	0.559198	0.270601	0.0635641	0.297788	0.241054	0.195843	0.218448
GFUI003500	Odorant receptor [Source:UniProtKB/TrEMBL;Acc:A0A1A9XA20]	0.481173	0	0	0.160391	0.0513734	0	0.0256867
GFUI003502	unspecified product	13.1716	11.5035	11.0016	11.8922	8.78348	12.7005	10.742
GFUI003504	Kin17_mid domain-containing protein [Source:UniProtKB/TrEMBL;Acc:A0A1A9XA23]	61.21	69.6945	54.5949	61.8331	61.0633	78.1371	69.6002
GFUI003511	tnf-receptor-associated factor [Source:Projected from Glossina morsitans (GMOY009472) VB Community Annotation]	37.2492	33.3802	40.7077	37.1124	49.1415	43.9547	46.5481
GFUI003520	unspecified product	8.96444	7.45627	6.84587	7.75553	8.65518	13.4537	11.0544
GFUI003521	unspecified product	2.34418	2.48932	1.56547	2.13299	1.78169	1.57355	1.67762
GFUI003523	PDZ domain-containing protein [Source:UniProtKB/TrEMBL;Acc:A0A1A9XA27]	0.132257	0.161187	0.0400898	0.111178	0.0840181	0	0.042009
GFUI003536	unspecified product	6.59737	4.51724	4.41959	5.17807	10.42	6.4245	8.42225
GFUI003537	unspecified product	24.1989	27.2518	22.061	24.5039	20.3873	18.5484	19.4678
GFUI003538	unspecified product	16.9345	16.8379	15.09	16.2875	10.5416	9.63634	10.089
GFUI003539	ovo [Source:Projected from Glossina morsitans (GMOY008199) VB Community Annotation]	0.18362	0	0.0463823	0.0766674	0	0.0476352	0.0238176
GFUI003540	Acyl-CoA synthetase [Source:Projected from Glossina morsitans (GMOY007917) UniProtKB/TrEMBL;Acc:R4IJP7]	13.8031	10.9788	17.0146	13.9322	14.2561	9.99653	12.1263
GFUI003546	unspecified product	5.82272	6.30256	6.55359	6.22629	3.95884	3.5436	3.75122
GFUI003548	unspecified product	30.3265	33.5731	27.5152	30.4716	25.5716	23.2409	24.4062
GFUI003553	PAS domain-containing protein [Source:UniProtKB/TrEMBL;Acc:A0A1A9XA37]	0	0	0	0	0.00709094	0	0.00354547
GFUI003557	unspecified product	0	0.0520327	0	0.0173442	0.175646	0.141216	0.158431
GFUI003564	Myb_DNA-bind_5 domain-containing protein [Source:UniProtKB/TrEMBL;Acc:A0A1A9XA41]	20.6451	17.8977	21.7579	20.1002	22.2632	23.6846	22.9739
GFUI003566	unspecified product	0.508459	0.119607	0.451536	0.359867	0.800302	0.751246	0.775774
GFUI003568	unspecified product	1.10643	0.516627	0.546099	0.723052	1.23532	1.1047	1.17001
GFUI003575	unspecified product	0.743999	0	0	0.248	0.843991	0.434274	0.639132
GFUI003580	Putative Pigment Dispersing Factor Receptor [Source:Projected from Glossina morsitans (GMOY007422) VB Community Annotation]	0.920995	0.490067	0.490902	0.633988	0.865052	0.765991	0.815522
GFUI003587	unspecified product	0.13589	0.164397	0.270317	0.190201	0.277477	0.138809	0.208143
GFUI003592	unspecified product	0	0.0644965	0.0681758	0.0442241	0.149683	0.0700173	0.10985
GFUI003593	unspecified product	0.133396	0	0.0379078	0.0571013	0.0453972	0.0389317	0.0421644
GFUI003610	unspecified product	10.7369	18.7376	26.4708	18.6484	32.951	12.403	22.677
GFUI003611	unspecified product	5.53081	7.06227	9.70634	7.43314	15.9822	5.67816	10.8302
GFUI003618	unspecified product	24.9738	37.6363	45.0484	35.8862	57.3107	24.9477	41.1292
GFUI003619	unspecified product	13.2347	26.7203	33.6356	24.5302	49.9041	18.4505	34.1773
GFUI003620	PINc domain-containing protein [Source:UniProtKB/TrEMBL;Acc:A0A1A9XA55]	46.8234	43.3948	47.387	45.8684	58.217	61.884	60.0505
GFUI003621	unspecified product	62.4088	110.535	118.203	97.0489	188	61.5718	124.786
GFUI003623	unspecified product	4.92171	6.71694	8.3046	6.64775	15.4431	4.70392	10.0735
GFUI003624	unspecified product	5.26349	7.21955	6.80721	6.43008	12.3927	4.51442	8.45356
GFUI003629	unspecified product	42.5366	42.4777	46.2587	43.7577	55.9425	59.7003	57.8214
GFUI003630	unspecified product	228.593	226.921	320.756	258.757	409.192	340.996	375.094
GFUI003631	Casein kinase Ialpha [Source:Projected from Glossina morsitans (GMOY011765) VB Community Annotation]	63.4103	56.3895	66.1351	61.9783	67.2619	70.7506	69.0062
GFUI003634	Short-chain alcohol dehydrogenase/3-hydroxyacyl-CoA dehydrogenase [Source:Projected from Glossina morsitans (GMOY011770) UniProtKB/TrEMBL;Acc:D3TLT8]	76.6321	77.6241	103.22	85.8254	130.255	151.784	141.019
GFUI003635	methylmalonate-semialdehyde dehydrogenase [Source:Projected from Glossina morsitans (GMOY011771) VB Community Annotation]	205.005	189.564	206.18	200.25	182.905	284.743	233.824
GFUI003636	transcriptional Adaptor [Source:Projected from Drosophila melanogaster (FBgn0030891) FlyBase]	77.5785	69.1615	65.5992	70.7797	77.405	105.418	91.4115
GFUI003639	unspecified product	110.659	105.114	103.698	106.49	119.806	120.201	120.004
GFUI003644	unspecified product	58.0869	53.3022	62.968	58.119	65.7917	65.361	65.5764
GFUI003645	Leucine-rich pentatricopeptide repeat containing [Source:Projected from Drosophila melanogaster (FBgn0027794) FlyBase]	46.6858	42.6379	58.047	49.1236	65.7563	52.0107	58.8835
GFUI003646	Checkpoint suppressor 1-like [Source:Projected from Drosophila melanogaster (FBgn0029504) FlyBase]	189.66	121.085	71.7763	127.507	74.353	131.347	102.85
GFUI003647	O-fucosyltransferase [Source:Projected from Drosophila melanogaster (FBgn0027791) FlyBase]	12.0263	10.0749	13.012	11.7044	13.2793	11.2555	12.2674
GFUI003648	unspecified product	63.2474	61.1754	64.4562	62.9597	66.6029	68.8353	67.7191
GFUI003656	Protein yippee-like [Source:UniProtKB/TrEMBL;Acc:A0A1A9XA74]	225.529	167.039	127.665	173.411	114.46	172.879	143.669
GFUI003663	unspecified product	0.0542123	0.100696	0.0840316	0.0796466	0.152069	0.126575	0.139322
GFUI003664	unspecified product	0.112415	0.158082	0.0884648	0.119654	0.176571	0.121139	0.148855
GFUI003667	unspecified product	0	0.103202	0.436359	0.179854	0.261285	0	0.130642
GFUI003668	unspecified product	0	0	0	0	0.0180029	0	0.00900145
GFUI003675	unspecified product	1.91388	1.27693	1.26508	1.4853	1.68617	1.48408	1.58512
GFUI003677	unspecified product	2.85433	2.12813	2.03323	2.33856	2.40616	1.88082	2.14349
GFUI003679	unspecified product	78.4407	77.7393	86.5501	80.91	62.743	83.8942	73.3186
GFUI003692	unspecified product	0.0423529	0	0	0.0141176	0.048045	0.0988859	0.0734655
GFUI003696	unspecified product	0	0.0819378	0	0.0273126	0.025931	0.0444758	0.0352034
GFUI003703	unspecified product	0.103975	0	0.0787924	0.0609225	0.345984	0.202302	0.274143
GFUI003715	unspecified product	0.0356062	0	0.0809471	0.0388511	0.193879	0.0277112	0.110795
GFUI003717	unspecified product	0.11073	0	0.125867	0.0788657	0.929527	0.3878	0.658663
GFUI003720	unspecified product	0.143077	0	0	0.0476923	0.0973836	0.167028	0.132206
GFUI003733	Innexin [Source:UniProtKB/TrEMBL;Acc:A0A1A9XA92]	0.198576	0.170832	0.0902887	0.153232	1.02721	0.185455	0.606333
GFUI003734	Innexin [Source:UniProtKB/TrEMBL;Acc:A0A1A9XA93]	1.45425	1.29953	0.908013	1.2206	3.59681	2.19984	2.89832
GFUI003735	Innexin [Source:UniProtKB/TrEMBL;Acc:A0A1A9XA94]	1.52921	1.08463	0.628731	1.08086	2.50983	1.25344	1.88163
GFUI003736	unspecified product	0.36676	0	0	0.122253	1.53939	1.17743	1.35841
GFUI003754	papillote [Source:Projected from Drosophila melanogaster (FBgn0250871) FlyBase]	15.4072	14.28	15.9563	15.2145	16.191	23.7387	19.9648
GFUI003755	unspecified product	0	0	0.16116	0.05372	0.225166	0	0.112583
GFUI003769	unspecified product	0.0175235	0.810294	0.0896356	0.305818	0.059636	0.0204571	0.0400466
GFUI003770	unspecified product	6.20748	5.42609	12.9361	8.18989	7.98889	8.89939	8.44414
GFUI003777	unspecified product	0.230953	0.310446	0.459418	0.333606	0.916975	0.606635	0.761805
GFUI003795	unspecified product	23.5551	30.8562	31.037	28.4828	54.6026	50.0788	52.3407
GFUI003797	unspecified product	34.785	40.691	48.8783	41.4514	66.7499	56.9883	61.8691
GFUI003799	unspecified product	43.3188	49.4619	55.3265	49.3691	79.9504	52.8434	66.3969
GFUI003803	unspecified product	2.23732	1.80444	0.423861	1.48854	1.09981	1.74124	1.42053
GFUI003805	unspecified product	1.08269	1.16427	1.13602	1.12766	1.66279	1.75006	1.70643
GFUI003810	unspecified product	9.86932	9.56397	15.6233	11.6855	13.9907	13.6727	13.8317
GFUI003811	WD_REPEATS_REGION domain-containing protein [Source:UniProtKB/TrEMBL;Acc:A0A1A9XAB2]	16.6527	19.2766	26.165	20.6981	31.3229	30.0524	30.6877
GFUI003812	unspecified product	5.98514	5.6227	9.17502	6.92762	5.62902	5.98107	5.80504
GFUI003813	mulet [Source:Projected from Drosophila melanogaster (FBgn0265512) FlyBase]	178.436	186.235	157.291	173.987	106.613	170.324	138.469
GFUI003815	unspecified product	5.31655	5.25306	8.20644	6.25868	4.64683	9.13808	6.89245
GFUI003816	unspecified product	4.20555	4.66528	6.37394	5.08159	3.78983	3.91043	3.85013
GFUI003819	unspecified product	1.22084	1.10632	0.670475	0.999212	0.740697	0.768653	0.754675
GFUI003824	Synaptobrevin [Source:Projected from Drosophila melanogaster (FBgn0003660) FlyBase]	55.3402	61.5139	105.548	74.134	79.2817	75.5284	77.4051
GFUI003828	unspecified product	1.1167	0.403794	0.397137	0.63921	1.14084	1.25409	1.19747
GFUI003829	unspecified product	1.16163	0.156146	0.330108	0.549295	0.296495	0.847561	0.572028
GFUI003837	Histone-lysine N-methyltransferase [Source:UniProtKB/TrEMBL;Acc:A0A1A9XAC3]	19.8793	20.1603	21.5341	20.5246	27.6195	31.2149	29.4172
GFUI003839	Egg-derived tyrosine phosphatase [Source:Projected from Drosophila melanogaster (FBgn0027506) FlyBase]	64.4731	53.7897	56.9926	58.4185	63.0792	77.2106	70.1449
GFUI003841	unspecified product	0.880877	0.548412	1.05399	0.82776	0.904598	1.89431	1.39945
GFUI003842	unspecified product	0.0563737	0.00757773	0	0.0213171	0.0159876	0.0164527	0.0162201
GFUI003843	Eukaryotic translation initiation factor 5A [Source:UniProtKB/TrEMBL;Acc:A0A1A9XAC9]	552.824	623.289	1171.64	782.584	1435.06	1022.97	1229.02
GFUI003844	unspecified product	0.10213	0.0898574	0.0105537	0.0675137	0.113749	0.0867103	0.10023
GFUI003849	unspecified product	56.5467	64.1803	90.0953	70.2741	105.222	95.5244	100.373
GFUI003856	unspecified product	0.155617	0.133875	0	0.0964973	0.324819	0.581339	0.453079
GFUI003859	S-methyl-5'-thioadenosine phosphorylase [Source:UniProtKB/TrEMBL;Acc:A0A1A9XAD6]	107.271	138.702	246.946	164.306	328.328	137.033	232.68
GFUI003861	unspecified product	1.61349	1.15672	2.17794	1.64938	4.65212	1.53042	3.09127
GFUI003862	Guanylate cyclase [Source:UniProtKB/TrEMBL;Acc:A0A1A9XAD8]	0.116626	0.114963	0.132569	0.121386	0.0705601	0.0453832	0.0579716
GFUI003867	unspecified product	2.19174	4.20875	1.24568	2.54872	3.48083	4.02073	3.75078
GFUI003870	26S proteasome alpha 3 subunit	154.551	149.788	268.242	190.86	298.344	191.265	244.804
GFUI003871	unspecified product	55.6919	52.4816	51.3697	53.1811	91.1347	56.6798	73.9073
GFUI003876	unspecified product	0	0	0.0660707	0.0220236	0.105499	0.271421	0.18846
GFUI003877	unspecified product	0.0893821	0	0	0.029794	0	0.20869	0.104345
GFUI003878	unspecified product	8.28461	5.89495	7.85541	7.34499	5.24919	8.51669	6.88294
GFUI003884	unspecified product	34.506	24.3244	18.9297	25.92	27.5401	29.5761	28.5581
GFUI003891	unspecified product	1.48957	0.533941	0.877956	0.967156	1.22665	1.2237	1.22517
GFUI003892	unspecified product	6.94552	5.69412	9.84918	7.49627	7.36412	9.47298	8.41855
GFUI003899	DUF4821 domain-containing protein [Source:UniProtKB/TrEMBL;Acc:A0A1A9XAF7]	0.111511	0	0.774614	0.295375	0.326084	0.130179	0.228131
GFUI003904	unspecified product	0.117662	0.063264	0.56842	0.249782	0.353709	0.0515095	0.202609
GFUI003915	unspecified product	0.126612	0.038901	1.29528	0.486931	0.279051	0.168923	0.223987
GFUI003917	unspecified product	0.159074	0.124408	0.673965	0.319149	0.492146	0	0.246073
GFUI003926	unspecified product	1.40236	0.709666	0.468844	0.86029	1.4224	0.288905	0.855653
GFUI003928	unspecified product	0.852527	0.519503	0.872162	0.748064	0.644737	0.862545	0.753641
GFUI003930	COP9 signalosome subunit [Source:Projected from Drosophila melanogaster (FBgn0261437) FlyBase]	42.1665	50.7364	73.563	55.4886	81.9861	59.2029	70.5945
GFUI003931	unspecified product	1.23969	1.48123	0.693393	1.1381	1.3304	1.12561	1.22801
GFUI003934	unspecified product	0.088321	0.0949765	0.250986	0.144761	0.200382	0.154659	0.17752
GFUI003935	unspecified product	42.4451	48.6342	62.7578	51.279	84.9729	78.1047	81.5388
GFUI003943	Mediator complex subunit [Source:Projected from Drosophila melanogaster (FBgn0040020) FlyBase]	49.3798	46.7168	73.0321	56.3762	82.9797	65.1596	74.0696
GFUI003944	Pyruvate dehydrogenase E1 component subunit beta [Source:UniProtKB/TrEMBL;Acc:A0A1A9XAH0]	10.4096	9.77542	14.15	11.445	18.6544	16.1563	17.4053
GFUI003949	unspecified product	0.124131	0.17798	0.0940667	0.132059	0.112651	0.169063	0.140857
GFUI003965	unspecified product	6.39143	3.71899	3.40865	4.50636	3.55569	4.93167	4.24368
GFUI003966	unspecified product	2.39116	2.86323	1.70428	2.31956	2.68614	2.80654	2.74634
GFUI003972	unspecified product	4.43505	4.98714	2.63582	4.01934	4.7604	4.70443	4.73241
GFUI003983	WW domain-containing protein [Source:UniProtKB/TrEMBL;Acc:A0A1A9XAH9]	30.0661	37.5717	39.9507	35.8628	44.9505	43.8741	44.4123
GFUI003984	DNA-binding protein SATB [Source:UniProtKB/TrEMBL;Acc:A0A1A9XAI0]	11.6236	8.61354	6.90717	9.0481	8.61647	8.97465	8.79556
GFUI003986	Inosine-5'-monophosphate dehydrogenase [Source:UniProtKB/TrEMBL;Acc:A0A1A9XAI2]	95.2184	94.0338	105.458	98.2367	138.891	111.093	124.992
GFUI003989	unspecified product	1.43779	1.28845	0.350215	1.02548	1.87956	1.4387	1.65913
GFUI003991	unspecified product	3.94693	3.85136	3.37316	3.72382	3.64161	3.94211	3.79186
GFUI003992	Ubiquitin-related modifier 1 homolog [Source:UniProtKB/TrEMBL;Acc:A0A1A9XAI5]	18.1259	19.2172	30.4702	22.6044	32.8991	26.2267	29.5629
GFUI003997	Lactamase_B domain-containing protein [Source:UniProtKB/TrEMBL;Acc:A0A1A9XAI7]	37.5064	43.0176	58.9681	46.4974	61.5802	58.0996	59.8399
GFUI003999	unspecified product	166.982	171.611	153.55	164.048	203.044	199.336	201.19
GFUI004001	cg11085 [Source:Projected from Glossina morsitans (GMOY008102) VB Community Annotation]	0.273338	0.205755	0.124281	0.201125	0.0620147	0.255277	0.158646
GFUI004009	Apoptosis and caspase activation inhibitor [Source:Projected from Drosophila melanogaster (FBgn0030410) FlyBase]	15.0497	19.2715	26.1107	20.144	21.8347	21.7302	21.7825
GFUI004012	meiotic [Source:Projected from Drosophila melanogaster (FBgn0002707) FlyBase]	8.65285	7.09123	6.52409	7.42272	12.9347	9.91809	11.4264
GFUI004013	unspecified product	137.887	128.611	123.959	130.152	156.938	152.874	154.906
GFUI004014	Phosphoinositide phospholipase C [Source:UniProtKB/TrEMBL;Acc:A0A1A9XAJ6]	1.55472	1.49628	1.96855	1.67318	2.5067	1.61093	2.05882
GFUI004015	unspecified product	12.0138	11.1757	9.04905	10.7462	6.36268	14.9854	10.674
GFUI004016	39S ribosomal protein L33, mitochondrial	2.35948	3.69207	4.81388	3.62181	4.90708	5.29705	5.10206
GFUI004028	unspecified product	0.337208	0.483492	27.4702	9.4303	0.663049	1.44341	1.05323
GFUI004029	unspecified product	0.0338365	0.0545794	0.355773	0.148063	0.21495	0	0.107475
GFUI004041	unspecified product	0.276433	19.768	7.1014	9.04861	0.852951	0.258167	0.555559
GFUI004042	unspecified product	0.153377	2.36406	0.63926	1.05223	0.0927948	0	0.0463974
GFUI004073	unspecified product	64.0802	21.7407	21.6706	35.8305	49.0741	42.2345	45.6543
GFUI004074	unspecified product	5.30164	2.80185	1.0559	3.05313	6.83662	3.59712	5.21687
GFUI004077	unspecified product	0.16586	0.178358	0	0.114739	0.150521	0	0.0752605
GFUI004092	unspecified product	3.23096	6.5766	7.80434	5.87063	9.21534	9.16017	9.18775
GFUI004105	unspecified product	0.307938	0.382884	0.131262	0.274028	0.410455	0.483062	0.446759
GFUI004112	unspecified product	0.40604	0.275771	0.157897	0.279903	0.295761	0.748441	0.522101
GFUI004131	unspecified product	9.77353	7.79065	7.53587	8.36668	11.3507	7.899	9.62485
GFUI004133	unspecified product	5.4923	7.22639	7.41828	6.71232	8.38546	6.18544	7.28545
GFUI004138	unspecified product	2.93603	2.55864	2.96157	2.81875	4.38527	3.2362	3.81074
GFUI004140	unspecified product	238.902	260.582	344.024	281.169	366.103	252.635	309.369
GFUI004148	unspecified product	1.64743	0.628622	1.44978	1.24194	1.42273	1.36486	1.39379
GFUI004154	unspecified product	39.8656	43.5132	57.8214	47.0667	50.5708	45.4644	48.0176
GFUI004156	odorant binding protein [Source:Projected from Glossina morsitans (GMOY005549) VB Community Annotation]	3.21504	1.75899	3.911	2.96168	2.73855	10.2721	6.50533
GFUI004158	unspecified product	0.311908	0.251559	0.295455	0.286307	0.229988	0.212405	0.221196
GFUI004205	Cyclic nucleotide-binding domain-containing protein [Source:UniProtKB/TrEMBL;Acc:A0A1A9XAP2]	0.182582	0.180941	0.0691803	0.144234	0.243671	0.158815	0.201243
GFUI004206	unspecified product	0	0.044732	0	0.0149107	0.047188	0	0.023594
GFUI004212	Innexin [Source:UniProtKB/TrEMBL;Acc:A0A1A9XAP4]	13.4857	6.7937	1.31196	7.19712	35.172	16.6652	25.9186
GFUI004213	Innexin [Source:UniProtKB/TrEMBL;Acc:A0A1A9XAP5]	0.51678	0.277861	0.24476	0.346467	1.17247	0.955211	1.06384
GFUI004217	unspecified product	0.10243	0	0.0776215	0.0600172	0.263378	0	0.131689
GFUI004220	unspecified product	0.0737908	0.0264505	0.0186396	0.039627	0.167416	0.0765722	0.121994
GFUI004221	unspecified product	1.05567	0.946022	1.59998	1.20056	2.39511	2.054	2.22456
GFUI004226	unspecified product	0.110842	0.0510834	0.044998	0.0689745	0.100591	0.286523	0.193557
GFUI004231	unspecified product	0.459529	0	0	0.153176	0.278021	0.357637	0.317829
GFUI004232	unspecified product	0.0708892	0.0762312	0	0.0490401	0.160833	0.45516	0.307997
GFUI004233	unspecified product	0.103872	0.0515537	0.0181649	0.0578635	0.0797635	0.0652943	0.0725289
GFUI004238	stall [Source:Projected from Drosophila melanogaster (FBgn0086408) FlyBase]	7.57487	5.14327	7.27649	6.66488	14.7145	6.59441	10.6545
GFUI004239	unspecified product	106.88	102.516	107.838	105.745	173.501	125.356	149.429
GFUI004240	DDE_Tnp_1_7 domain-containing protein [Source:UniProtKB/TrEMBL;Acc:A0A1A9XAR1]	9.28548	9.52256	11.3699	10.0593	19.0334	21.7217	20.3775
GFUI004241	unspecified product	1.50966	1.0583	1.23815	1.2687	2.72707	0.914652	1.82086
GFUI004249	Na/phosphate cotransporter [Source:Projected from Glossina morsitans (GMOY001513) VB Community Annotation]	15.5841	17.8461	15.8083	16.4128	7.94703	9.05761	8.50232
GFUI004250	unspecified product	0.359205	0.195747	0.347615	0.300856	0.330391	0.427838	0.379115
GFUI004251	unspecified product	8.7653	12.1177	16.2998	12.3943	6.44865	1.40045	3.92455
GFUI004252	unspecified product	26.8224	36.9885	30.916	31.5756	9.74952	0.730749	5.24013
GFUI004254	unspecified product	12.0516	18.1244	19.9897	16.7219	7.81743	1.42303	4.62023
GFUI004257	Major Facilitator Superfamily Transporter [Source:Projected from Drosophila melanogaster (FBgn0034392) FlyBase]	27.9624	27.6264	26.1431	27.244	41.7124	31.3785	36.5455
GFUI004258	Major Facilitator Superfamily Transporter [Source:Projected from Drosophila melanogaster (FBgn0010651) FlyBase]	8.13749	8.92571	2.77497	6.61272	4.20941	8.12228	6.16585
GFUI004267	TPR_REGION domain-containing protein [Source:UniProtKB/TrEMBL;Acc:A0A1A9XAS4]	0	0.0858965	0.998762	0.361553	0.21747	0.372996	0.295233
GFUI004274	Cytochrome c oxidase subunit 7C [Source:Projected from Drosophila melanogaster (FBgn0040773) FlyBase]	402.626	441.062	907.439	583.709	679.76	796.124	737.942
GFUI004275	unspecified product	15.2648	15.0633	20.5156	16.9479	21.9612	20.2312	21.0962
GFUI004276	unspecified product	74.0237	66.5264	69.7065	70.0855	88.7968	87.7138	88.2553
GFUI004278	unspecified product	11.0587	11.4042	16.3094	12.9241	24.9098	12.9928	18.9513
GFUI004279	Carboxylic ester hydrolase [Source:UniProtKB/TrEMBL;Acc:A0A1A9XAT1]	15.3633	17.0168	64.0397	32.1399	31.4049	59.653	45.529
GFUI004281	unspecified product	2.21379	2.19124	3.36475	2.58993	3.90396	3.08364	3.4938
GFUI004283	Chloride channel protein [Source:UniProtKB/TrEMBL;Acc:A0A1A9XAT5]	24.125	37.922	44.6437	35.5636	45.1309	48.5991	46.865
GFUI004284	unspecified product	0.835507	0.898468	0.542698	0.758891	0.704078	0.557357	0.630718
GFUI004286	Adenylate kinase isoenzyme 6 homolog [Source:UniProtKB/TrEMBL;Acc:A0A1A9XAT7]	19.56	20.6468	37.6475	25.9514	28.8046	22.9745	25.8895
GFUI004298	unspecified product	77.7789	66.8326	67.0272	70.5462	87.7745	81.7427	84.7586
GFUI004300	unspecified product	0	0	0	0	0.274788	0	0.137394
GFUI004309	unspecified product	0.121682	0	0	0.0405607	0.110429	0	0.0552145
GFUI004310	unspecified product	0.160035	0.14751	0.285862	0.197802	0.311217	0.320272	0.315744
GFUI004312	Reverse transcriptase domain-containing protein [Source:UniProtKB/TrEMBL;Acc:A0A1A9XAU3]	0.331719	0	0.754131	0.36195	0.564453	1.06494	0.814697
GFUI004319	unspecified product	2.64679	4.22689	11.0465	5.97339	11.6516	4.65788	8.15474
GFUI004320	unspecified product	1.01454	1.58301	0.384411	0.993987	1.18249	0.928928	1.05571
GFUI004325	unspecified product	34.7742	28.0691	37.8795	33.5743	48.0214	37.5618	42.7916
GFUI004326	unspecified product	1.74972	1.57167	1.09975	1.47371	1.72801	1.61007	1.66904
GFUI004327	palmitoyl-protein thioesterase [Source:Projected from Glossina morsitans (GMOY000092) VB Community Annotation]	50.872	51.029	60.7797	54.2269	70.5695	97.8627	84.2161
GFUI004329	unspecified product	14.3525	11.4581	15.1979	13.6695	18.4976	16.341	17.4193
GFUI004330	unspecified product	21.8598	17.3622	28.9894	22.7371	21.2477	99.9278	60.5877
GFUI004337	unspecified product	1.51119	0.609399	0.524873	0.881821	1.06667	0.85758	0.962125
GFUI004338	CHK domain-containing protein [Source:UniProtKB/TrEMBL;Acc:A0A1A9XAV3]	51.3972	45.286	59.1771	51.9534	65.6733	51.7811	58.7272
GFUI004356	fused [Source:Projected from Glossina morsitans (GMOY000739) VB Community Annotation]	118.721	102.241	91.9926	104.318	104.369	120.368	112.368
GFUI004366	Metalloendopeptidase [Source:UniProtKB/TrEMBL;Acc:A0A1A9XAV7]	39.8386	34.4823	32.2391	35.52	37.6758	41.1028	39.3893
GFUI004367	DDE_Tnp_1_7 domain-containing protein [Source:UniProtKB/TrEMBL;Acc:A0A1A9XAV8]	1.21926	1.73258	0.494978	1.14894	0.948432	1.06753	1.00798
GFUI004368	unspecified product	1.55037	1.64853	0.74306	1.31399	0.706118	1.52626	1.11619
GFUI004370	unspecified product	1.39287	0.813106	0.588073	0.93135	1.26405	0.743332	1.00369
GFUI004374	Cytochrome P450-18a1 [Source:Projected from Drosophila melanogaster (FBgn0010383) FlyBase]	32.1817	20.5268	22.8995	25.2027	36.6424	63.7317	50.187
GFUI004378	unspecified product	2.58092	0.440003	0.572435	1.19779	0.68553	1.02882	0.857175
GFUI004387	unspecified product	1.44029	0.399383	0.391276	0.74365	0.719311	0.264371	0.491841
GFUI004395	unspecified product	2.05337	2.20194	1.43434	1.89655	2.83425	3.13366	2.98395
GFUI004398	Putative thioredoxin peroxidase [Source:Projected from Glossina morsitans (GMOY008040) UniProtKB/TrEMBL;Acc:Q694A5]	1272.57	1356.57	1608	1412.38	1618.72	1423.14	1520.93
GFUI004399	unspecified product	1.27118	1.26341	0.788157	1.10758	2.13245	2.13604	2.13424
GFUI004400	unspecified product	1.24	0.66672	1.40951	1.10541	2.67264	0.72379	1.69822
GFUI004401	unspecified product	1.09259	0.95407	0.887103	0.977921	2.52545	2.39754	2.4615
GFUI004404	unspecified product	1.18222	0.970209	1.03734	1.06326	3.07279	2.91764	2.99521
GFUI004405	unspecified product	1.31241	1.51212	1.31422	1.37958	3.40297	2.9548	3.17889
GFUI004410	RUN domain-containing protein [Source:UniProtKB/TrEMBL;Acc:A0A1A9XAX3]	5.87041	4.9618	2.85611	4.56277	8.66498	8.6131	8.63904
GFUI004411	unspecified product	0.697286	0.75624	0.487758	0.647095	0.511108	0.403529	0.457319
GFUI004420	unspecified product	5.73539	5.74223	7.26878	6.2488	7.41858	5.15632	6.28745
GFUI004422	unspecified product	0.169549	0.0455815	0	0.0717102	0.125019	0.222674	0.173846
GFUI004436	unspecified product	0.0608411	0	0	0.0202804	0	0	0
GFUI004439	unspecified product	22.9487	21.3576	21.9057	22.0707	28.3961	25.3949	26.8955
GFUI004441	unspecified product	36.5038	40.4602	47.7639	41.576	57.5464	55.8598	56.7031
GFUI004442	HEAT repeat containing [Source:Projected from Drosophila melanogaster (FBgn0051320) FlyBase]	47.69	44.265	36.799	42.918	44.7011	42.4324	43.5667
GFUI004447	unspecified product	17.1162	18.465	26.8143	20.7985	29.548	31.189	30.3685
GFUI004449	meiotic [Source:Projected from Drosophila melanogaster (FBgn0004367) FlyBase]	20.0627	20.9086	20.7764	20.5826	26.2531	24.0167	25.1349
GFUI004451	CHK domain-containing protein [Source:UniProtKB/TrEMBL;Acc:A0A1A9XAZ0]	1.79896	0.797991	0.715709	1.10422	0.622425	1.33882	0.980622
GFUI004460	unspecified product	1.37956	0.819254	1.8139	1.33757	0.579271	0.552858	0.566064
GFUI004484	unspecified product	0.240255	0.139117	0.0420151	0.140462	0.033544	0.04315	0.038347
GFUI004499	unspecified product	0.0658129	0.30668	0.349111	0.240535	0.507675	0.230491	0.369083
GFUI004500	unspecified product	0.198937	0.54819	0.621861	0.456329	0.485198	0.333844	0.409521
GFUI004507	unspecified product	3.2039	4.15576	3.91183	3.75716	6.99078	2.93877	4.96478
GFUI004514	unspecified product	3.45746	3.91897	3.50522	3.62722	4.6783	2.87265	3.77548
GFUI004523	ADP-ribosylation factor 2	56.1973	60.6331	120.939	79.2565	121.509	86.8836	104.196
GFUI004527	3-5 exonuclease [Source:Projected from Glossina morsitans (GMOY011229) VB Community Annotation]	114.498	127.207	121.926	121.21	160.157	169.814	164.986
GFUI004528	Eukaryotic translation initiation factor 2A [Source:UniProtKB/TrEMBL;Acc:A0A1A9XB06]	340.577	292.32	300.409	311.102	342.036	339.797	340.916
GFUI004531	unspecified product	0.140431	0.0862935	0.0456081	0.0907775	0.273094	0.04684	0.159967
GFUI004532	unspecified product	0.1401	0	0	0.0467	0.29243	0.0654215	0.178926
GFUI004540	unspecified product	0.274105	0.117904	0.24926	0.213756	0.199004	0.319991	0.259497
GFUI004541	unspecified product	0.131811	0.0944958	0.0998864	0.108731	0.119621	0.564214	0.341917
GFUI004546	BTB domain-containing protein [Source:UniProtKB/TrEMBL;Acc:A0A1A9XB14]	0	0	0	0	0.0314066	0.0269337	0.0291701
GFUI004555	unspecified product	31.1146	23.3448	24.9902	26.4832	31.0023	32.6453	31.8238
GFUI004556	mitochondrial ribosomal protein L46 [Source:Projected from Drosophila melanogaster (FBgn0035272) FlyBase]	36.5337	44.3021	59.862	46.8993	56.4781	75.7711	66.1246
GFUI004557	Caspase [Source:UniProtKB/TrEMBL;Acc:A0A1A9XB18]	54.6298	43.4593	46.9003	48.3298	53.2636	56.8602	55.0619
GFUI004559	unspecified product	0.814713	0.438054	0.610375	0.621047	0.630143	0.886252	0.758197
GFUI004564	unspecified product	128.536	120.325	114.244	121.035	123.741	149.52	136.631
GFUI004565	Birt-Hogg-Dube [Source:Projected from Drosophila melanogaster (FBgn0261111) FlyBase]	505.588	530.884	734.885	590.452	1063.02	810.264	936.642
GFUI004566	lethal (3) 73Ah [Source:Projected from Drosophila melanogaster (FBgn0002283) FlyBase]	35.0512	36.0897	31.4302	34.1904	33.7919	28.4392	31.1155
GFUI004568	unspecified product	25.5266	26.2699	28.9558	26.9174	34.9416	33.561	34.2513
GFUI004569	60s ribosomal protein L18 [Source:Projected from Glossina morsitans (GMOY002223) UniProtKB/TrEMBL;Acc:D3TMS1]	170.301	177.59	234.035	193.975	328.496	263.738	296.117
GFUI004570	Unconventional SNARE in the ER [Source:Projected from Drosophila melanogaster (FBgn0035965) FlyBase]	41.5106	42.0571	65.8318	49.7998	56.3259	60.6037	58.4648
GFUI004571	unspecified product	0.359298	0.159589	0.199768	0.239552	0.290627	0.273552	0.282089
GFUI004577	unspecified product	8.46046	9.04353	10.2505	9.2515	11.7009	8.1025	9.9017
GFUI004580	unspecified product	11.7531	10.9715	11.7841	11.5029	15.1795	12.9077	14.0436
GFUI004581	unspecified product	36.6283	26.0673	26.5702	29.7553	34.6735	47.5383	41.1059
GFUI004582	Putative E3 ubiquitin ligase [Source:Projected from Glossina morsitans (GMOY005710) UniProtKB/TrEMBL;Acc:D3TPT9]	29.3853	31.7723	42.1635	34.4404	65.8313	41.9902	53.9108
GFUI004584	unspecified product	0.12631	0.0517442	0.06837	0.0821414	0.10917	0.0702168	0.0896934
GFUI004591	Pallidin [Source:Projected from Drosophila melanogaster (FBgn0036192) FlyBase]	21.8677	16.5939	17.0798	18.5138	15.4184	17.7369	16.5776
GFUI004592	unspecified product	0.22443	0.0895304	0.197505	0.170488	0.251308	0.143678	0.197493
GFUI004596	unspecified product	0.145746	0.156729	0	0.100825	0.158721	0.136116	0.147419
GFUI004601	unspecified product	0.284279	0.244561	0.646281	0.391707	0.773966	0.398242	0.586104
GFUI004602	unspecified product	0.311431	0.105758	0.0931588	0.170116	0.148752	0.11481	0.131781
GFUI004603	Cytochrome c1 [Source:Projected from Drosophila melanogaster (FBgn0035600) FlyBase]	188.644	157.049	175.156	173.616	144.097	222.766	183.431
GFUI004604	unspecified product	7.37845	7.88964	14.6893	9.9858	16.3052	12.6285	14.4669
GFUI004605	Putative prostaglandin E synthase [Source:Projected from Glossina morsitans (GMOY003509) UniProtKB/TrEMBL;Acc:D3TQP0]	23.8487	31.4409	51.6546	35.6481	49.1827	48.6774	48.9301
GFUI004606	Sugar baby [Source:Projected from Drosophila melanogaster (FBgn0036191) FlyBase]	18.9931	14.2454	14.8937	16.0441	13.7883	15.7842	14.7863
GFUI004609	unspecified product	0.122637	0.0329697	0	0.0518689	0.118252	0.0715836	0.0949178
GFUI004617	Multiple inositol polyphosphate phosphatase [Source:Projected from Glossina morsitans (GMOY004185) UniProtKB/TrEMBL;Acc:D3TLX8]	26.0118	25.5001	47.2045	32.9055	21.5201	13.0818	17.301
GFUI004618	unspecified product	1.90536	11.5388	0	4.48139	4.86893	29.6187	17.2438
GFUI004625	unspecified product	0.169091	0.0641763	0	0.0777558	0.0722132	0.0232232	0.0477182
GFUI004627	unspecified product	0.093669	0.0287793	0	0.0408161	0.0364313	0.0624855	0.0494584
GFUI004640	acetyl-CoA acyltransferase [Source:Projected from Glossina morsitans (GMOY004591) VB Community Annotation]	289.133	248.031	269.068	268.744	290.905	349.303	320.104
GFUI004647	aspartyl protease [Source:Projected from Glossina morsitans (GMOY006133) VB Community Annotation]	483.058	426.005	475.252	461.438	519.927	543.5	531.713
GFUI004649	unspecified product	34.803	36.3538	36.4921	35.883	46.6228	45.1867	45.9047
GFUI004650	unspecified product	19.9782	17.2604	31.3465	22.8617	36.9973	27.9074	32.4524
GFUI004652	unspecified product	19.4611	21.8761	22.1841	21.1738	34.3219	22.7833	28.5526
GFUI004654	unspecified product	12.5417	13.0855	13.098	12.9084	16.6364	16.1154	16.3759
GFUI004660	unspecified product	0.264813	0	0.150507	0.13844	0.0901211	0.154572	0.122347
GFUI004661	Lipin [Source:Projected from Drosophila melanogaster (FBgn0263593) FlyBase]	163.008	116.398	107.026	128.811	158.348	247.055	202.702
GFUI004663	PDZ domain-containing protein [Source:UniProtKB/TrEMBL;Acc:A0A1A9XB70]	20.4813	20.872	13.6554	18.3362	16.923	15.8923	16.4077
GFUI004664	Cullin [Source:Projected from Drosophila melanogaster (FBgn0033260) FlyBase]	33.4166	31.315	41.2641	35.3319	43.0148	41.8791	42.447
GFUI004670	unspecified product	0.0838127	0.0623967	0.161226	0.102478	0.178452	0.0903169	0.134384
GFUI004675	Odorant binding protein [Source:Projected from Glossina morsitans (GMOY000890) UniProtKB/TrEMBL;Acc:D2EB85]	735.687	399.478	1738.24	957.802	3761.89	840.53	2301.21
GFUI004677	unspecified product	13.1119	23.5878	22.4261	19.7086	29.081	25.8214	27.4512
GFUI004678	unspecified product	0.318698	0.175536	0.114864	0.203033	0.310387	0.117967	0.214177
GFUI004679	unspecified product	26.5203	26.9952	37.6339	30.3831	38.305	40.5307	39.4179
GFUI004680	unspecified product	1.81963	1.60098	1.03419	1.48493	1.80147	1.20696	1.50422
GFUI004685	unspecified product	0	0	0.837726	0.279242	0	0	0
GFUI004693	unspecified product	0.70569	0.11383	0.160432	0.326651	0.176117	0.576678	0.376397
GFUI004694	unspecified product	0.216088	0.0774573	0.0636813	0.119076	0.108947	0.0560583	0.0825026
GFUI004695	unspecified product	0	0.0768237	0.0812062	0.0526766	0.105354	0	0.052677
GFUI004704	unspecified product	0.145615	0.040597	0.0245216	0.0702445	0.0807575	0.056664	0.0687108
GFUI004712	RING-type domain-containing protein [Source:UniProtKB/TrEMBL;Acc:A0A1A9XB89]	4.03126	4.40852	6.22628	4.88869	6.6193	6.28811	6.45371
GFUI004713	unspecified product	0.102251	0.109956	0	0.0707357	0	0.119368	0.059684
GFUI004715	unspecified product	0.444368	0.382283	0.505114	0.443922	1.41145	0.570633	0.991042
GFUI004716	unspecified product	0.126331	0.0679254	0	0.0647521	0.0573238	0.0368698	0.0470968
GFUI004719	unspecified product	0.0476486	0	0.0135406	0.0203964	0	0	0
GFUI004721	unspecified product	0.543478	0.324685	0.251685	0.373283	0.557152	0.563963	0.560558
GFUI004728	Mitotic spindle checkpoint protein BUB3 [Source:Projected from Glossina morsitans (GMOY001233) UniProtKB/TrEMBL;Acc:D3TR23]	65.8709	62.5671	84.3553	70.9311	122.988	80.0926	101.54
GFUI004730	unspecified product	3.87762	2.568	2.84888	3.09817	2.83238	2.87062	2.8515
GFUI004731	transformer [Source:Projected from Drosophila melanogaster (FBgn0003742) FlyBase]	24.3803	25.7892	32.4295	27.533	34.9129	36.0566	35.4847
GFUI004735	unspecified product	1.37932	2.02263	0.712672	1.37154	2.73112	2.34215	2.53663
GFUI004738	unspecified product	21.2898	15.8372	14.3194	17.1488	13.4758	16.1626	14.8192
GFUI004743	unspecified product	0.273668	0.0802612	0.11312	0.155683	0.163691	0.130697	0.147194
GFUI004750	unspecified product	12.8549	13.9884	13.218	13.3538	17.1191	18.0082	17.5636
GFUI004752	Golgi matrix protein 130 kD [Source:Projected from Drosophila melanogaster (FBgn0034697) FlyBase]	35.9219	43.957	50.9077	43.5955	50.7108	61.8267	56.2687
GFUI004753	patched [Source:Projected from Glossina morsitans (GMOY000272) VB Community Annotation]	17.4235	7.72247	7.83802	10.9947	7.41767	13.1348	10.2762
GFUI004764	unspecified product	0	0.152601	0	0.050867	0	0	0
GFUI004765	unspecified product	3.24523	2.28953	2.15361	2.56279	2.79189	3.6352	3.21354
GFUI004766	unspecified product	3.47701	3.35056	4.77359	3.86705	5.32739	3.47921	4.4033
GFUI004776	WD repeat domain [Source:Projected from Drosophila melanogaster (FBgn0031782) FlyBase]	20.6251	21.9438	30.9967	24.5219	33.0955	28.8934	30.9945
GFUI004777	BTB domain-containing protein [Source:UniProtKB/TrEMBL;Acc:A0A1A9XBC0]	4.93431	7.04587	6.32144	6.10054	13.4431	8.49886	10.971
GFUI004778	Actin-related protein 2/3 complex subunit 4 [Source:UniProtKB/TrEMBL;Acc:A0A1A9XBC1]	43.2972	42.2519	68.3069	51.2853	70.4058	59.7191	65.0624
GFUI004779	unspecified product	0.1302	0	0.147998	0.0927327	0.295397	0	0.147699
GFUI004794	unspecified product	0.102318	0.3851	0	0.162473	0.232139	0.597233	0.414686
GFUI004805	unspecified product	4.39349	4.60509	1.36237	3.45365	1.06019	1.82757	1.44388
GFUI004806	unspecified product	0.565294	0.307999	0.145649	0.339647	0.410412	0.488346	0.449379
GFUI004807	unspecified product	1.29202	0.796853	0.56154	0.883471	0.827672	0.632161	0.729916
GFUI004808	unspecified product	1.35408	0.672054	0.236797	0.75431	0.283581	0.607984	0.445783
GFUI004813	unspecified product	0.583856	0.430528	0.132734	0.382373	0.40118	0.331061	0.366121
GFUI004822	mitochondrial ribosomal protein S33 [Source:Projected from Drosophila melanogaster (FBgn0038426) FlyBase]	40.798	50.9549	89.0069	60.2533	89.0757	84.1495	86.6126
GFUI004823	unspecified product	4.19524	2.97234	3.70073	3.62277	4.38975	5.55437	4.97206
GFUI004824	Ribosomal protein L3 [Source:Projected from Drosophila melanogaster (FBgn0020910) FlyBase]	1808.07	1714.65	2080.85	1867.86	2960.3	2354.63	2657.47
GFUI004825	Inverted repeat-binding protein [Source:Projected from Drosophila melanogaster (FBgn0011774) FlyBase]	35.6031	34.8581	28.282	32.9144	38.1151	35.1355	36.6253
GFUI004831	unspecified product	2.27379	1.65864	1.02891	1.65378	1.12704	1.95278	1.53991
GFUI004860	Ionotropic receptor 84a [Source:Projected from Drosophila melanogaster (FBgn0037501) FlyBase]	0.0112874	0	0	0.00376247	0	0	0
GFUI004864	unspecified product	0.131338	0	0	0.0437793	0.0119192	0	0.0059596
GFUI004865	unspecified product	0.120555	0	0	0.040185	0	0	0
GFUI004899	unspecified product	2.53765	3.15694	2.31895	2.67118	2.35941	1.97498	2.16719
GFUI004909	BTB domain-containing protein [Source:UniProtKB/TrEMBL;Acc:A0A1A9XBG5]	43.3705	32.7683	35.5799	37.2396	39.9162	43.6633	41.7897
GFUI004911	unspecified product	35.7304	25.0249	23.3596	28.0383	31.1263	30.845	30.9856
GFUI004913	unspecified product	63.7915	55.1741	34.9149	51.2935	44.2268	59.8969	52.0618
GFUI004915	unspecified product	25.3681	33.5445	39.0067	32.6398	47.6725	25.0521	36.3623
GFUI004918	unspecified product	0	0.50004	50.3819	16.9606	10.5978	0.074024	5.33591
GFUI004919	unspecified product	0	4.97961	52.5001	19.1599	8.90966	0	4.45483
GFUI004920	Translation initiation factor [Source:Projected from Glossina morsitans (GMOY003993) UniProtKB/TrEMBL;Acc:D3TRS2]	295.595	256.003	354.124	301.907	265.377	330.9	298.139
GFUI004921	unspecified product	9.88316	13.345	12.426	11.8847	11.9953	15.5507	13.773
GFUI004923	unspecified product	30.6994	27.4492	21.5399	26.5628	22.9954	33.5646	28.28
GFUI004925	misfire [Source:Projected from Drosophila melanogaster (FBgn0266757) FlyBase]	0.212891	0.0963933	0.025473	0.111586	0.274551	0.170047	0.222299
GFUI004929	Transient receptor potential cation channel A1 [Source:Projected from Drosophila melanogaster (FBgn0035934) FlyBase]	0.0637141	0.00685154	0.0144848	0.0283501	0.0260198	0.00743802	0.0167289
GFUI004930	Aspartate aminotransferase [Source:UniProtKB/TrEMBL;Acc:A0A1A9XBI0]	0	0	0	0	0.109915	0	0.0549575
GFUI004931	unspecified product	0.067819	0	0	0.0226063	0.00683855	0	0.00341927
GFUI004933	cycle [Source:Projected from Glossina morsitans (GMOY012009) VB Community Annotation]	21.1365	21.646	26.7897	23.1907	34.5019	30.2099	32.3559
GFUI004934	unspecified product	2.53636	1.54244	3.12168	2.40016	5.03617	2.1033	3.56974
GFUI004935	unspecified product	35.7585	50.0413	9.55247	31.7841	3.38523	3.3369	3.36106
GFUI004936	unspecified product	0.702532	0.764257	0.84964	0.772143	2.04983	1.57352	1.81167
GFUI004937	unspecified product	3.86773	3.69827	0.614807	2.72694	2.51444	5.03939	3.77691
GFUI004938	Tetraspanin [Source:UniProtKB/TrEMBL;Acc:A0A1A9XBI7]	5.87202	4.32849	7.8141	6.00487	10.5254	4.70822	7.61681
GFUI004939	unspecified product	2.00287	1.958	3.37451	2.44513	4.6842	1.47868	3.08144
GFUI004950	unspecified product	15.489	14.4953	11.7876	13.924	16.3528	15.9416	16.1472
GFUI004951	unspecified product	0	0	0.0465648	0.0155216	0.0557645	0.095645	0.0757048
GFUI004952	unspecified product	0.044987	0.0161257	0.042614	0.0345756	0.197328	0.017506	0.107417
GFUI004956	unspecified product	61.3767	64.7982	54.6036	60.2595	73.6523	77.0379	75.3451
GFUI004957	unspecified product	15.7054	14.0011	19.8873	16.5313	30.1305	15.9596	23.045
GFUI004958	Chromator [Source:Projected from Drosophila melanogaster (FBgn0044324) FlyBase]	44.5806	37.9947	47.5199	43.3651	47.8902	48.6615	48.2758
GFUI004959	ADP-ribosylation factor 1	67.4542	72.3633	117.757	85.8582	117.09	93.3478	105.219
GFUI004961	ER membrane protein complex subunit [Source:Projected from Glossina morsitans (GMOY003849) UniProtKB/TrEMBL;Acc:D3TRM8]	65.8562	56.7078	77.7862	66.7834	95.102	92.0565	93.5793
GFUI004963	slimfast homolog [Source:Projected from Glossina morsitans (GMOY003854) VB Community Annotation]	11.4595	13.4702	17.306	14.0786	8.6145	6.83689	7.72569
GFUI004964	RNA polymerase II transcription initiation [Source:Projected from Glossina morsitans (GMOY003853) UniProtKB/TrEMBL;Acc:D3TRH4]	35.0474	32.1303	47.7237	38.3005	58.7365	46.578	52.6572
GFUI004965	unspecified product	34.869	32.0584	51.7041	39.5438	48.0115	47.9798	47.9956
GFUI004969	unspecified product	10.858	9.32547	14.2537	11.4791	20.2636	10.5724	15.418
GFUI004970	unspecified product	47.458	40.7936	46.5109	44.9208	44.2324	45.5071	44.8698
GFUI004971	unspecified product	9.38851	9.1467	13.8593	10.7982	14.7549	13.8094	14.2821
GFUI004974	debris buster [Source:Projected from Drosophila melanogaster (FBgn0035290) FlyBase]	8.14183	4.34968	5.18981	5.89377	16.1799	10.2141	13.197
GFUI004979	unspecified product	1.97369	1.06121	1.83339	1.62276	4.97865	2.57662	3.77764
GFUI004998	Solute:Sodium Symporter [Source:Projected from Glossina morsitans (GMOY006677) VB Community Annotation]	0.332425	0.536213	1.36032	0.742986	0.641074	0.174634	0.407854
GFUI005010	unspecified product	0	0	0	0	0.142646	0	0.071323
GFUI005015	unspecified product	1.59778	1.94318	2.39997	1.98031	1.92472	0.999242	1.46198
GFUI005020	unspecified product	5.32743	5.2219	4.18004	4.90979	4.77056	5.11851	4.94454
GFUI005031	AP-3 complex subunit beta [Source:UniProtKB/TrEMBL;Acc:A0A1A9XBL6]	51.6592	48.6706	59.602	53.3106	77.0443	73.413	75.2287
GFUI005032	unspecified product	5.96946	2.69109	6.69951	5.12002	14.0011	11.7226	12.8619
GFUI005033	unspecified product	36.7729	42.2299	52.3353	43.7794	51.9289	47.8822	49.9055
GFUI005034	Deoxyribonuclease II [Source:Projected from Drosophila melanogaster (FBgn0000477) FlyBase]	26.9426	28.0022	155.71	70.2183	50.9496	21.7768	36.3632
GFUI005035	unspecified product	47.3612	47.3463	55.5037	50.0704	70.4929	66.319	68.406
GFUI005036	unspecified product	0.592054	0.502633	1.31056	0.801749	3.18138	1.52784	2.35461
GFUI005037	unspecified product	0.853052	0.423385	0.634012	0.636816	1.54832	1.35973	1.45402
GFUI005038	unspecified product	0.560286	0.860725	0.864334	0.761782	0.435832	0.747521	0.591677
GFUI005044	unspecified product	4.05496	1.35115	3.33253	2.91288	8.63839	6.38949	7.51394
GFUI005053	ABC1 domain-containing protein [Source:UniProtKB/TrEMBL;Acc:A0A1A9XBM6]	26.872	26.4104	34.5247	29.269	27.8237	32.5561	30.1899
GFUI005054	unspecified product	1.29124	0.528968	0.0698929	0.630034	0.53011	0.394795	0.462452
GFUI005055	deoxyribonuclease II [Source:Projected from Glossina morsitans (GMOY002550) VB Community Annotation]	32.802	44.5999	38.9576	38.7865	38.0711	46.6619	42.3665
GFUI005056	unspecified product	1.21838	0.693634	0.81467	0.908895	0.390249	0.502005	0.446127
GFUI005057	unspecified product	13.5773	6.91884	8.00458	9.50024	132.09	27.7378	79.9139
GFUI005058	unspecified product	0.319718	0.285289	0.185578	0.263528	0.216069	0.158825	0.187447
GFUI005059	N(alpha)-acetyltransferase 30 A [Source:Projected from Drosophila melanogaster (FBgn0024362) FlyBase]	18.7295	24.7318	35.6918	26.3844	39.8376	29.6221	34.7298
GFUI005060	unspecified product	1.52412	0.924234	0.729462	1.05927	1.02438	0.923079	0.97373
GFUI005061	unspecified product	2.27364	1.17323	1.46736	1.63808	22.2549	4.72516	13.49
GFUI005069	unspecified product	4.09575	2.99014	1.75121	2.9457	1.55158	0.263196	0.907388
GFUI005070	unspecified product	0	0.14738	0	0.0491267	0.0621888	0.159996	0.111092
GFUI005074	Sodium channel protein [Source:UniProtKB/TrEMBL;Acc:A0A1A9XBN8]	24.8198	18.3098	20.4214	21.1837	10.4362	15.9322	13.1842
GFUI005076	unspecified product	3.16391	2.69094	7.30728	4.38738	7.02166	2.50155	4.76161
GFUI005080	unspecified product	0.282361	0.202426	0	0.161596	0.170832	0.219753	0.195293
GFUI005081	Ras onogene at 85D [Source:Projected from Glossina morsitans (GMOY000610) VB Community Annotation]	18.3827	17.1471	19.1273	18.219	20.4121	17.7068	19.0594
GFUI005082	unspecified product	0.335787	0.313299	0.202071	0.283719	0.7215	0.276706	0.499103
GFUI005083	extradenticle [Source:Projected from Drosophila melanogaster (FBgn0000611) FlyBase]	38.2814	33.1247	41.56	37.6554	44.5083	48.6096	46.559
GFUI005084	unspecified product	6.47177	8.32943	11.0637	8.62163	14.3825	8.92344	11.653
GFUI005085	Myosin 10A [Source:Projected from Drosophila melanogaster (FBgn0263705) FlyBase]	16.1867	10.4878	30.9556	19.21	30.3407	14.4916	22.4161
GFUI005086	unspecified product	6.01615	4.30583	12.3857	7.56923	13.6948	5.28791	9.49136
GFUI005087	unspecified product	21.5668	22.4388	24.0541	22.6866	27.5183	26.5114	27.0148
GFUI005089	unspecified product	1.34281	0.500209	0.448933	0.763984	0.8841	0.963102	0.923601
GFUI005091	unspecified product	6.68282	2.29222	2.42298	3.79934	2.77098	4.30431	3.53764
GFUI005096	AIP3 domain-containing protein [Source:UniProtKB/TrEMBL;Acc:A0A1A9XBQ3]	0.779251	0.805743	1.14129	0.908761	9.4178	0.769747	5.09377
GFUI005097	unspecified product	0.193219	0.111881	0.0844739	0.129858	0.411398	0.0694045	0.240401
GFUI005098	unspecified product	0.32635	0.131603	0.231851	0.229935	0.3517	0.190491	0.271095
GFUI005105	unspecified product	23.9646	28.7843	33.364	28.7043	35.1887	36.9296	36.0592
GFUI005106	Activating transcription factor [Source:Projected from Drosophila melanogaster (FBgn0028550) FlyBase]	12.7294	8.65888	8.592	9.99343	8.25072	8.26346	8.25709
GFUI005107	unspecified product	44.7899	56.5376	54.5423	51.9566	44.8454	30.8417	37.8436
GFUI005111	unspecified product	4.49298	0.779283	0.164748	1.81234	1.31531	0.676791	0.99605
GFUI005114	unspecified product	1.69595	1.5046	0.506046	1.23553	0.817652	0.692953	0.755302
GFUI005115	heavyweight [Source:Projected from Drosophila melanogaster (FBgn0264542) FlyBase]	0.733559	0.515434	0.379017	0.54267	0.438769	0.442777	0.440773
GFUI005116	unspecified product	0.527457	0.41425	0.138101	0.359936	0.322703	0.211017	0.26686
GFUI005134	unspecified product	1.0902	1.35554	1.39414	1.27996	0.850248	0.994304	0.922276
GFUI005137	unspecified product	0.0576896	0	0	0.0192299	0	0	0
GFUI005142	unspecified product	0.75906	0.380921	0.675879	0.605287	0.68312	0.88613	0.784625
GFUI005150	unspecified product	0.336509	0.21444	0.269174	0.273374	0.271456	0.189146	0.230301
GFUI005151	unspecified product	0.271751	0.155247	0.0579187	0.161639	0.119456	0.138794	0.129125
GFUI005152	unspecified product	2.85929	1.97663	2.32154	2.38582	3.10456	1.78819	2.44638
GFUI005153	unspecified product	0.716696	0.328959	0.21857	0.421408	0.785257	0.714234	0.749745
GFUI005158	unspecified product	53.0519	56.7335	101.584	70.4565	102.485	79.5547	91.0199
GFUI005159	N2227 domain-containing protein [Source:UniProtKB/TrEMBL;Acc:A0A1A9XBS5]	49.1759	46.9406	70.8391	55.6519	80.0757	64.8854	72.4805
GFUI005160	SET and MYND domain containing%2C class [Source:Projected from Drosophila melanogaster (FBgn0011566) FlyBase]	12.1418	14.5842	32.7593	19.8284	28.3685	17.8116	23.0901
GFUI005161	Helix loop helix protein 4C [Source:Projected from Drosophila melanogaster (FBgn0011277) FlyBase]	0.0806711	0.0433751	0.0687742	0.0642735	0.100664	0.0706319	0.085648
GFUI005162	partner of numb [Source:Projected from Drosophila melanogaster (FBgn0025739) FlyBase]	30.8209	25.261	28.3422	28.1414	38.0142	38.305	38.1596
GFUI005163	unspecified product	41.7581	40.1052	59.935	47.2661	67.7201	55.4898	61.605
GFUI005164	39S ribosomal protein L30, mitochondrial	75.3275	80.5278	145.934	100.596	145.916	113.659	129.787
GFUI005165	Protein tweety homolog [Source:UniProtKB/TrEMBL;Acc:A0A1A9XBT1]	22.1594	14.7781	14.5909	17.1761	15.8764	14.8455	15.361
GFUI005166	DUF4812 domain-containing protein [Source:UniProtKB/TrEMBL;Acc:A0A1A9XBT2]	7.72427	6.37227	7.1088	7.06845	9.50405	9.70249	9.60327
GFUI005172	Protein tweety homolog [Source:UniProtKB/TrEMBL;Acc:A0A1A9XBT3]	6.0318	4.39688	4.55237	4.99368	4.17367	3.61461	3.89414
GFUI005175	Cullin_Nedd8 domain-containing protein [Source:UniProtKB/TrEMBL;Acc:A0A1A9XBT4]	4.05818	1.81833	0	1.95884	1.07417	0.592192	0.833181
GFUI005176	unspecified product	10.6988	7.02925	8.61302	8.78036	5.38736	9.15713	7.27224
GFUI005177	unspecified product	70.095	44.6188	54.9611	56.5583	36.0681	61.156	48.6121
GFUI005178	unspecified product	6.95524	6.51528	5.9213	6.46394	5.37866	6.26271	5.82069
GFUI005180	unspecified product	0.764009	0.821582	0	0.52853	1.3867	1.33786	1.36228
GFUI005181	unspecified product	8.88244	6.65359	6.64482	7.39362	3.72045	8.19803	5.95924
GFUI005182	unspecified product	60.5335	41.2604	46.2795	49.3578	38.5826	58.5606	48.5716
GFUI005184	unspecified product	15.5974	15.9341	13.3188	14.9501	12.6531	12.5683	12.6107
GFUI005188	unspecified product	41.7496	42.9504	34.1451	39.615	34.3676	33.5113	33.9395
GFUI005194	Eukaryotic translation initiation factor 3 subunit G [Source:UniProtKB/TrEMBL;Acc:A0A1A9XBU4]	33.8456	40.5785	59.4208	44.615	57.723	51.0744	54.3987
GFUI005202	unspecified product	11.0943	8.18889	8.50679	9.26333	18.26	9.88612	14.0731
GFUI005204	IRF-2BP1_2 domain-containing protein [Source:UniProtKB/TrEMBL;Acc:A0A1A9XBU8]	81.9595	66.459	59.8428	69.4204	102.59	76.8887	89.7394
GFUI005211	unspecified product	2.12219	2.30896	2.66771	2.36629	4.62505	2.80171	3.71338
GFUI005217	unspecified product	14.4667	12.9899	15.0465	14.1677	23.96	14.1863	19.0731
GFUI005221	NOP2-Sun domain family%2C member [Source:Projected from Drosophila melanogaster (FBgn0026079) FlyBase]	57.3674	65.9998	54.8249	59.3974	80.3227	103.422	91.8723
GFUI005222	Biotinidase [Source:Projected from Drosophila melanogaster (FBgn0029848) FlyBase]	412.567	226.52	351.487	330.191	414.267	627.044	520.655
GFUI005223	Histone acetyltransferase [Source:UniProtKB/TrEMBL;Acc:A0A1A9XBV6]	46.4707	43.1226	49.431	46.3414	53.0747	53.6938	53.3843
GFUI005224	unspecified product	76.2536	68.286	60.9218	68.4871	75.466	77.483	76.4745
GFUI005225	unspecified product	32.6938	32.3624	54.0827	39.713	38.6819	30.1542	34.4181
GFUI005239	Poly(rC) Binding Protein [Source:Projected from Glossina morsitans (GMOY004559) VB Community Annotation]	86.7205	63.2453	62.428	70.7979	90.8588	60.6592	75.759
GFUI005240	unspecified product	106.547	75.8124	75.4684	85.9426	110.855	72.712	91.7835
GFUI005241	unspecified product	16.8853	14.3136	15.0641	15.421	18.7392	9.43189	14.0855
GFUI005243	unspecified product	2.70157	1.46472	1.42852	1.86494	1.76538	2.18748	1.97643
GFUI005249	unspecified product	6.99942	7.1462	6.5479	6.89784	6.58574	11.4208	9.00327
GFUI005252	unspecified product	0.654636	0.577614	0.915847	0.716032	0.159948	0.17636	0.168154
GFUI005253	Citrate synthase [Source:UniProtKB/TrEMBL;Acc:A0A1A9XBW5]	0.277513	0.0497376	0.10515	0.144134	0.251848	0.43196	0.341904
GFUI005254	unspecified product	10.2922	11.0367	11.6399	10.9896	11.514	13.6833	12.5986
GFUI005255	unspecified product	20.3417	18.761	21.5767	20.2265	12.0887	11.2094	11.6491
GFUI005256	Citrate synthase [Source:UniProtKB/TrEMBL;Acc:A0A1A9XBW8]	197.353	162.971	215.019	191.781	172.965	245.231	209.098
GFUI005257	unspecified product	0.541303	0.21167	0.279682	0.344218	0.156305	0.114895	0.1356
GFUI005258	unspecified product	107.15	125.145	155.374	129.223	142.328	148.604	145.466
GFUI005259	unspecified product	0.415946	0.251601	0.265954	0.311167	0.117962	0.242789	0.180375
GFUI005260	zydeco [Source:Projected from Drosophila melanogaster (FBgn0265767) FlyBase]	1.34968	2.22819	3.12239	2.23342	2.96295	0.998635	1.98079
GFUI005262	unspecified product	0.518266	1.08987	1.5186	1.04225	1.37443	0.510911	0.94267
GFUI005266	unspecified product	12.461	13.7627	10.3304	12.1847	12.7455	18.0908	15.4182
GFUI005273	unspecified product	10.3794	9.14309	9.71825	9.74691	10.281	10.8362	10.5586
GFUI005274	unspecified product	24.5254	20.0231	22.4602	22.3362	20.457	24.0146	22.2358
GFUI005275	unspecified product	18.8871	15.7446	16.9662	17.1993	18.1037	16.0193	17.0615
GFUI005276	unspecified product	18.9939	14.7463	12.9841	15.5748	17.5749	18.9718	18.2734
GFUI005283	unspecified product	47.3927	33.0426	35.8156	38.7503	38.4016	42.5588	40.4802
GFUI005284	unspecified product	40.876	34.2912	36.8071	37.3248	41.4813	35.1423	38.3118
GFUI005292	unspecified product	0.636523	0.320854	0.271326	0.409568	0.385104	0.247693	0.316399
GFUI005296	unspecified product	0.338548	0.273045	0.505086	0.372226	0.364846	0.222313	0.293579
GFUI005297	unspecified product	0.122927	0.066095	0.139731	0.109584	0.753018	0.358763	0.55589
GFUI005305	unspecified product	0.450352	0.242144	0.438784	0.377093	0.474387	0.319201	0.396794
GFUI005328	unspecified product	36.8231	39.7568	39.4582	38.6794	50.5095	45.5988	48.0541
GFUI005330	unspecified product	48.3747	54.8915	47.2936	50.1866	57.2572	72.4941	64.8756
GFUI005334	unspecified product	11.2419	10.1153	11.4748	10.944	14.2623	10.4455	12.3539
GFUI005335	unspecified product	0.886365	0.830793	0.592266	0.769808	1.0381	1.02776	1.03293
GFUI005336	unspecified product	0.708035	1.60738	1.60965	1.30835	2.35604	1.56129	1.95867
GFUI005341	unspecified product	8.54903	5.63647	7.45704	7.21418	7.5746	7.37758	7.47609
GFUI005344	FPL domain-containing protein [Source:UniProtKB/TrEMBL;Acc:A0A1A9XC01]	0.0731917	0.0262357	0.0415985	0.0470086	0.0110705	0.0284814	0.019776
GFUI005348	unspecified product	12.7523	7.85751	11.2853	10.6317	10.9598	10.6897	10.8247
GFUI005365	unspecified product	0.119438	0.040137	0.110309	0.0899613	0.0677451	0.0348581	0.0513016
GFUI005375	unspecified product	0.175288	0.125665	0.132833	0.144595	0.0861666	0.136421	0.111294
GFUI005379	unspecified product	0.714436	0.556336	0.616076	0.628949	0.804866	0.488918	0.646892
GFUI005381	unspecified product	0.337123	0.317212	0.143703	0.266013	0.0535405	0.147585	0.100563
GFUI005382	unspecified product	0.532233	0.445153	0.470547	0.482644	0.590347	0.379702	0.485025
GFUI005394	unspecified product	11.3278	7.56706	8.4923	9.12905	16.7705	11.1667	13.9686
GFUI005395	unspecified product	1.98007	0.89829	0.914366	1.26424	2.26023	1.89017	2.0752
GFUI005399	unspecified product	6.45435	6.10305	5.88198	6.14646	9.27849	7.33997	8.30923
GFUI005427	unspecified product	0.0497104	0	0	0.0165701	0	0	0
GFUI005430	unspecified product	182.85	159.946	191.402	178.066	171.062	176.947	174.005
GFUI005432	NAD-dependent protein deacylase [Source:UniProtKB/TrEMBL;Acc:A0A1A9XC19]	29.1091	27.8587	13.8464	23.6047	22.1353	43.3288	32.7321
GFUI005433	unspecified product	3.68409	3.16767	3.2323	3.36135	3.33625	3.21874	3.2775
GFUI005441	2-methoxy-6-polyprenyl-1,4-benzoquinol methylase, mitochondrial [Source:UniProtKB/TrEMBL;Acc:A0A1A9XC21]	16.4445	14.3331	19.6172	16.7983	18.5289	21.299	19.9139
GFUI005443	Septin [Source:Projected from Drosophila melanogaster (FBgn0011710) FlyBase]	71.3458	71.242	77.2841	73.2906	86.5182	79.8069	83.1625
GFUI005444	unspecified product	59.335	37.2742	26.4294	41.0129	44.0293	65.4694	54.7493
GFUI005445	unspecified product	30.4303	31.7695	23.2136	28.4711	26.1023	44.4169	35.2596
GFUI005446	unspecified product	16.2954	15.7856	20.1466	17.4092	22.7313	20.5812	21.6562
GFUI005447	strawberry notch [Source:Projected from Drosophila melanogaster (FBgn0265630) FlyBase]	18.8746	25.4997	26.8394	23.7379	31.1362	31.5481	31.3422
GFUI005448	unspecified product	35.2242	34.1023	35.3108	34.8791	38.3893	39.9856	39.1874
GFUI005449	unspecified product	0.905571	0.797696	0.8213	0.841522	0.725651	0.88847	0.80706
GFUI005450	unspecified product	5.59071	5.17312	5.40001	5.38795	6.63026	5.72101	6.17563
GFUI005454	unspecified product	19.4704	20.0475	27.9841	22.5007	31.0379	26.1321	28.585
GFUI005456	ANAPC4_WD40 domain-containing protein [Source:UniProtKB/TrEMBL;Acc:A0A1A9XC33]	25.5803	26.2067	29.3971	27.0614	42.5601	31.5709	37.0655
GFUI005457	IU_nuc_hydro domain-containing protein [Source:UniProtKB/TrEMBL;Acc:A0A1A9XC34]	66.6123	64.7631	72.7794	68.0516	76.1629	79.1247	77.6438
GFUI005459	unspecified product	13.7354	15.4838	15.8791	15.0328	21.4244	19.9523	20.6883
GFUI005460	unspecified product	14.3213	12.0251	9.14304	11.8298	12.3025	16.7188	14.5107
GFUI005461	Platelet-activating factor acetylhydrolase alpha [Source:Projected from Drosophila melanogaster (FBgn0025809) FlyBase]	37.8036	34.8277	54.0792	42.2368	62.1284	45.7617	53.9451
GFUI005467	unspecified product	47.3619	45.5158	51.3611	48.0796	50.2442	49.1153	49.6797
GFUI005468	Pre-mRNA-splicing factor cwc15 [Source:Projected from Glossina morsitans (GMOY006011) UniProtKB/TrEMBL;Acc:D3TR29]	32.5691	56.5192	69.668	52.9188	65.9691	74.9027	70.4359
GFUI005470	unspecified product	0.169335	0.404657	0.598837	0.390943	0.512249	0.0658942	0.289072
GFUI005477	unspecified product	0.170771	0.300501	0.388231	0.286501	0.2536	0.235606	0.244603
GFUI005478	unspecified product	0.868385	0.373529	1.06606	0.769325	0.677745	0.892106	0.784926
GFUI005479	unspecified product	0.124659	0.14299	0.245614	0.171088	0.177238	0.194037	0.185638
GFUI005486	unspecified product	30.0314	27.0564	23.7063	26.9314	27.9558	33.8024	30.8791
GFUI005487	Importin subunit alpha [Source:UniProtKB/TrEMBL;Acc:A0A1A9XC48]	134.912	152.919	176.809	154.88	292.674	160.913	226.793
GFUI005489	unspecified product	60.0158	73.8763	83.5177	72.4699	141.5	76.0104	108.755
GFUI005494	TGF-beta activated kinase [Source:Projected from Drosophila melanogaster (FBgn0026323) FlyBase]	7.97067	6.53677	6.1743	6.89391	7.36092	6.18433	6.77262
GFUI005500	unspecified product	0.057685	0.0620319	0	0.0399056	0.0130876	0	0.0065438
GFUI005501	unspecified product	0	0.0345564	0	0.0115188	0	0.0375144	0.0187572
GFUI005514	unspecified product	0.3424	0.396525	0.119756	0.286227	0.322686	0.184486	0.253586
GFUI005525	unspecified product	0.445381	0.0638592	0	0.169747	0.188623	0.173313	0.180968
GFUI005527	unspecified product	0.115306	0	0	0.0384353	0	0	0
GFUI005532	unspecified product	0.681238	0.029901	2.54434	1.08516	0.164022	0.162302	0.163162
GFUI005544	unspecified product	0.228444	0.101652	0.152222	0.160773	0.100084	0.266686	0.183385
GFUI005550	unspecified product	54.1475	34.2517	32.0769	40.1587	37.1972	40.7062	38.9517
GFUI005553	unspecified product	3.34728	2.51695	3.66181	3.17535	3.57446	2.64426	3.10936
GFUI005561	unspecified product	18.8465	21.0799	24.9272	21.6179	28.7963	26.2796	27.5379
GFUI005562	r2d2 protein	20.1431	19.916	29.8585	23.3059	30.1994	23.4581	26.8287
GFUI005563	unspecified product	0.248878	0.0892107	0	0.112696	0.200765	0.0645646	0.132665
GFUI005571	leucokinin [Source:Projected from Glossina morsitans (GMOY012112) VB Community Annotation]	3.89103	3.70145	3.57237	3.72162	9.03168	3.84357	6.43762
GFUI005577	shade [Source:Projected from Glossina morsitans (GMOY009748) VB Community Annotation]	8.2368	11.8216	2.13796	7.39879	9.97654	9.76711	9.87182
GFUI005578	hgtx [Source:Projected from Glossina morsitans (GMOY009747) VB Community Annotation]	0.699142	0.158279	0	0.285807	0.500909	0.386612	0.443761
GFUI005579	unspecified product	8.25764	6.02565	7.28196	7.18842	5.1298	9.92691	7.52836
GFUI005592	unspecified product	2.13105	0.904595	0.254986	1.09688	0.661621	0.392811	0.527216
GFUI005603	NAD-dependent epimerase [Source:Projected from Glossina morsitans (GMOY000081) UniProtKB/TrEMBL;Acc:D3TLZ9]	35.6494	27.9853	45.5545	36.3964	21.037	31.9991	26.518
GFUI005604	unspecified product	6.83956	7.05476	7.72165	7.20532	4.30692	3.42194	3.86443
GFUI005605	Putative short Neuropeptide F receptor [Source:Projected from Glossina morsitans (GMOY006636) VB Community Annotation]	3.40589	1.32902	2.28695	2.34062	2.7127	1.80348	2.25809
GFUI005606	Putative uncharacterized protein [Source:Projected from Glossina morsitans (GMOY003170) UniProtKB/TrEMBL;Acc:D3TNV0]	29.7431	29.215	41.2137	33.3906	37.3609	30.861	34.111
GFUI005607	unspecified product	9.07554	4.04179	9.69095	7.60276	7.70239	7.72316	7.71277
GFUI005609	unspecified product	0.411157	0.200973	0.3399	0.317343	0.559699	0.479987	0.519843
GFUI005611	unspecified product	1.89096	1.06392	1.74133	1.5654	1.5061	1.35059	1.42834
GFUI005619	unspecified product	23.1921	17.4488	20.9652	20.5354	15.3376	16.8871	16.1123
GFUI005621	unspecified product	89.8605	72.6301	64.9677	75.8194	85.2675	107.69	96.4788
GFUI005622	unspecified product	3.84672	2.60163	3.0113	3.15322	2.54962	3.24798	2.8988
GFUI005623	BTB domain-containing protein [Source:UniProtKB/TrEMBL;Acc:A0A1A9XCA0]	56.62	46.3043	37.6989	46.8744	37.4114	35.5522	36.4818
GFUI005624	Protein on ecdysone puffs [Source:Projected from Drosophila melanogaster (FBgn0004401) FlyBase]	45.9602	69.0326	91.0657	68.6862	97.738	99.2298	98.4839
GFUI005627	unspecified product	46.4316	36.6757	27.532	36.8798	24.153	21.5421	22.8475
GFUI005629	unspecified product	20.914	12.0829	17.2004	16.7324	12.6346	15.032	13.8333
GFUI005636	unspecified product	1.70215	1.16059	0.651954	1.17156	0.618452	1.21674	0.917596
GFUI005643	unspecified product	5.74411	8.08621	12.8806	8.90364	11.9422	12.1922	12.0672
GFUI005648	unspecified product	8.84734	8.01665	11.3273	9.3971	12.1211	7.16576	9.64343
GFUI005649	ANK_REP_REGION domain-containing protein [Source:UniProtKB/TrEMBL;Acc:A0A1A9XCB1]	77.7248	66.67	120.734	88.3763	115.792	122.612	119.202
GFUI005650	unspecified product	11.4063	9.98382	16.7346	12.7082	12.2773	12.5416	12.4094
GFUI005651	unspecified product	0.0530166	0.0285058	0	0.0271741	0.0240568	0.0618918	0.0429743
GFUI005652	unspecified product	0.707258	0.345707	0.511599	0.521521	0.612675	0.825657	0.719166
GFUI005654	unspecified product	0.088346	0.0475017	0.100423	0.0787569	0.0200439	0.257839	0.138941
GFUI005657	Mcl1_mid domain-containing protein [Source:UniProtKB/TrEMBL;Acc:A0A1A9XCB7]	0.0575015	0.0265005	0	0.0280007	0.0223644	0.0479482	0.0351563
GFUI005662	unspecified product	534.381	445.007	490.052	489.813	465.422	495.6	480.511
GFUI005664	unspecified product	9.24401	6.98141	8.65517	8.29353	10.3773	13.2243	11.8008
GFUI005665	unspecified product	17.5357	15.8992	21.5744	18.3364	19.8925	20.1502	20.0214
GFUI005666	unspecified product	13.2292	12.4868	18.0013	14.5724	16.1026	16.7684	16.4355
GFUI005667	unspecified product	29.7568	22.677	20.7611	24.3983	23.0162	21.5665	22.2914
GFUI005668	unspecified product	5.57075	2.93563	4.01371	4.17336	3.88954	4.48902	4.18928
GFUI005673	unspecified product	62.8252	48.4099	45.4584	52.2312	49.0624	45.2953	47.1788
GFUI005678	unspecified product	5.90052	15.2127	17.7035	12.9389	31.9505	8.53808	20.2443
GFUI005679	unspecified product	7.81199	22.9438	173.97	68.2419	74.2494	7.64883	40.9491
GFUI005680	unspecified product	1.24274	1.81897	2.51133	1.85768	2.20862	1.57168	1.89015
GFUI005681	unspecified product	0.406875	0.612549	0.83249	0.617305	1.03389	0.37999	0.70694
GFUI005682	unspecified product	0.530041	0.672288	0.957818	0.720049	1.18714	0.634638	0.910889
GFUI005688	unspecified product	0.204502	0.659739	3.71933	1.52786	1.36872	0.358105	0.863413
GFUI005689	unspecified product	9.04442	14.6424	28.8088	17.4985	7.53149	15.0836	11.3075
GFUI005690	unspecified product	3.70569	3.01563	15.1414	7.28757	2.90852	3.97528	3.4419
GFUI005691	unspecified product	1.00266	5.32074	1.43704	2.58681	0.801132	2.79903	1.80008
GFUI005693	unspecified product	1.16997	1.38919	2.24422	1.60113	2.88669	1.67883	2.28276
GFUI005700	Alpha-mannosidase [Source:UniProtKB/TrEMBL;Acc:A0A1A9XCD9]	108.959	145.77	269.361	174.697	129.913	89.0837	109.498
GFUI005701	unspecified product	21.8216	17.7433	39.1896	26.2515	34.1882	20.6294	27.4088
GFUI005702	gustatory receptor 1	2.4348	2.75141	1.73564	2.30728	1.27334	2.11975	1.69654
GFUI005703	unspecified product	50.6606	33.1274	40.2818	41.3566	33.5918	40.7731	37.1825
GFUI005704	Alpha-mannosidase [Source:UniProtKB/TrEMBL;Acc:A0A1A9XCE3]	164.693	189.631	224.367	192.897	179.552	154.232	166.892
GFUI005705	unspecified product	0.616088	0.265005	0.700307	0.527133	1.23004	0.287689	0.758865
GFUI005706	unspecified product	0.887726	1.90924	0.403632	1.06687	1.289	2.27994	1.78447
GFUI005708	unspecified product	0.592838	0.318756	0.398202	0.436599	0.476874	0.534791	0.505833
GFUI005719	unspecified product	0.382004	0	0	0.127335	0.520014	0.445954	0.482984
GFUI005720	unspecified product	0.343796	0.436922	0.284214	0.354977	0.850913	0.310134	0.580523
GFUI005722	unspecified product	0.112655	0.107684	0.156512	0.125617	0.193113	0.146126	0.16962
GFUI005723	unspecified product	0.219785	0	0.0468431	0.088876	0.149594	0.304687	0.22714
GFUI005731	unspecified product	0.085377	0.183621	0.582288	0.283762	0.852293	0.398678	0.625486
GFUI005732	unspecified product	0.0609201	0.0436739	0.276992	0.127195	0.377789	0.165943	0.271866
GFUI005735	unspecified product	4.42188	2.93525	4.28171	3.87961	5.62307	10.4836	8.05334
GFUI005739	unspecified product	0.26374	0.397061	0.899382	0.520061	1.62758	0.862097	1.24484
GFUI005745	unspecified product	2.02533	0.311136	0.328885	0.88845	2.42882	1.85773	2.14328
GFUI005747	fatty-acid--CoA ligase [Source:Projected from Glossina morsitans (GMOY000844) VB Community Annotation]	91.1794	123.761	155.107	123.349	105.448	75.8137	90.6308
GFUI005758	unspecified product	0	0.168182	0	0.0560607	0	0.0912888	0.0456444
GFUI005767	acyl-CoA dehydrogenase [Source:Projected from Glossina morsitans (GMOY011989) VB Community Annotation]	84.9535	77.338	78.9952	80.4289	87.3009	152.576	119.938
GFUI005768	unspecified product	2.95411	2.40993	3.06203	2.80869	4.2114	3.09189	3.65164
GFUI005769	zinc-finger protein at 72d [Source:Projected from Glossina morsitans (GMOY007001) VB Community Annotation]	59.3178	63.1231	71.3109	64.5839	82.5953	99.5695	91.0824
GFUI005770	unspecified product	2.44004	1.77179	3.25142	2.48775	4.14593	2.20548	3.1757
GFUI005771	unspecified product	1.97653	0.506065	0.748907	1.07717	1.96457	0.32963	1.1471
GFUI005774	ankyrin [Source:Projected from Glossina morsitans (GMOY007002) VB Community Annotation]	0.372197	0.0444715	0.188034	0.201568	0.750612	0.434504	0.592558
GFUI005776	scylla [Source:Projected from Glossina morsitans (GMOY006995) VB Community Annotation]	22.4416	21.0932	21.7546	21.7631	40.4078	25.6021	33.005
GFUI005777	brahma [Source:Projected from Glossina morsitans (GMOY007000) VB Community Annotation]	39.7051	42.5345	45.2015	42.4804	51.6392	56.2247	53.932
GFUI005778	unspecified product	6.89519	4.11932	27.1129	12.7091	25.7137	3.7117	14.7127
GFUI005779	unspecified product	26.449	25.0701	27.7013	26.4068	35.1383	41.779	38.4586
GFUI005782	unspecified product	0.114738	0.123384	0	0.079374	0.0446256	0.0574051	0.0510154
GFUI005783	unspecified product	0.119176	0	0	0.0397253	0.0811159	0.139127	0.110121
GFUI005784	unspecified product	0.859187	0.497502	0.075126	0.477272	0.689759	0.732975	0.711367
GFUI005788	unspecified product	0.865894	0.407376	0.0615164	0.444929	0.589361	0.694959	0.64216
GFUI005789	unspecified product	1.1175	0.566847	0.335543	0.673297	0.928049	1.30458	1.11631
GFUI005796	unspecified product	24.6933	16.2546	10.1647	17.0375	30.3395	41.8099	36.0747
GFUI005798	MADF domain-containing protein [Source:UniProtKB/TrEMBL;Acc:A0A1A9XCI4]	43.3795	30.3122	28.5509	34.0809	55.9803	80.3169	68.1486
GFUI005799	unspecified product	0.312425	0.0292147	0	0.11388	0.234222	0.333011	0.283616
GFUI005805	unspecified product	1.54281	1.21968	0.696682	1.15306	2.0011	1.908	1.95455
GFUI005808	scylla [Source:Projected from Glossina morsitans (GMOY003933) VB Community Annotation]	35.6008	19.2709	11.2319	22.0345	22.8251	33.5587	28.1919
GFUI005809	Histone H2A [Source:UniProtKB/TrEMBL;Acc:A0A1A9XCI8]	46.141	140.994	143.065	110.067	104.166	130.93	117.548
GFUI005811	unspecified product	8.56835	9.0198	8.39227	8.66014	7.57616	8.67167	8.12392
GFUI005820	unspecified product	157.979	71.8083	68.34	99.3758	95.2934	139.548	117.421
GFUI005821	unspecified product	2.604	0.400032	0.422852	1.14229	0.506395	0	0.253198
GFUI005831	unspecified product	0.966743	0.324277	0.141143	0.477388	0.277689	0.217433	0.247561
GFUI005838	unspecified product	27.1757	22.9719	12.788	20.9785	13.2023	14.694	13.9482
GFUI005839	Fibrinogen C-terminal domain-containing protein [Source:UniProtKB/TrEMBL;Acc:A0A1A9XCJ6]	15.2671	11.0017	8.49739	11.5887	5.57488	8.59508	7.08498
GFUI005840	unspecified product	8.19545	6.36721	5.02112	6.52793	7.26693	8.09718	7.68206
GFUI005855	unspecified product	3.57825	2.07232	1.47064	2.37374	1.86383	1.94869	1.90626
GFUI005857	unspecified product	1.69766	1.87467	1.36949	1.64727	2.97778	1.84334	2.41056
GFUI005902	unspecified product	0.0349686	0.0752075	0.0794977	0.0632246	0.095204	0.122468	0.108836
GFUI005904	unspecified product	0.12121	0	0.0516674	0.0576258	0.0412502	0.0353753	0.0383127
GFUI005921	unspecified product	0.165596	0	0	0.0551987	0.0751407	0	0.0375704
GFUI005923	unspecified product	0.0215622	0.0463741	0	0.0226454	0.140238	0.0503437	0.0952908
GFUI005948	unspecified product	0.0690105	0	0	0.0230035	0.0234856	0.0604224	0.041954
GFUI006013	unspecified product	1.06434	0.893689	0.596634	0.851554	0.721126	0.902103	0.811615
GFUI006014	unspecified product	0.370822	0.132922	0	0.167915	0.056088	0	0.028044
GFUI006031	unspecified product	0.0481776	0.25904	0.0821452	0.129788	0.0765135	0	0.0382567
GFUI006043	knirps [Source:Projected from Drosophila melanogaster (FBgn0001320) FlyBase]	5.41638	4.36199	5.04478	4.94105	4.49321	8.38438	6.43879
GFUI006044	unspecified product	0	0.18066	0	0.06022	0	0	0
GFUI006059	unspecified product	0	0	0.046516	0.0155053	0.0742748	0.0477724	0.0610236
GFUI006074	unspecified product	0	0	0	0	0.145128	0.186689	0.165908
GFUI006084	unspecified product	28.4458	34.6984	32.1735	31.7726	34.2275	28.0862	31.1568
GFUI006098	unspecified product	0.011904	0.185615	0	0.0658397	0	0.090329	0.0451645
GFUI006099	unspecified product	0.00926524	0.159415	0	0.0562267	0	0.0324489	0.0162245
GFUI006106	unspecified product	0	0.071787	0	0.023929	0	0.0432954	0.0216477
GFUI006113	Tudor domain-containing protein [Source:UniProtKB/TrEMBL;Acc:A0A1A9XCP3]	0	0.138625	0	0.0462083	0	0	0
GFUI006123	F-box domain-containing protein [Source:UniProtKB/TrEMBL;Acc:A0A1A9XCP5]	0	0.0594527	0	0.0198176	0	0	0
GFUI006124	F-box domain-containing protein [Source:UniProtKB/TrEMBL;Acc:A0A1A9XCP6]	0.0139875	0.210581	0.0317991	0.0854559	0	0	0
GFUI006130	unspecified product	0.101301	0.0907788	0	0.0640266	0	0	0
GFUI006139	unspecified product	0.978006	1.09493	0.883269	0.985402	1.50763	0.907127	1.20738
GFUI006142	unspecified product	0.112384	0.0639808	0	0.0587883	0.0119989	0.015435	0.013717
GFUI006146	unspecified product	0.0694399	0.0497818	0	0.0397406	0.042012	0.108086	0.075049
GFUI006151	Histone H4 [Source:UniProtKB/TrEMBL;Acc:A0A1A9XCQ8]	0.0320032	0.0172074	0	0.0164035	0	0	0
GFUI006152	unspecified product	0.996216	0.624917	0.723477	0.781537	1.05476	1.19529	1.12502
GFUI006155	nicotinic Acetylcholine Receptor beta3 [Source:Projected from Drosophila melanogaster (FBgn0031261) FlyBase]	2.93744	1.62208	2.73737	2.4323	3.17011	2.87309	3.0216
GFUI006157	unspecified product	5.4114	4.67601	5.52988	5.20576	5.9738	6.71694	6.34537
GFUI006159	unspecified product	42.4398	34.3749	35.4914	37.4354	38.852	39.1961	39.0241
GFUI006160	Phosphoglycerate kinase [Source:UniProtKB/TrEMBL;Acc:A0A1A9XCR5]	73.1102	103.255	120.89	99.0851	166.63	129.029	147.829
GFUI006161	Phosphoglycerate kinase [Source:UniProtKB/TrEMBL;Acc:A0A1A9XCR6]	0.93788	0	0	0.312627	0.0250336	0.12881	0.0769218
GFUI006164	Cytochrome c distal [Source:Projected from Drosophila melanogaster (FBgn0086907) FlyBase]	2.50384	2.96178	6.26147	3.90903	4.31734	2.923	3.62017
GFUI006165	unspecified product	6.94029	7.55284	8.10993	7.53435	5.2529	4.99091	5.1219
GFUI006166	unspecified product	2.54777	0.596409	0.551628	1.23194	0.846738	1.09259	0.969664
GFUI006167	paired [Source:Projected from Glossina morsitans (GMOY001037) VB Community Annotation]	0.285109	0.204396	0.0864224	0.191976	0.0776225	0.355027	0.216325
GFUI006168	ribosome bioproteinsis protein RPF1 [Source:Projected from Glossina morsitans (GMOY001036) VB Community Annotation]	87.0248	96.1217	108.737	97.2945	134.199	149.082	141.641
GFUI006170	Rap GTPase activating protein [Source:Projected from Drosophila melanogaster (FBgn0264895) FlyBase]	92.1456	65.9928	86.389	81.5091	75.2086	75.939	75.5738
GFUI006171	cg7466 [Source:Projected from Glossina morsitans (GMOY001034) VB Community Annotation]	30.7432	30.5493	30.8618	30.7181	42.4144	35.7709	39.0926
GFUI006172	Crk oncogene [Source:Projected from Drosophila melanogaster (FBgn0024811) FlyBase]	117.094	114.512	147.998	126.535	140.617	129.247	134.932
GFUI006173	cwc25 [Source:Projected from Glossina morsitans (GMOY001032) VB Community Annotation]	37.3882	52.2189	62.105	50.5707	81.8402	66.4156	74.1279
GFUI006174	unspecified product	127.03	114.325	107.63	116.328	102.664	102.952	102.808
GFUI006175	unspecified product	41.3845	33.5457	34.6653	36.5318	37.9398	38.2169	38.0784
GFUI006178	COX assembly mitochondrial protein [Source:UniProtKB/TrEMBL;Acc:A0A1A9XCT2]	95.9708	133.422	174.183	134.525	151.575	143.811	147.693
GFUI006179	Beta-tubulin folding cofactor C [Source:Projected from Glossina morsitans (GMOY008778) UniProtKB/TrEMBL;Acc:D3TLE3]	241.253	207.546	172.533	207.111	149.373	175.567	162.47
GFUI006181	unspecified product	29.0463	25.5214	20.9376	25.1684	15.1212	21.2169	18.169
GFUI006189	unspecified product	2.26947	1.79075	1.57463	1.87828	1.86566	1.72038	1.79302
GFUI006199	PINIT domain-containing protein [Source:UniProtKB/TrEMBL;Acc:A0A1A9XCT6]	1.81741	4.0018	0.754201	2.19114	2.31692	3.9739	3.14541
GFUI006201	ELYS domain-containing protein [Source:UniProtKB/TrEMBL;Acc:A0A1A9XCT7]	33.2857	40.997	43.2554	39.1794	59.3652	46.0317	52.6985
GFUI006203	unspecified product	4.56725	2.6479	2.4378	3.21765	4.50529	2.96728	3.73629
GFUI006205	unspecified product	45.3714	42.8903	38.7115	42.3244	58.78	50.5987	54.6893
GFUI006207	unspecified product	2.91289	1.32524	0.946025	1.72805	1.14019	1.96184	1.55102
GFUI006208	unspecified product	29.7185	50.5914	48.7459	43.0186	70.5439	54.0179	62.2809
GFUI006209	unspecified product	17.4211	12.6207	13.5491	14.5303	27.1266	19.053	23.0898
GFUI006214	unspecified product	9.97912	8.19697	6.83069	8.33559	9.35646	11.9565	10.6565
GFUI006215	unspecified product	3.06353	1.46417	1.35423	1.96064	0.849507	2.58294	1.71622
GFUI006219	AP complex subunit beta [Source:UniProtKB/TrEMBL;Acc:A0A1A9XCV0]	60.1047	59.5297	79.9497	66.528	84.3645	76.1484	80.2565
GFUI006220	unspecified product	0.385256	0.253918	0.169518	0.269564	0.355266	0.449749	0.402508
GFUI006221	Probable tRNA N6-adenosine threonylcarbamoyltransferase, mitochondrial [Source:UniProtKB/TrEMBL;Acc:A0A1A9XCV2]	15.8349	13.8953	15.7586	15.1629	18.4617	15.979	17.2203
GFUI006222	ubiquilin	185.354	160.322	178.337	174.671	190.69	206.549	198.619
GFUI006228	unspecified product	0.482222	0.237673	0.182714	0.30087	0.410274	0.516035	0.463155
GFUI006233	inactive [Source:Projected from Drosophila melanogaster (FBgn0086693) FlyBase]	0.0400102	0.0645378	0.0454796	0.0500092	0	0.023354	0.011677
GFUI006263	unspecified product	0	0.105602	0	0.0352007	0	0	0
GFUI006265	unspecified product	0.0339044	0.0273445	0.0192696	0.0268395	0.0557685	0	0.0278842
GFUI006266	unspecified product	0.0349139	0	0	0.011638	0	0.0815173	0.0407587
GFUI006272	unspecified product	0	0.0532362	0	0.0177454	0.0673909	0	0.0336955
GFUI006281	tosca [Source:Projected from Drosophila melanogaster (FBgn0015553) FlyBase]	32.8826	36.0963	49.1743	39.3844	56.837	39.5855	48.2112
GFUI006283	dopamine beta monooxygenase	0.094791	0.0607267	0.0527283	0.0694153	0.0722973	0.202483	0.13739
GFUI006310	unspecified product	0.0492559	0.105935	0	0.0517303	0.067051	0	0.0335255
GFUI006317	unspecified product	2.90901	1.90069	1.30453	2.03808	3.47542	2.17802	2.82672
GFUI006323	Nimrod B2 [Source:Projected from Drosophila melanogaster (FBgn0028543) FlyBase]	89.042	53.9297	69.4214	70.7977	38.5148	68.8899	53.7024
GFUI006324	Nimrod B4 [Source:Projected from Drosophila melanogaster (FBgn0028542) FlyBase]	8.30523	5.79155	8.14197	7.41292	11.1494	9.61088	10.3801
GFUI006325	Putative Bursicon receptor [Source:Projected from Glossina morsitans (GMOY003161) VB Community Annotation]	7.40154	6.27096	5.40493	6.35914	10.6353	8.61441	9.62486
GFUI006328	Nimrod A [Source:Projected from Drosophila melanogaster (FBgn0261514) FlyBase]	2.13371	0.617751	0.932844	1.2281	2.16602	1.53287	1.84945
GFUI006329	Nimrod B5 [Source:Projected from Drosophila melanogaster (FBgn0028936) FlyBase]	26.6384	20.3755	21.4276	22.8138	17.977	18.9192	18.4481
GFUI006330	unspecified product	7.02666	7.02278	8.36308	7.47084	6.82695	4.82527	5.82611
GFUI006331	unspecified product	2.82569	2.65407	1.36826	2.28267	3.60025	2.49734	3.0488
GFUI006332	unspecified product	16.9968	12.4194	5.07777	11.498	6.92143	8.14037	7.5309
GFUI006338	Nimrod C2 [Source:Projected from Drosophila melanogaster (FBgn0028939) FlyBase]	3.98829	2.4848	1.11538	2.52949	3.23165	3.54739	3.38952
GFUI006339	unspecified product	5.82316	4.99031	3.70675	4.84007	5.04072	4.8318	4.93626
GFUI006341	Nimrod C3 [Source:Projected from Drosophila melanogaster (FBgn0001967) FlyBase]	75.3379	81.6134	10.3725	55.7746	24.4902	17.4081	20.9491
GFUI006343	unspecified product	0.848966	1.13108	1.24684	1.07563	1.5034	2.32423	1.91382
GFUI006344	unspecified product	1.20999	1.97499	0.798221	1.32773	3.23544	5.65019	4.44282
GFUI006347	unspecified product	16.6842	12.721	32.6653	20.6902	19.8507	15.7641	17.8074
GFUI006350	unspecified product	14.4667	10.5483	23.3161	16.1104	14.004	12.6869	13.3454
GFUI006352	unspecified product	0.619999	2.33352	4.5809	2.51147	1.33632	0.904737	1.12053
GFUI006361	unspecified product	1.39424	1.5633	2.70098	1.88617	6.56566	9.55743	8.06155
GFUI006362	Angiotensin-converting enzyme-related [Source:Projected from Drosophila melanogaster (FBgn0016122) FlyBase]	59.6143	40.1797	74.0249	57.9396	55.3077	86.6677	70.9877
GFUI006363	Angiotensin-converting enzyme [Source:Projected from Glossina morsitans (GMOY007660) UniProtKB/TrEMBL;Acc:A0A1B0G2W3]	5.34147	4.80528	6.09528	5.41401	5.22787	5.51585	5.37186
GFUI006364	Angiotensin converting enzyme [Source:Projected from Drosophila melanogaster (FBgn0012037) FlyBase]	273.329	337.625	277.732	296.229	175.713	87.1605	131.437
GFUI006372	unspecified product	28.6347	34.0063	73.3145	45.3185	54.0545	49.5745	51.8145
GFUI006373	unspecified product	14.3525	9.84906	11.3908	11.8641	13.2501	15.2457	14.2479
GFUI006381	unspecified product	2.76531	2.08158	2.3575	2.40146	2.69778	3.22823	2.963
GFUI006382	unspecified product	4.56773	1.76326	1.33132	2.5541	2.97611	1.36728	2.1717
GFUI006383	unspecified product	3.37923	1.96268	1.99248	2.4448	1.98435	2.59479	2.28957
GFUI006384	unspecified product	6.80148	3.42714	3.88772	4.70545	4.44418	6.03446	5.23932
GFUI006386	Centaurin gamma 1A [Source:Projected from Drosophila melanogaster (FBgn0028509) FlyBase]	57.7225	37.9022	31.9094	42.5114	45.5897	73.0967	59.3432
GFUI006387	unspecified product	5.88931	5.2155	11.026	7.37694	15.3266	8.29068	11.8086
GFUI006389	unspecified product	574.479	712.426	1447.86	911.588	335.201	2.94299	169.072
GFUI006390	unspecified product	14.7881	15.2543	17.8907	15.9777	24.3976	17.7954	21.0965
GFUI006393	unspecified product	7.73062	5.68796	6.47493	6.63117	7.29261	8.54977	7.92119
GFUI006394	DSHCT domain-containing protein [Source:UniProtKB/TrEMBL;Acc:A0A1A9XD17]	1.57712	1.85425	1.45807	1.62981	1.34539	1.522	1.43369
GFUI006395	unspecified product	5.56471	7.82528	3.89256	5.76085	7.08953	7.24583	7.16768
GFUI006398	unspecified product	0.875929	0.69773	0.405643	0.659767	0.456344	0.700645	0.578495
GFUI006400	unspecified product	0.639279	0	0	0.213093	0.232063	0	0.116031
GFUI006403	unspecified product	7.63278	6.75215	7.12268	7.1692	9.69413	11.68	10.6871
GFUI006423	39S mitochondrial ribosomal protein L17	48.1868	47.2303	69.1233	54.8468	67.7694	63.7648	65.7671
GFUI006428	unspecified product	0.734706	1.25918	0.652454	0.882113	1.2658	1.15253	1.20917
GFUI006436	midkine and pleiotrophin [Source:Projected from Drosophila melanogaster (FBgn0027111) FlyBase]	0.170307	0.109885	0.17423	0.151474	1.18494	0.271717	0.728329
GFUI006454	unspecified product	0.146019	0	0.165979	0.103999	0	0.170463	0.0852315
GFUI006463	unspecified product	1.65006	0.94265	0.468906	1.02054	1.28688	0.902946	1.09491
GFUI006477	unspecified product	4.5337	4.04321	3.5236	4.0335	5.78332	5.09605	5.43968
GFUI006478	Tantalus domain-containing protein [Source:UniProtKB/TrEMBL;Acc:A0A1A9XD38]	26.2915	28.9436	27.0982	27.4444	36.0731	33.4877	34.7804
GFUI006480	Protein-lysine N-methyltransferase [Source:UniProtKB/TrEMBL;Acc:A0A1A9XD40]	45.4516	72.1694	109.788	75.803	127.397	147.021	137.209
GFUI006483	unspecified product	13175.3	15882.6	5389.02	11482.3	1344.17	35.9849	690.077
GFUI006484	midgut trypsin [Source:Projected from Glossina morsitans (GMOY004422) VB Community Annotation]	33.062	31.4003	29.134	31.1988	43.9179	38.5284	41.2231
GFUI006488	UDP-xylose synthase [Source:Projected from Drosophila melanogaster (FBgn0035848) FlyBase]	17.2953	16.5707	23.8205	19.2288	25.2257	38.5358	31.8807
GFUI006489	unspecified product	38.2529	33.3175	66.1114	45.8939	78.0656	69.8264	73.946
GFUI006490	estrogen-related receptor [Source:Projected from Drosophila melanogaster (FBgn0035849) FlyBase]	30.0226	30.8151	30.6355	30.4911	38.8333	34.3727	36.603
GFUI006491	unspecified product	14.6703	13.4225	19.8696	15.9875	19.106	40.8914	29.9987
GFUI006492	unspecified product	25.3543	24.8985	27.4608	25.9045	29.9883	32.5307	31.2595
GFUI006493	Proteasome subunit beta type [Source:UniProtKB/TrEMBL;Acc:A0A1A9XD49]	5.30369	4.99697	8.82182	6.37416	6.88861	6.33356	6.61109
GFUI006501	F-box domain-containing protein [Source:UniProtKB/TrEMBL;Acc:A0A1A9XD50]	2.39863	2.20191	2.83043	2.47699	2.6845	2.9453	2.8149
GFUI006503	Hypothetical conserved protein [Source:Projected from Glossina morsitans (GMOY004920) UniProtKB/TrEMBL;Acc:D3TS02]	124.32	108.971	130.985	121.425	114.763	126.5	120.632
GFUI006504	Tyrosine-protein kinase [Source:UniProtKB/TrEMBL;Acc:A0A1A9XD53]	15.3574	15.6503	16.8557	15.9545	17.1911	15.9281	16.5596
GFUI006505	20S proteasome regulatory subunit beta type PSMB1/PRE7 [Source:Projected from Glossina morsitans (GMOY004921) UniProtKB/TrEMBL;Acc:D3TQD0]	120.763	120.142	172.121	137.675	181.228	149.488	165.358
GFUI006506	unspecified product	3.05732	2.45877	2.6837	2.73326	2.5718	2.18234	2.37707
GFUI006515	unspecified product	8.87982	521.325	24.0204	184.742	23.5127	264.932	144.222
GFUI006518	unspecified product	4.24233	7.63982	2.62582	4.83599	1.79974	0.848034	1.32389
GFUI006525	unspecified product	1.67409	1.34032	0.944522	1.31964	0.964788	0.784587	0.874687
GFUI006526	unspecified product	9.90857	8.29711	5.26226	7.82265	5.16999	5.36376	5.26687
GFUI006527	unspecified product	8.46542	10.2413	5.29246	7.99973	5.71387	4.7251	5.21948
GFUI006529	unspecified product	10.0226	8.61438	5.54994	8.06231	5.4051	5.44206	5.42358
GFUI006534	unspecified product	5.02643	5.70004	3.78133	4.83593	3.80685	2.51785	3.16235
GFUI006535	unspecified product	3.58037	4.51399	4.10489	4.06642	2.54898	1.87368	2.21133
GFUI006543	unspecified product	8.27235	7.35855	5.17731	6.93607	3.92876	4.71438	4.32157
GFUI006549	enhanced level of genomic instability [Source:Projected from Drosophila melanogaster (FBgn0036574) FlyBase]	36.3274	32.5391	33.8808	34.2491	41.3733	36.7921	39.0827
GFUI006551	unspecified product	16.5998	15.2686	7.36564	13.078	9.38305	6.33583	7.85944
GFUI006554	Dis3 like 3'-5' exoribonuclease [Source:Projected from Drosophila melanogaster (FBgn0035111) FlyBase]	32.6299	32.1027	26.1846	30.3057	28.235	34.6029	31.4189
GFUI006555	unspecified product	200.114	139.05	155.433	164.866	65.8076	176.562	121.185
GFUI006556	unspecified product	55.1812	49.7658	63.2716	56.0729	37.049	87.265	62.157
GFUI006557	unspecified product	2470.06	2232.55	3374.56	2692.39	2721.5	2340.04	2530.77
GFUI006558	Vacuolar H[+] ATPase 68kD subunit [Source:Projected from Drosophila melanogaster (FBgn0032464) FlyBase]	2.73907	1.77536	1.40748	1.97397	2.48576	3.50423	2.99499
GFUI006562	Mediator complex subunit [Source:Projected from Drosophila melanogaster (FBgn0038760) FlyBase]	26.5163	26.1627	19.6146	24.0979	21.0572	21.5515	21.3043
GFUI006564	Phospholipid scramblase [Source:UniProtKB/TrEMBL;Acc:A0A1A9XD79]	53.7279	61.6319	53.0866	56.1488	34.455	24.2676	29.3613
GFUI006565	unspecified product	0.844955	0.702121	0.349259	0.632112	0.714529	0.179346	0.446937
GFUI006566	Rhodopsin [Source:Projected from Drosophila melanogaster (FBgn0036260) FlyBase]	0.933795	1.66544	0.258889	0.952708	0.341041	0.265882	0.303461
GFUI006567	Phospholipid scramblase [Source:UniProtKB/TrEMBL;Acc:A0A1A9XD82]	3.0279	2.10393	2.3828	2.50488	3.382	3.48041	3.4312
GFUI006573	unspecified product	11.0012	12.1813	17.2419	13.4748	18.4487	16.4914	17.4701
GFUI006574	unspecified product	2.49984	1.15209	4.36384	2.67192	3.88911	2.91832	3.40372
GFUI006575	UTP-glucose-1-phospahate uridlytransferase [Source:Projected from Glossina morsitans (GMOY004154) VB Community Annotation]	16.0027	19.1773	29.8508	21.6769	33.908	29.2845	31.5963
GFUI006583	JmjN domain-containing protein [Source:UniProtKB/TrEMBL;Acc:A0A1A9XD88]	52.597	48.7512	58.104	53.1507	51.4439	58.9327	55.1883
GFUI006584	unspecified product	84.8461	91.6531	110.425	95.6414	122.562	120.924	121.743
GFUI006586	unspecified product	29.5897	18.8165	22.9554	23.7872	24.5538	24.088	24.3209
GFUI006588	unspecified product	13.4601	9.51176	16.7476	13.2398	12.7388	10.9545	11.8467
GFUI006604	unspecified product	6.61778	5.49909	6.35988	6.15892	6.72918	5.51329	6.12124
GFUI006614	unspecified product	14.6226	13.2921	19.8706	15.9284	13.3519	14.9933	14.1726
GFUI006616	ANK_REP_REGION domain-containing protein [Source:UniProtKB/TrEMBL;Acc:A0A1A9XDA1]	17.8036	17.4176	14.5913	16.6042	16.4415	19.5357	17.9886
GFUI006617	unspecified product	0.693783	0.373032	0.473174	0.51333	0.062962	0.809925	0.436443
GFUI006619	cg17328 [Source:Projected from Glossina morsitans (GMOY000411) VB Community Annotation]	13.097	6.51729	7.1226	8.9123	10.7438	15.7092	13.2265
GFUI006620	unspecified product	11.1939	5.81467	6.41596	7.80818	9.66362	13.843	11.7533
GFUI006621	unspecified product	17.2139	14.2704	15.0844	15.5229	11.8727	24.2609	18.0668
GFUI006622	unspecified product	33.2333	29.3725	21.3061	27.9706	30.9992	36.7813	33.8903
GFUI006631	brachyenteron [Source:Projected from Drosophila melanogaster (FBgn0011723) FlyBase]	2.75955	1.14082	1.49302	1.7978	2.24073	1.50386	1.8723
GFUI006633	40 kDa farnesylated protein [Source:Projected from Glossina morsitans (GMOY001035) VB Community Annotation]	0.778765	0.471066	0.221306	0.490379	0.110429	0.227284	0.168856
GFUI006635	unspecified product	0.370705	0.478368	0.0280921	0.292388	0.347636	0.230807	0.289222
GFUI006643	DUF4794 domain-containing protein [Source:UniProtKB/TrEMBL;Acc:A0A1A9XDB4]	0.166923	5.92355	0	2.03016	0.0757428	0	0.0378714
GFUI006646	COesterase domain-containing protein [Source:UniProtKB/TrEMBL;Acc:A0A1A9XDB6]	10.2315	10.7295	30.273	17.078	28.1899	8.00238	18.0961
GFUI006647	COesterase domain-containing protein [Source:UniProtKB/TrEMBL;Acc:A0A1A9XDB7]	22.8791	8.21247	92.7054	41.2657	31.9823	7.91245	19.9474
GFUI006661	unspecified product	0.482009	22.4549	1.07623	8.00438	1.62475	0.0803857	0.852568
GFUI006662	unspecified product	0.483599	0.50004	0.0634278	0.349022	0.320717	0.260564	0.290641
GFUI006665	delta-1-Pyrroline-5-carboxylate dehydrogenase [Source:Projected from Drosophila melanogaster (FBgn0037138) FlyBase]	70.6656	64.4022	95.3997	76.8225	126.291	88.3606	107.326
GFUI006666	Glutaredoxin 1%2C testis-specific [Source:Projected from Drosophila melanogaster (FBgn0034658) FlyBase]	31.1481	33.6027	50.8963	38.549	55.9235	41.374	48.6487
GFUI006667	Sterol regulatory element binding protein [Source:Projected from Drosophila melanogaster (FBgn0261283) FlyBase]	69.2243	58.0188	64.454	63.899	59.9891	69.2731	64.6311
GFUI006668	unspecified product	40.3299	45.0497	43.7174	43.0323	41.3492	49.5249	45.437
GFUI006669	kohtalo [Source:Projected from Drosophila melanogaster (FBgn0001324) FlyBase]	44.1362	42.4003	36.2797	40.9387	41.3628	44.154	42.7584
GFUI006670	Splicing factor 3A subunit [Source:Projected from Glossina morsitans (GMOY011243) UniProtKB/TrEMBL;Acc:D3TMM7]	67.2375	64.1544	81.0677	70.8199	88.6632	74.6368	81.65
GFUI006671	unspecified product	12.609	9.28051	16.18	12.6898	19.6564	18.1217	18.8891
GFUI006672	bifunctional ATP sulfurylase adenosine 5-phosphosulfate kinase,bifunctional ATP sulfurylase adenosine 5-phosphosulfate kinase [Source:Projected from Glossina morsitans (GMOY011232) VB Community Annotation]	50.4501	48.6514	61.7973	53.6329	41.8996	34.4014	38.1505
GFUI006673	Dual Oxidase [Source:Projected from Glossina morsitans (GMOY011234) VB Community Annotation]	44.8491	39.6257	33.6734	39.3827	32.4173	45.6817	39.0495
GFUI006674	Sin3A-associated protein [Source:Projected from Drosophila melanogaster (FBgn0262714) FlyBase]	52.2137	41.1809	41.816	45.0702	50.6978	58.8142	54.756
GFUI006675	Tudor domain containing [Source:Projected from Drosophila melanogaster (FBgn0036450) FlyBase]	35.6702	30.8559	25.965	30.8304	33.3159	39.0471	36.1815
GFUI006676	ypsilon schachtel [Source:Projected from Drosophila melanogaster (FBgn0022959) FlyBase]	491.582	450.897	617.732	520.07	631.979	708.441	670.21
GFUI006677	SPOU rRNA methylase family protein [Source:Projected from Glossina morsitans (GMOY011238) VB Community Annotation]	22.1883	22.9399	24.9221	23.3501	27.3662	28.0933	27.7297
GFUI006678	unspecified product	289.511	211.753	274.247	258.504	328.055	238.417	283.236
GFUI006679	brummer [Source:Projected from Drosophila melanogaster (FBgn0036449) FlyBase]	304.609	224.114	107.304	212.009	141.111	236.898	189.005
GFUI006680	unspecified product	2.04809	36.104	1.37189	13.1747	4.09905	7.27958	5.68931
GFUI006683	unspecified product	31.8548	27.2729	22.6346	27.2541	22.5707	32.8604	27.7156
GFUI006690	Reduction in Cnn dots [Source:Projected from Drosophila melanogaster (FBgn0260461) FlyBase]	2.31124	4.47373	4.2035	3.66282	4.48339	3.37269	3.92804
GFUI006692	unspecified product	73.7605	29.8149	19.4248	41.0001	29.9089	38.8811	34.395
GFUI006700	unspecified product	0	0	0	0	0.0299895	0	0.0149947
GFUI006701	unspecified product	136.504	147.043	187.479	157.009	235.607	159.493	197.55
GFUI006702	unspecified product	0.460303	1.1314	2.01816	1.20329	0.895142	0.69089	0.793016
GFUI006716	unspecified product	0.0340169	0	0.0386671	0.024228	0	0	0
GFUI006719	unspecified product	11.9559	14.7293	21.705	16.1301	24.1234	19.5359	21.8297
GFUI006721	Phosphatidylinositol glycan anchor biosynthesis class O [Source:Projected from Drosophila melanogaster (FBgn0034346) FlyBase]	23.5651	20.2857	30.066	24.6389	44.6483	27.3451	35.9967
GFUI006722	unspecified product	15.3781	13.7807	12.6302	13.9297	18.8633	17.9178	18.3906
GFUI006723	Tyrosine-protein kinase [Source:Projected from Glossina morsitans (GMOY007115) UniProtKB/TrEMBL;Acc:A0A1B0G1G2]	11.4314	7.71382	13.6447	10.93	13.6326	12.0801	12.8564
GFUI006732	unspecified product	37.8738	40.4795	40.7841	39.7125	57.8346	51.7137	54.7741
GFUI006734	unspecified product	44.2271	33.8134	33.2927	37.1111	31.0917	46.485	38.7884
GFUI006735	unspecified product	0.497072	0.513149	4.8592	1.95647	7.83565	0.371382	4.10352
GFUI006744	SH3 domain-containing protein [Source:UniProtKB/TrEMBL;Acc:A0A1A9XDG3]	2.98405	2.57208	3.05865	2.87159	3.70991	3.72522	3.71757
GFUI006748	ester hydrolase C11orf54-like protein [Source:Projected from Glossina morsitans (GMOY003827) VB Community Annotation]	8.18136	8.7073	12.4453	9.77799	11.6394	18.4979	15.0686
GFUI006750	even-skipped [Source:Projected from Glossina morsitans (GMOY002956) VB Community Annotation]	0.480147	0.0516329	0	0.17726	0.15251	0.336315	0.244413
GFUI006751	unspecified product	0.552572	0	0.157027	0.236533	0.125367	0.241903	0.183635
GFUI006752	unspecified product	37.3005	33.3	36.7329	35.7778	44.9748	46.1465	45.5607
GFUI006761	Guanine nucleotide exchange factor in mesoderm [Source:Projected from Drosophila melanogaster (FBgn0050115) FlyBase]	18.4515	13.9496	11.2067	14.5359	14.4281	13.3177	13.8729
GFUI006762	unspecified product	0.500484	0.708515	0.792141	0.667047	13.2666	2.16697	7.71678
GFUI006763	unspecified product	4.41843	2.8937	1.49163	2.93459	55.459	5.81741	30.6382
GFUI006765	unspecified product	38.9204	26.7654	21.2552	28.9803	23.6126	24.1693	23.891
GFUI006769	unspecified product	29.6803	23.1563	28.1314	26.9893	32.1107	33.6721	32.8914
GFUI006774	tiwaz [Source:Projected from Drosophila melanogaster (FBgn0034636) FlyBase]	4.85192	2.41147	5.37614	4.21318	4.93973	6.85409	5.89691
GFUI006775	unspecified product	5.85919	2.95621	5.43777	4.75106	5.09248	3.24002	4.16625
GFUI006783	unspecified product	7.93153	5.83578	7.91577	7.22769	7.15496	4.87332	6.01414
GFUI006838	unspecified product	0.114402	0.0702985	0.092886	0.0925288	0.0222475	0.0763159	0.0492817
GFUI006839	unspecified product	988.11	918.652	2292.45	1399.74	382.876	973.15	678.013
GFUI006846	WD_REPEATS_REGION domain-containing protein [Source:UniProtKB/TrEMBL;Acc:A0A1A9XDJ1]	71.3431	52.9523	24.0849	49.4601	38.2481	57.4849	47.8665
GFUI006847	unspecified product	261.331	175.335	137.018	191.228	203.854	370.191	287.022
GFUI006858	unspecified product	387.418	317.031	212.519	305.656	225.082	390.664	307.873
GFUI006859	unspecified product	36262.9	26803.5	19906.9	27657.8	18144.1	26646.9	22395.5
GFUI006861	mutagen-sensitive [Source:Projected from Drosophila melanogaster (FBgn0002905) FlyBase]	8.80159	8.52831	8.42784	8.58591	14.1672	13.1092	13.6382
GFUI006862	unspecified product	6.02246	4.16333	21.3196	10.5018	9.63488	6.72933	8.1821
GFUI006864	Rhodanese domain-containing protein [Source:UniProtKB/TrEMBL;Acc:A0A1A9XDK2]	34.788	38.7639	28.4389	33.9969	42.2128	36.8764	39.5446
GFUI006866	unspecified product	34.112	30.5169	41.3288	35.3192	31.9204	35.1242	33.5223
GFUI006869	FHA domain-containing protein [Source:UniProtKB/TrEMBL;Acc:A0A1A9XDK6]	26.771	30.15	38.1412	31.6874	31.7336	40.1744	35.954
GFUI006870	unspecified product	3.64804	28.1802	514.612	182.147	133.338	2.24277	67.7904
GFUI006872	Endophilin A [Source:Projected from Drosophila melanogaster (FBgn0038659) FlyBase]	65.6965	60.3067	76.0336	67.3456	86.6922	70.7948	78.7435
GFUI006875	unspecified product	2.64581	2.08484	0.907435	1.87936	0.486435	0.878692	0.682563
GFUI006881	Putative Achaete Scute Target [Source:Projected from Drosophila melanogaster (FBgn0016693) FlyBase]	20.188	15.9868	23.9761	20.0503	34.5687	22.6218	28.5953
GFUI006882	Rhodanese domain-containing protein [Source:UniProtKB/TrEMBL;Acc:A0A1A9XDL3]	3.13139	1.24061	2.99743	2.45648	4.33747	2.6936	3.51553
GFUI006886	unspecified product	5.22497	2.59508	2.17688	3.33231	3.04899	5.41473	4.23186
GFUI006887	unspecified product	3.21775	1.12938	1.29541	1.88085	1.4905	3.39121	2.44085
GFUI006888	unspecified product	15.0446	5.08304	3.00426	7.71063	7.38012	12.401	9.89056
GFUI006900	unspecified product	57.1359	67.5892	17.9927	47.5726	103.974	79.9714	91.9727
GFUI006901	unspecified product	1.50318	2.52265	2.84778	2.2912	9.12544	13.8657	11.4956
GFUI006902	milk gland protein 1	10406.5	5083.01	5676.15	7055.22	32240.5	59863.5	46052
GFUI006920	roundabout [Source:Projected from Drosophila melanogaster (FBgn0041097) FlyBase]	0.305903	0.0904625	0.156474	0.18428	1.03758	0.339257	0.688419
GFUI006922	Ig-like domain-containing protein [Source:UniProtKB/TrEMBL;Acc:A0A1A9XDM2]	0.0630374	0.0249744	0.0188565	0.0356228	0.130975	0.023239	0.077107
GFUI006927	AKAP7_NLS domain-containing protein [Source:UniProtKB/TrEMBL;Acc:A0A1A9XDM3]	0.286311	0.277098	0.244087	0.269165	0.526161	0.384377	0.455269
[truncated: 12,051 more rows]
