# Supplementary material for: Infection with endosymbiotic Spiroplasma disrupts tsetse (Glossina fuscipes fuscipes) metabolic and reproductive homeostasis
Source: PLoS Pathog. 2021 Sep 16;17(9):e1009539. doi: 10.1371/journal.ppat.1009539 (PMC8478229; doi:10.1371/journal.ppat.1009539)
Supplement: S3 Data — (XLSX) [file ppat.1009539.s008.xlsx]

## Sheet: Male Spi+ up
Enriched Biological Processes in Up-regulated in Spiroplasma Infected Males
GO.ID	Term	Annotated	Significant	Expected	Rank in classicFisher	classicFisher	elimFisher	topgoFisher	parentchildFisher	Genes of interest
GO:0006030	chitin metabolic process	56	8	0.41	2	4.5e-09	4.5e-09	4.5e-09	2.7e-06	GFUI011826,GFUI013147,GFUI015986,GFUI016405,GFUI025254,GFUI027404,GFUI029342,GFUI054349
GO:0007156	homophilic cell adhesion via plasma membrane adhesion molecules	25	3	0.18	7	0.00075	0.00075	0.00075	1	GFUI010358,GFUI037679,GFUI047555
GO:2001256	regulation of store-operated calcium entry	1	1	0.01	12	0.0073	0.0073	0.0073	1	GFUI021201
GO:0006952	defense response	20	2	0.15	15	0.00911	0.00911	0.04902	0.055	GFUI009072,GFUI031425
GO:0006048	UDP-N-acetylglucosamine biosynthetic process	2	1	0.01	16	0.01455	0.01455	0.01455	0.25	GFUI015799
GO:0005975	carbohydrate metabolic process	217	5	1.58	18	0.02004	0.02004	0.02004	0.024	GFUI012027,GFUI013147,GFUI016405,GFUI017943,GFUI029342
GO:0070932	histone H3 deacetylation	3	1	0.02	19	0.02175	0.02175	0.02175	0.75	GFUI028362
GO:0018095	protein polyglutamylation	5	1	0.04	22	0.03599	0.03599	0.03599	0.833	GFUI022714
GO:0061025	membrane fusion	5	1	0.04	23	0.03599	0.03599	0.03599	0.217	GFUI025389
GO:0007094	mitotic spindle assembly checkpoint	6	1	0.04	26	0.04304	0.04304	0.04304	1	GFUI017105
Enriched Molecular Functions in Up-regulated in Spiroplasma Infected Males
GO.ID	Term	Annotated	Significant	Expected	Rank in classicFisher	classicFisher	elimFisher	topgoFisher	parentchildFisher	Genes of interest
GO:0042302	structural constituent of cuticle	77	12	0.97	1	1.3e-10	1.3e-10	1.3e-10	5.5e-06	GFUI006751,GFUI014699,GFUI016994,GFUI018637,GFUI018638,GFUI023812,GFUI028822,GFUI028823,GFUI036644,GFUI036850,GFUI039551,GFUI040312
GO:0008061	chitin binding	51	8	0.65	2	1.8e-07	1.8e-07	1.8e-07	3.2e-07	GFUI011826,GFUI013147,GFUI015986,GFUI016405,GFUI025254,GFUI027404,GFUI029342,GFUI054349
GO:0005509	calcium ion binding	141	6	1.78	4	0.0085	0.0085	0.0085	0.0043	GFUI010358,GFUI025246,GFUI033459,GFUI037461,GFUI037679,GFUI047555
GO:0004343	glucosamine 6-phosphate N-acetyltransferase activity	1	1	0.01	6	0.0127	0.0127	0.0127	0.0769	GFUI015799
GO:0005201	extracellular matrix structural constituent	1	1	0.01	7	0.0127	0.0127	0.0127	0.0537	GFUI018109
GO:0080048	GDP-D-glucose phosphorylase activity	1	1	0.01	8	0.0127	0.0127	0.0127	0.5	GFUI027400
GO:0004360	glutamine-fructose-6-phosphate transaminase (isomerizing) activity	2	1	0.03	9	0.0251	0.0251	0.0251	1	GFUI026601
GO:0005484	SNAP receptor activity	2	1	0.03	10	0.0251	0.0251	0.0251	0.0231	GFUI025389
GO:0032041	NAD-dependent histone deacetylase activity (H3-K14 specific)	2	1	0.03	11	0.0251	0.0251	0.0251	1	GFUI028362
GO:0042813	Wnt-activated receptor activity	2	1	0.03	12	0.0251	0.0251	0.0251	0.0213	GFUI029221

## Sheet: Male Spi+ down
Enriched Biological Processes in Down-regulated in Spiroplasma Infected Males
GO.ID	Term	Annotated	Significant	Expected	Rank in classicFisher	classicFisher	elimFisher	topgoFisher	parentchildFisher	Genes of interest
GO:0016042	lipid catabolic process	29	2	0.13	4	0.0078	0.0078	0.0078	0.044	GFUI022685,GFUI023422
GO:0006021	inositol biosynthetic process	3	1	0.01	5	0.0139	0.0139	0.0139	0.13	GFUI008657
GO:0006154	adenosine catabolic process	5	1	0.02	8	0.023	0.023	0.023	0.417	GFUI029038
GO:0015936	coenzyme A metabolic process	5	1	0.02	9	0.023	0.023	0.023	0.024	GFUI013787
GO:1902358	sulfate transmembrane transport	8	1	0.04	19	0.0366	0.0366	0.0366	0.629	GFUI039753
GO:1902476	chloride transmembrane transport	12	1	0.06	24	0.0544	0.0544	0.0544	0.829	GFUI045185
GO:1903508	positive regulation of nucleic acid-templated transcription	20	1	0.09	37	0.0891	0.0891	0.0891	0.073	GFUI038502
GO:0008299	isoprenoid biosynthetic process	22	1	0.1	44	0.0975	0.0975	0.0975	0.073	GFUI013787
GO:0030001	metal ion transport	121	2	0.56	49	0.1078	0.1078	0.1078	0.369	GFUI023895,GFUI043849
GO:0006887	exocytosis	25	1	0.12	50	0.1101	0.1101	0.1101	0.179	GFUI041897
Enriched Molecular Functions in Down-regulated in Spiroplasma Infected Males
GO.ID	Term	Annotated	Significant	Expected	Rank in classicFisher	classicFisher	elimFisher	topgoFisher	parentchildFisher	Genes of interest
GO:0004420	hydroxymethylglutaryl-CoA reductase (NADPH) actvity	1	1	0.01	4	0.0071	0.0071	0.0071	0.034	GFUI013787
GO:0004512	inositol-3-phosphate synthase activity	1	1	0.01	5	0.0071	0.0071	0.0071	1	GFUI008657
GO:0015377	cation:chloride symporter activity	1	1	0.01	6	0.0071	0.0071	0.0071	0.125	GFUI045185
GO:0004435	phosphatidylinositol phospholipase C acticity	2	1	0.01	9	0.0142	0.0142	0.0142	1	GFUI023422
GO:0030374	nuclear receptor transcription coactivator activity	2	1	0.01	10	0.0142	0.0142	0.0142	0.286	GFUI038502
GO:0070006	metalloaminopeptidase activity	3	1	0.02	13	0.0212	0.0212	0.0212	0.064	GFUI053342
GO:0008201	heparin binding	4	1	0.03	15	0.0281	0.0281	0.0281	0.029	GFUI001539
GO:0008271	secondary active sulfate transmembrane transporter activity	5	1	0.04	16	0.035	0.035	0.035	0.292	GFUI039753
GO:0004000	adenosine deaminase activity	6	1	0.04	19	0.0419	0.0419	0.0419	0.353	GFUI029038
GO:0008241	peptidyl-dipeptidase activity	6	1	0.04	20	0.0419	0.0419	0.0419	0.168	GFUI006364

## Sheet: Female Spi+ up
Enriched Biological Processes in Up-regulated in Spiroplasma Infected Females
GO.ID	Term	Annotated	Significant	Expected	Rank in classicFisher	classicFisher	elimFisher	topgoFisher	parentchildFisher	Genes of interest
GO:0050482	arachidonic acid secretion	5	1	0.02	2	0.015	0.015	0.015	1	GFUI048293
GO:0098542	defense response to other organism	5	1	0.02	3	0.015	0.015	0.015	0.4167	GFUI041281
GO:0007186	G protein-coupled receptor signaling pathway	109	2	0.33	19	0.041	0.041	0.041	0.058	GFUI016188,GFUI016193
GO:0016042	lipid catabolic process	24	1	0.07	21	0.07	0.07	0.07	0.1945	GFUI012219
GO:0006629	lipid metabolic process	171	3	0.51	1	0.013	0.013	0.079	0.0088	GFUI012219,GFUI033294,GFUI048293
GO:0071805	potassium ion transmembrane transport	30	1	0.09	24	0.087	0.087	0.087	0.2752	GFUI036098
GO:0006030	chitin metabolic process	45	1	0.14	29	0.128	0.128	0.128	0.2679	GFUI036185
GO:0006508	proteolysis	446	3	1.34	33	0.144	0.144	0.144	0.0538	GFUI006763,GFUI008851,GFUI020895
GO:0006644	phospholipid metabolic process	74	1	0.22	36	0.202	0.202	0.202	0.1246	GFUI048293
GO:0055114	oxidation-reduction process	414	2	1.25	49	0.359	0.359	0.359	0.323	GFUI020562,GFUI033294
Enriched Molecular Functions in Up-regulated in Spiroplasma Infected Females
GO.ID	Term	Annotated	Significant	Expected	Rank in classicFisher	classicFisher	elimFisher	topgoFisher	parentchildFisher
GO:0031409	pigment binding	3	2	0.01	1	4.2e-05	4.2e-05	4.2e-05	8.1e-06	GFUI006901,GFUI006902
GO:0004989	octopamine receptor activity	2	1	0.01	3	0.0076	0.0076	0.0076	0.2	GFUI016188
GO:0004623	phospholipase A2 activity	5	1	0.02	5	0.0189	0.0189	0.0189	0.221	GFUI048293
GO:0080019	fatty-acyl-CoA reductase (alcohol-forming) activity	8	1	0.03	6	0.0301	0.0301	0.0301	0.308	GFUI033294
GO:0102965	alcohol-forming fatty acyl-CoA reductase activity	8	1	0.03	7	0.0301	0.0301	0.0301	0.308	GFUI033294
GO:0005249	voltage-gated potassium channel activity	11	1	0.04	9	0.0412	0.0412	0.0412	0.393	GFUI036098
GO:0004190	aspartic-type endopeptidase activity	14	1	0.05	13	0.0521	0.0521	0.0521	0.17	GFUI008851
GO:0004252	serine-type endopeptidase activity	135	2	0.51	23	0.0926	0.0926	0.0926	0.57	GFUI006763,GFUI020895
GO:0052689	carboxylic ester hydrolase activity	34	2	0.13	2	0.0072	0.0072	0.1007	0.065	GFUI031381,GFUI048293
GO:0050660	flavin adenine dinucleotide binding	42	1	0.16	29	0.1487	0.1487	0.1487	0.048	GFUI020562

## Sheet: Female Spi+ down
Enriched Biological Processes in Down-regulated in Spiroplasma Infected Females
GO.ID	Term	Annotated	Significant	Expected	Rank in classicFisher	classicFisher	elimFisher	topgoFisher	parentchildFisher	Genes of interest
GO:0006508	proteolysis	446	38	14.15	1	4.9e-09	4.9e-09	1.1e-08	3.6e-12	GFUI000573,GFUI000603,GFUI000618,GFUI003162,GFUI006364,GFUI006483,GFUI007477,GFUI007968,GFUI010267,GFUI013549,GFUI013628,GFUI014881,GFUI022995,GFUI023419,GFUI024126,GFUI026202,GFUI026205,GFUI026212,GFUI026465,GFUI028738,GFUI028740,GFUI028794,GFUI029963,GFUI029966,GFUI030473,GFUI030548,GFUI031520,GFUI031522,GFUI032580,GFUI032988,GFUI032994,GFUI032996,GFUI033358,GFUI034343,GFUI049010,GFUI049367,GFU…
GO:0055085	transmembrane transport	390	23	12.38	5	0.0024	0.0024	8.6e-05	0.013	GFUI000675,GFUI004249,GFUI004963,GFUI005252,GFUI005255,GFUI005619,GFUI008456,GFUI011505,GFUI012102,GFUI013644,GFUI014860,GFUI016031,GFUI020742,GFUI020958,GFUI023328,GFUI042523,GFUI042779,GFUI045185,GFUI045846,GFUI048961,GFUI049335,GFUI049349,GFUI050737
GO:0006030	chitin metabolic process	45	5	1.43	17	0.0132	0.0132	0.013	0.059	GFUI019092,GFUI026251,GFUI026252,GFUI027349,GFUI046041
GO:0006779	porphyrin-containing compound biosynthetic process	7	2	0.22	20	0.0189	0.0189	0.019	0.045	GFUI000402,GFUI000515
GO:0006082	organic acid metabolic process	192	12	6.09	19	0.0179	0.162	0.031	0.025	GFUI000392,GFUI000395,GFUI000438,GFUI000520,GFUI000583,GFUI000661,GFUI013628,GFUI016776,GFUI025689,GFUI027899,GFUI032580,GFUI043628
GO:0006164	purine nucleotide biosynthetic process	70	4	2.22	202	0.181	0.181	0.032	0.377	GFUI000405,GFUI000438,GFUI000661,GFUI013597
GO:0052547	regulation of peptidase activity	23	2	0.73	183	0.1644	0.1644	0.032	0.08	GFUI000573,GFUI051598
GO:0006636	unsaturated fatty acid biosynthetic process	1	1	0.03	31	0.0317	0.0317	0.032	0.111	GFUI016776
GO:0009103	lipopolysaccharide biosynthetic process	1	1	0.03	32	0.0317	0.0317	0.032	0.034	GFUI000564
GO:0009252	peptidoglycan biosynthetic process	1	1	0.03	33	0.0317	0.0317	0.032	0.333	GFUI000564
Enriched Molecular Functions in Down-regulated in Spiroplasma Infected Females
GO.ID	Term	Annotated	Significant	Expected	Rank in classicFisher	classicFisher	elimFisher	topgoFisher	parentchildFisher	Genes of interest
GO:0008236	serine-type peptidase activity	148	21	3.8	3	9.9e-11	0.00091	0.00091	0.0188	GFUI000603,GFUI006483,GFUI007968,GFUI014881,GFUI022995,GFUI023419,GFUI024126,GFUI026202,GFUI026205,GFUI026212,GFUI026465,GFUI028738,GFUI028740,GFUI029963,GFUI029966,GFUI030473,GFUI032988,GFUI032994,GFUI032996,GFUI034343,GFUI049367
GO:0004252	serine-type endopeptidase activity	135	16	3.46	7	2.6e-07	2.6e-07	2.6e-07	0.2192	GFUI006483,GFUI007968,GFUI014881,GFUI023419,GFUI024126,GFUI026202,GFUI026205,GFUI026212,GFUI028738,GFUI028740,GFUI029963,GFUI029966,GFUI032988,GFUI032994,GFUI032996,GFUI049367
GO:0005506	iron ion binding	84	11	2.15	11	8.1e-06	8.1e-06	8.1e-06	0.0024	GFUI000418,GFUI004935,GFUI011123,GFUI011124,GFUI017021,GFUI019413,GFUI020032,GFUI020940,GFUI022814,GFUI032316,GFUI048118
GO:0016705	oxidoreductase activity, acting on paired donors, with incorporation or reduction of molecular oxygen	88	10	2.26	12	7.4e-05	7.4e-05	0.00057	0.0026	GFUI004935,GFUI011123,GFUI011124,GFUI016776,GFUI017021,GFUI019413,GFUI020032,GFUI020940,GFUI022814,GFUI032316
GO:0008237	metallopeptidase activity	135	12	3.46	14	0.00016	0.00016	2.5e-05	0.747	GFUI000618,GFUI006364,GFUI007477,GFUI013628,GFUI028794,GFUI030548,GFUI031520,GFUI031522,GFUI032580,GFUI033358,GFUI049010,GFUI050686
GO:0004497	monooxygenase activity	51	7	1.31	15	0.00028	0.00028	0.00028	0.0056	GFUI004935,GFUI011124,GFUI017021,GFUI019413,GFUI020032,GFUI022814,GFUI032316
GO:0008241	peptidyl-dipeptidase activity	6	3	0.15	17	0.00031	0.00031	0.00031	0.0472	GFUI006364,GFUI033358,GFUI049010
GO:0020037	heme binding	82	8	2.1	21	0.00111	0.00111	0.00111	0.1425	GFUI004935,GFUI011123,GFUI011124,GFUI017021,GFUI019413,GFUI020032,GFUI022814,GFUI032316
GO:0004035	alkaline phosphatase activity	3	2	0.08	23	0.00193	0.00193	0.00193	0.0122	GFUI044509,GFUI047453
GO:0004177	aminopeptidase activity	22	4	0.56	25	0.00212	0.00212	0.00212	0.4899	GFUI013549,GFUI028794,GFUI031520,GFUI031522
