# Supplementary material for: Infection with endosymbiotic Spiroplasma disrupts tsetse (Glossina fuscipes fuscipes) metabolic and reproductive homeostasis
Source: PLoS Pathog. 2021 Sep 16;17(9):e1009539. doi: 10.1371/journal.ppat.1009539 (PMC8478229; doi:10.1371/journal.ppat.1009539)
Supplement: S4 Data — (XLSX) [file ppat.1009539.s009.xlsx]

## Sheet: GC length
mother #	Spi status	GC1 length (d)	GC2 length (d)	GC3 length (d)
1	-	20	13	14
2	-	21	12	11
3	+	21	13	14
4	-	23	10	11
5	+	23	13	14
8	-	22	11	11
9	-	20	11	10
10	+	22	14	11
12	-	20	10	11
13	+	24	12	13
14	-	22	10	10
15	+	23	13	12
16	+	24	13	13
17	+	22	12	14
18	+	24	12	13
19	+	24	12	11
20	+	25	12	13
22	+	23	13	14
24	+	23	13	13
26	+	23	12	14
28	-	21	10	11
29	+	23	14	13
30	-	20	11	12
31	+	22	12	13
32	-	21	11	11
34	+	24	12	13
35	-	24	12	13
36	+	20	11	12
39	-	23	13	11
41	-	22	13	12
42	+	N/A	N/A	N/A
43	+	23	14	13
44	+	23	11	13
45	-	20	11	11
