# Supplementary material for: Infection with endosymbiotic Spiroplasma disrupts tsetse (Glossina fuscipes fuscipes) metabolic and reproductive homeostasis
Source: PLoS Pathog. 2021 Sep 16;17(9):e1009539. doi: 10.1371/journal.ppat.1009539 (PMC8478229; doi:10.1371/journal.ppat.1009539)
Supplement: S5 Data — (XLSX) [file ppat.1009539.s010.xlsx]

## Sheet: experiment 1
Experiment 1. Mothers, fathers, and adult offspring were tested for Spiroplasma infection status.
mother Spi status	GC1 Spi status	GC2 Spi status	GC3 Spi status	father Spi Status
-	-	-	-	+
-	-	-	-	+
+	+	+	+	-
-	-	-	-	-
+	+	+	+	-
-	-	-	-	-
-	-	-	-	+
+	+	+	+	-
-	-	-	-	+
+	+	+	+	+
-	-	-	-	-
+	+	+	+	-
+	+	+	+	+
+	+	+	+	+
+	+	+	+	-
+	+	+	+	-
+	+	+	+	-
+	-	-	-	+
+	+	+	+	+
+	+	+	+	+
-	-	-	-	+
+	+	+	+	-
-	-	-	-	+
+	+	+	+	-
-	-	-	-	+
+	+	+	+	-
-	-	-	-	+
+	+	+	+	-
-	-	-	-	-
-	-	-	-	+
+	+	+	+	+
+	+	+	+	-
+	+	+	-	-
-	-	-	-	-

## Sheet: experiment 2
Experiment 2. Mothers, fathers, and pupal offspring were tested for Spiroplasma infection status.
mother Spi status	GC1 Spi status	GC2 Spi status	GC3 Spi status	father Spi Status
+	+	+	N/A	-
-	-	-	N/A	-
+	+	+	+	-
+	+	+	+	-
+	+	N/Aa	N/A	-
+	-	-	N/A	-
+	+	N/A	N/A	+
+	+	+	N/A	+
-	-	+	-	+
-	-	+	-	+
+	+	-	N/A	-
+	+	+	N/A	+
-	-	+	N/A	+
+	-	-	-	+
+	+	N/A	N/A	NTb
+	+	N/A	N/A	+
-	+	N/A	N/A	+
aN/A, mothers failed to survive long enough to produce offspring.
bNT, father was not tested to determine his Spiroplasma infection status.
			`

## Sheet: experiment 3_supplement
Experiment 3. Mothers and pupal offspring were tested for Spiroplasma infection status.
mother Spi status	GC1 Spi status	GC2 Spi status	GC3 Spi status
+	+	+	N/Aa
+	+	N/A	N/A
+	+	+	N/A
-	-	-	N/A
+	+	N/A	N/A
-	-	-	N/A
+	+	N/A	N/A
+	+	+	N/A
+	-	+	N/A
-	+	+	N/A
+	+	+	N/A
-	+	N/A	N/A
+	-	N/A	N/A
+	-	N/A	N/A
+	+	+	N/A
+	+	+	N/A
+	+	+	N/A
-	+	+	N/A
-	-	N/A	N/A
-	-	-	+
-	-	N/A	N/A
-	-	-	N/A
-	-	+	-
+	+	+	N/A
-	-	+	+
+	-	N/A	N/A
aN/A, mothers failed to survive long enough to produce offspring.
