# Supplementary material for: Infection with endosymbiotic Spiroplasma disrupts tsetse (Glossina fuscipes fuscipes) metabolic and reproductive homeostasis
Source: PLoS Pathog. 2021 Sep 16;17(9):e1009539. doi: 10.1371/journal.ppat.1009539 (PMC8478229; doi:10.1371/journal.ppat.1009539)
Supplement: S6 Data — Ten Spiroplasma negative samples and two Spiroplasma positive samples (as determined by endpoint PCR described in the Materials and Methods) were randomly selected for this analysis (describe in the Materials and Methods, subsection ‘Laboratory maintenance of Gff and determination of Spiroplasma infection status’). (XLSX) [file ppat.1009539.s011.xlsx]

## Sheet: Spistatus_test_rpoB_2021-07-19
Target	Cq
Spi+_1_1_+C	26.9502
Spi+_1_2_+C	26.6229
Spi+_2_2_+C	26.7545
Spi+_2_2_+C	26.2642
Spi-_3_1	39.3318
Spi-_3_2	38.2054
Spi-_4_1	35.1787
Spi-_4_2
Spi-_5_1
Spi-_5_2	37.9388
Spi-_6_1	37.2657
Spi-_6_2	37.167
Spi-_7_1
Spi-_7_2	38.5378
Spi-_8_1	37.0418
Spi-_8_2	36.7638
Spi-_9_1	39.4318
Spi-_9_2	38.6492
Spi-_10_1	39.0434
Spi-_10_2	38.7414
Spi-_11_1	37.9308
Spi-_11_2
Spi-_12_1
Spi-_12_2	39.1797
prgp-la_1_1_+C	27.2849
prgp-la_1_2_+C	27.7633
prgp-la_2_1_+C	26.2538
prgp-la_2_2_+C	26.4867
prgp-la_3_1	26.1223
prgp-la_3_2	26.0851
prgp-la_4_1	26.0863
prgp-la_4_2	26.9467
prgp-la_5_1	28.7792
prgp-la_5_2	28.5464
prgp-la_6_1	27.7369
prgp-la_6_2	27.8252
prgp-la_7_1	26.9995
prgp-la_7_2	27.5851
prgp-la_8_1	26.8502
prgp-la_8_2	26.127
prgp-la_9_1	26.2367
prgp-la_9_2	26.0215
prgp-la_10_1	26.945
prgp-la_10_2	26.5103
prgp-la_11_1	28.2523
prgp-la_11_2	28.2571
prgp-la_12_1	27.385
prgp-la_12_2	27.3196
